# Supplementary material for: Increasing evidence that bats actively forage at wind turbines
Source: PeerJ. 2017 Nov 3;5:e3985. doi: 10.7717/peerj.3985 (PMC5672837; doi:10.7717/peerj.3985)
Supplement: Supplemental Information 1 [file peerj-05-3985-s007.fas]

Eastern red bat fecal samples are identified by *bat fecal pellet id*_*clone id*

>D4_1
ATTTGAGCAGGAATAATTGGAACATCTTTAAGAATTTTAATTCGATTAGAATTAAGAACTATTTCTAATCTAATTGGTAATGATCAAATTTATAATGTAATTGTAACAGCTCATGCTTTTATTATAGTTTTTTTTATAGTTATACCTATTTTAATT
>D4_10
ATTTGAGCAGGAATAGTAGGAACATCTTTAAGATTATTAATTCGAGCTGAGTTAGGAAATCCAGGATCTTTAATTGGAGATGATCAAATTTATAACACTATTGTTACAGCTCATGCTTTTATTATAATTTTCTTTATAGTAATACCTATTATAATT
>D4_11
ATTTGAGCAGGAATAGTAGGAACATCTTTAAGATTATTGATTCGAGCTGAATTAGGAAATCCAGGATCTTTAATTGGAGATGATCAAATTTATAACACTATTGTTACAGCTCATGCTTTTATTATAATTTTCTTTATAGTAATACCTATTATAATT
>D4_12
ATTTGAGCAGGAATAGTAGGAACATCTTTAAGATTATTAATTCGAGCTGAATTAGGAAATCCAGGATCTTTAATTGGAGATGATCAAATTTATAACACTATTGTTACAGCTCATGCTTTTATTATAATTTTCTTTATAGTAATACCTATTATAATT
>D4_13
GTTTGAGCAGGAATAGTAGGAACATCTTTAAGATTATTAATTCGAGCTGAATTAGGAAATCCAGGATCTTTAATTGGAGATGATCAAATTTATAACACTATTGTTACAGCTCATGCTTTTATTATAATTTTCTTTATAGTAATACCTATTATAATT
>D4_14
ATTTGAGCAGGAATAGTAGGAACATCTTTAAGATTATTAATTCGAGCTGAATTAGGAAATCCAGGATCTTTAATTGGAGATGATCAAATTTATAACACTATTGTTACAGCTCATGCTTTTATTATAATTTTCTTTATAGTAATACCTATTATAATT
>D4_15
ATTTGAGCAGGAATAGTAGGAACATCTTTAAGATTATTAATTCGAGCTGAATTAGGAAATCCAGGATCTTTAATTGGAGATGATCAAATTTATAACACTATTGTTACAGCTCATGCTTTTATTATAATTTTCTTTATAGTAATACCTATTATAATT
>D4_5
ATTTGAGCAGGAATAATTGGAACTTCATTAAGAATTTTAATTCGATTAGAATTAAGAACTATTTCTAATCTAATTGGTAATGATCAAATTTATAATGTAATTGTAACAGCTCATGCTTTTATTATAGTTTTTTTTATAGTTATACCTATTTTAATT
>D4_6
ATTTGAGCAGGAATAATTGGAACTTCATTAAGAATTTTAATTCGATTAGAATTAAGAACTATTTCTAATCTAATTGGTAATGATCAAATTTATAATGTAATTGTAACAGCTCATGCTTTTATTATAGTTTTTTTTATAGTTATACCTATTTTAATT
>D4_9
ATTTGAGCAGGAATAGTAGGAACATCTTTAAGATTATTAATTCGAGCTGAATTAGGAAATCCAGGATCTTTAATTGGAGATGATCAAATTTATAACACTATTGTTACAGCTCATGCTTTTATTATAATTTTCTTTATAGTAATACCTATTATAATT
>E2_1
TTTTGAGCAGGAATATTAGGAACATCATTAAGAATTTTAATTCGAGCTGAATTAGGAAATCCTGGAACTTTGATTGGTAATGATCAAATTTATAATGTAATTGTAACCGCCCATGCATTTGTTATAATTTTTTTCATAGTAATACCAATTATAATT
>E2_10
TTTTGAGCAGGAATATTAGGAACATCATTAAGAATTTTAATTCGAGCTGAATTAGGAAATCCTGGAACTTTGATTGGTAATGATCAAATTTATAATGTAATTGTAACCGCCCATGCATTTGTTATAATTTTTTTCATAGTAATACCAATTATAATT
>E2_11
GCATGAGCTGGAATAGTAGGAACTTCTATAAGAATAATTATTCGAGCAGAACTAGGTCAACCAGGATCGTTAATTGGAGACGACCAAATCTATAATGTAATTATTACAGCTCACGCATTTGTAATAATTTTCTTTATAGTAATACCTATTATAATT
>E2_12
TTTTGAGCAGGAATATTAGGAACATCATTAAGAATTTTAATTCGAGCTGAATTAGGAAATCCTGGAACTTTGATTGGTAATGATCAAATTTATAATGTAATTGTAACCGCCCATGCATTTGTTATAATTTTTTTCATAGTAATACCAATTATAATT
>E2_13
TTTTGAGCAGGAATATTAGGAACATCATTAAGAATTTTAATTCGAGCTGAATTAGGAAATCCTGGAACTTTGATTGGTAATGATCAAATTTATAATGTAATTGTAACCGCCCATGCATTTGTTATAATTTTTTTCATAGTAATACCAATTATAATT
>E2_14
GCATGAGCTGGAATAGTAGGAACTTCTATAAGAATAATTATTCGAGCAGAACTAGGTCAACCAGGATCGTTAATTGGAGATGACCAAATCTATAATGTAATTATTACAGCTCACGCATTTGTAATAATTTTCTTTATAGTAATACCTATTATAATT
>E2_15
TTTTGAGCAGGAATATTAGGAACATCATTAAGAATTTTAATTCGAGCTGAATTAGGAAATCCTGGAACTTTGATTGGTAATGATCAAATTTATAATGTAATTGTAACCGCCCATGCATTTGTTATAATTTTTTTCATAGTAATACCAATTATAATT
>E2_2
GCATGAGCTGGAATAGTAGGAACTTCTATAAGAATAATTATTCGAGCAGAACTAGGTCAACCAGGATCGTTAATTGGAGATGACCAAATCTATAATGTAATTATTACAGCTCACGCATTTGTAATAATTTTCTTTATAGTAATACCTATTATAATT
>E2_3
TTTTGAGCAGGAATATTAGGAACATCATTAAGAATTTTAATTCGAGCTGAATTAGGAAATCCTGGAACTTTGATTGGTAATGATCAAATTTATAATGTAATTGTAACCGCCCATGCATTTGTTATAATTTTTTTCATAGTAATACCAATTATAATT
>E2_4
TTTTGAGCAGGAATATTAGGAACATCATTAAGAATTTTAGTTCGAGCTGAATTAGGAAATCCTGGAACTTTGATTGGTAATGATCAAATTTATAATGTAATTGTAACCGCCCATGCATTTGTTATAATTTTTTTCATAGTAATACCAATTATAATT
>E2_5
TTTTGAGCAGGAATATTAGGAACATCATTAAGAATTTTAATTCGAGCTGAATTAGGAAATCCTGGAACTTTGATTGGTAATGATCAAATTTATAATGTAATTGTAACCGCCCATGCATTTGTTATAATTTTTTTCATAGTAATACCAATTATAATT
>E2_6
GCATGAGCTGGAATAGTAGGAACTTCTATAAGAATAATTATTCGAGCAGAACTAGGTCAACCAGGATCGTTAATTGGAGATGACCAAATCTATAATGTAATTATTACAGCTCGCGCATTTGTAATAATTTTCTTTATAGTAATACCTATTATAATT
>E2_7
GCATGAGCTGGAATAGTAGGAACTTCTATAAGAATAATTATTCGAGCAGAACTAGGTCAACCAGGATCGTTAATTGGAGATGACCAAATCTATAATGTAATTATTACAGCTCACGCATTTGTAATAATTTTCTTTATAGTAATACCTATTATAATT
>E2_8
TTTTGAGCAGGAATATTAGGAACATCATTAAGAATTTTAACTCGAGCTGAATTAGGAAATCCTGGAACTTTGATTGGTAATGATCAAATTTATAATGTAATTGTAACCGCCCATGCATTTGTTATAATTTTTTTCATAGTAATACCAATTATAATT
>E2_9
GCATGAGCTGGAATAGTAGGAACTTCTATAAGAATAATTATTCGAGCAGAACTAGGTCAACCAGGATCGTTAATTGGAGATGACCAAATCTATAATGTAATTATTACAGCTCACGCATTTGTAATAATTTTCTTTATAGTAATACCTATTATAATT
>G3_1
GCTTGAGCAGGAATAATTGGAACTTCATTAAGAATTATTATTCGAGCTGAATTAGGTCACCCAGGTAACTTAATTGGAAATGACCGAATTTATAATATAATTGTTACATCTCATGCTTTTGTAATAATTTTCTTTATAGTTATACCAATTATAATT
>G3_10
GCTTGAGCTGGGATAGTAGGCACATCATTAAGTATTTTAATTCGAACAGAACTAGGACAACCAGGCTATTTAATTGGAGATGATCAAACTTATAATGTTATCGTAACCGCACATGCATTTATCATAATTTTCTTTATAGTTATACCTATCATAATT
>G3_12
GCTTGAGCTGGGATAGTAGGCACATCATTAAGTATTTTAATTCGAACAGAACTAGGACAACCAGGCTATTTAATTGGAGATGATCAAACTTATAATGTTATCGTAACCGCACATGCATTTATCATAATTTTCTTTATAGTTATACCTATCATAATT
>G3_13
GCTTGAGCTGGGATAGTAGGCACATCATTAAGTATTTTAATTCGAACAGAACTAGGACAACCAGGCTATTTAATTGGAGATGATCAAACTTATAATGTTATCGTAACCGCACATGCATTTATCATAATTTTCTTTATAGTTATACCTATCATAATT
>G3_14
GCTTGAGCTGGGATAGTAGGCACATCATTAAGTATTTTAATTCGAACAGAACTAGGACAACCAGGCTATTTAATTGGAGATGATCAAACTTATAATGTTATCGTAACCGCACATGCATTTATCATAATTTTCTTTATAGTTATACCTATCATAATT
>G3_15
GCTTGAGCTGGGATAGTAGGCACATCATTAAGTATTTTAATTCGAACAGAACTAGGACAACCAGGCTATTTAATTGGAGATGATCAAACTTATAATGTTATCGTAACCGCACATGCATTTATCATAATTTTCTTTATAGTTATACCTATCATAATT
>G3_16
GCTTGAGCTGGGATAGTAGGCACATCATTAAGTATTTTAATTCGAACAGAACTAGGACAACCAGGCTATTTAATTGGAGATGATCAAACTTATAATGTTATCGTAACCGCACATGCATTTATCATAATTTTCTTTATAGTTATACCTATCATAATT
>G3_2
GCTTGAGCAGGAATAATTGGAACTTCATTAAGAATTATTATTCGAGCTGAATTAGGTCACCCAGGTAACTTAATTGGGAATGACCGAATTTATAATATAATTGTTACATCTCATGCTTTTGTAATAATTTTCTTTGTAGTTATACCAATTATAATT
>G3_3
GCTTGAGCTGGGATAGTAGGCACATCATTAAGTATTTTAATTCGAACAGAACTAGGACAACCAGGCTATTTAATTGGAGATGATCAAACTTATAATGTTATCGTAACCGCACATGCATTTATCATAATTTTCTTTATAGTTATACCTATCATAATT
>G3_4
GCTTGAGCTGGGATAGTAGGCACATCATTAAGTATTTTAATTCGAACAGAACTAGGACAACCAGGCTATTTAATTGGAGATGATCAAACTTATAATGTTATCGTAACCGCACATGCATTTATCATAATTTTCTTTATAGTTATACCTATCATAATT
>G3_5
GCTTGAGCAGGAATAATTGGAACTTCATTAAGAATTATTATTCGAGCTGAATTAGGTCACCCAGGTAACTTAATTGGGAATGACCGAATTTATAATATAATTGTTACATCTCATGCTTTTGTAATAATTTTCTTTATAGTTATACCAATTATAATT
>G3_6
GCTTGAGCTGGGATAGTAGGCACATCATTAAGTATTTTAATTCGAACAGAACTAGGACAACCAGGCTATTTAATTGGAGATGATCAAACTTATAATGTTATCGTAACCGCACATGCATTTATCATAATTTTCTTTATAGTTATACCTATCATAATT
>G3_7
GCTTGAGCTGGGATAGTAGGCACATCATTAAGTATTTTAATTCGAACAGAACTAGGACAACCAGGCTATTTAATTGGAGATGATCAAACTTATAATGTTATCGTAACCGCACATGCATTTATCATAATTTTCTTTATAGTTATACCTATCATAATT
>G3_8
GCTTGAGCTGGGATAGTAGGCACATCATTAAGTATTTTAATTCGAACAGAACTAGGACAACCAGGCTATTTAATTGGAGATGATCAAACTTATAATGTTATCGTAACCGCACATGCATTTATCATAATTTTCTTTATAGTTATACCTATCATAATT
>G4_1
GTTTGAGCAGGGGCTGTTGGAACTGCCCTTAGAATAATTATTCGCACTGAATTAGGACAACCTGGAAGTTTAATTGGAGATGACCAGATTTACAATGTAATTGTAACTGCTCATGCTTTTGTAATAATTTTTCTTATAGTAATACCTATTATAATT
>G4_10
GTTTGAGCAGGGGCTGTTGGAACTGCCCTTAGAATAATTATTCGCACTGAATTAGGACAACCTGGAAGTTTAATTGGAGATGACCAGATTTACAATGTAATTGTAACTGCTCATGCTTTTGTAATAATTTTTTTTATAGTAATACCTATTATAATT
>G4_11
GCATGGGCCGGAATAGTCGGAACATCCGTCAGTTTATTAATTCGAGCCGAGCTAGGACAACCCGGCTATTTAATTGGTGATGATCAAATTTATAACGTAATTGTTACAGCTCATGCATTTGTTATAATTTTCTTCATGGTTATACCTATTATAATT
>G4_13
GCATGGGCCGGAATAGTCGGAACATCCCTCAGTTTATTAATTCGAGCCGAGCTAGGACAACCCGGCTATTTAATTGGTGATGACCAAATTTATAACGTAATTGTTACAGCTCATGCATTTGTTATAATTTTCTTCATGGTTATACCTATTATAATT
>G4_14
GTTTGAGCAGGGGCTGTTGGAACTGCCCTTAGAATAATTATTCGCACTGAATTAGGACAACCTGGAAGTTTAATTGGAGATGACCAGATTTACAATGTAATTGTAACTGCTCATGCTTTTGTAATAATTTTTTTTATAGTAATACCTATTATAATT
>G4_15
GTCTGAGCAGGGGCTGTTGGAACTGCCCTTAGAATAATTATTCGCACTGAATTAGGACAACCTGGAAGTTTAATTGGAGATGACCAGATTTACAATGTAATTGTAACTGCTCATGCTTTTGTAATAATTTTTTTTATAGTAATACCTATTATAATT
>G4_16
GTTTGAGCAGGGGCTGTTGGAACTGCCCTTAGAATAATTATTCGCGCTGAATTAGGACAACCTGGAAGTTTAATTGGAGATGACCAGATTTACAATGTAATTGTAACTGCTCATGCTTTTGTAATAATTTTTTTTATAGTAATACCTATTATAATT
>G4_2
GCATGAGCTGGAATAGTAGGGACTTCCCTCAGCTTATTGATTCAAGCAGAATTTGGACAGCCCGGTTATTTAATTGGTGATGACCAAATCTATAATGTAATTGTCACAGCTCATGCATTCGTTATAATTTTCTTTATGGTTATACTTATCATAATC
>G4_3
GTTTGAGCAGGGGCTGTTGGAACTGCCCTTAGAACAATTATTCGCACTGAATTAGGACAACCTGGAAGTTTAATTGGAGATGACCAGATTTACAATGTAATTGTAACTGCTCATGCTTTTGTAATAATTTTTTTTATAGTAATACCTATTATAATT
>G4_5
GTTTGAGCAGGGGCTGTTGGAACTGCCCTTAGAATAATTATTCGCACTGAATTAGGACAACCTGGAAGTTTAATTGGAGATGACCAGATTTACAATGTAATTGTAACTGCTCATGCTTTTGTAATAATTTTTTTTATAGTAATACCTATTATAATT
>G4_6
ATTTGATCAGGAATAGTAGGAACTTCTTTAAGATTATTAATTCGAACTGAATTAGGTAATCCAGGTTCTTTAATTGGAGATGATCAAATTTATAACTCAATTGTTACAGCACATGCTTTTATTATAATTTTTTTCATAGTAATACCTATTATAATT
>G4_7
GCATGAGCTGGAATAGTAGGGACTTCCCTCAGCTTATTGATTCAAGCAGAATTTGGACAGCCCGGTTATTTAATTGGTGATGACCAAATCTATAATGTAATTGTCACAGCTCATGCATTCGTTATAATTTTCTTTATGGTTATACTTATCATAATC
>G4_8
GTTTGAGCAGGGGCTGTTGGAACTGCCCTTAGAATAATTATTCGCACTGAATTAGGACAACCTGGAAGTTTAATTGGAGATGACCAGATTTACAATGTAATTGTAACTGCTCATGCTTTTGTAATAATTTTTTTTATAGTAATACCTATTATAATT
>G4_9
GTTTGAGCAGGGGCTGTTGGAACTGCCCTTAGAATAATTATTCGCACTGAATTAGGACAACCTGGAAGTTTGATTAGAGACGACCAGATTTACAATGTAATTGTAACTGCTCATGCTTTTGTAATAATTTTTTTTATAGTAATACCTATTATAATT
>H3_1
ATTTGAGCTGGAATAGTGGGAACTTCTTTAAGATTATTAATTCGAGCTGAATTAGGTAACCCAGGGTCTTTAATTGGAGACGATCAAATTTATAATACTATTGTAACAGCACATGCTTTTATTATAATTTTTTTTATAGTTATACCTATTATAATT
>H3_10
ATTTGAGCTGGAATAGTGGGAACTTCTTTAAGATTATTAATTCGAGCTGAATTAGGTAACCCAGGGTCCTTAATTGGAGACGATCAAATTTATAATACTATTGTAACAGCACATGCTTTTATTATAATTTTTTTTATAGTTATACCTATTATAATT
>H3_11
ATTTGAGCTGGAATAGTGGGAACTTCTTTAAGATTATTAATTCGAGCTGAATTAGGTAACCCAGGGTCTTTAATTGGAGACGATCAAATTTATAATACTATTGTAACAGCACATGCTTTTATTATAATTTTTTTTATAGTTATACCTATTATAATT
>H3_12
ATTTGAGCTGGAATAGTGGGAACTTCTTTAAGATTATTAATTCGAGCTGGATTAGGTAACCCAGGGTCTTTAATTGGAGACGATCAAATTTATAATACTATTGTAACAGCACATGCTTTTATTATAATTTTTTTTATAGTTATACCTATTATAATT
>H3_13
ATTTGAGCTGGAATAGTGGGAACTTCTTTAAGATTATTAATTCGAGCTGAATTAGGTAACCCAGGGTCTTTAATTGGAGACGATCAAATTTATAATACTATTGTAACAGCACATGCTTTTATTATAATTTTTTTTATAGTTATACCTATTATAATT
>H3_2
ATTTGAGCTGGAATAGTGGGAACTTCTTTAAGATTATTAATTCGAGCTGAATTAGGTAACCCAGGGTCCTTAATTGGAGACGATCAAATTTATAATACTATTGTAACAGCACATGCTTTTATTATAATTTTTTTTATAGTTATACCTATTATAATT
>H3_3
ATTTGAGCTGGAATAGTGGGAACTTCTTTAAGATTATTAATTCGAGCTGAATTAGGTAACCCAGGGTCTTTAATTGGAGACGATCAAATTTATAATACTATTGTAACAGCACATGCTTTTATTATAATTTTTTTTATAGTTATACCTATTATAATT
>H3_4
ATTTGAGCTGGAATAGTGGGAACTTCTTTAAGATTATTAATTCGAGCTGGATTAGGTAACCCAGGGTCTTTAATTGGAGACGATCAAATTTATAATACTATTGTAACAGCACATGCTTTTATTATAATTTTTTTTATAGTTATACCTATTATAATT
>H3_6
ATTTGAGCTGGAATAGTGGGAACTTCTTTAAGATTATTAATTCGAGCTGAATTAGGTAACCCAGGGTCTTTAATTGGAGACGATCAAATTTATAATACTATTGTAACAGCACATGCTTTTATTATAATTTTTTTTATAGTTATACCTATTATAATT
>H3_7
ATTTGAGCTGGAATAGTGGGAACTTCTTTAAGATTATTAATTCGAGCTGAATTAGGTAACCCAGGGTCTTTAATTGGAGACGATCAAATTTATAATACTATTGTAACAGCACATGCTTTTATTATAATTTTTTTTATAGTTATACCTATTATAATT
>H3_8
ATTTGAGCTGGAATAGTGGGAACTTCTTTAAGATTATTAATTCGAGCTGAATTAGGTAACCCAGGGTCTTTAATTGGAGACGATCAAATTTATAATACTATTGTAACAGCACATGCTTTTATTATAATTTTTTTTATAGTTATACCTATTATAATT
>H3_9
ATTTGAGCTGGAATAGTGGGAACTTCTTTAAGATTATTAATTCGAGCTGAATTAGGTAACCCAGGGTCTTTAATTGGAGACGATCAAATTTATAATACTATTGTAACAGCACATGCTTTTATTATAATTTTTTTTATAGTTATACCTATTATAATT
>H4_1
GCTTGAGCTGGGATAGTAGGCACATCATTAAGTATTTTAATTCGAACAGAACTAGGACAACCAGGCTATTTAATTGGAGATGATCAAACTTATAATGTTATCGTAACCGCACATGCATTTATCATAATTTTCTTTATAGTTATACCTATTATAATT
>H4_10
GCTTGAGCTGGGATAGTAGGCACATCATTAAGTATTTTAATTCGAACAGAACTAGGACAACCAGGCTATTTAATTGGAGATGATCAAACTTATAATGTTATCGTAACCGCACATGCATTTATCATAATTTTCTTTATAGTTATACCTATTATAATT
>H4_11
GCTTGAGCTGGGATAGTAGGCACATCATTAAGTATTTTAATTCGAACAGAACTAGGACAACCAGGCTATTTAATTGGAGATGATCAAACTTATAATGTTATCGTAACCGCACATGCATTTATCATAATTTTCTTTATAGTTATACCTATTATAATT
>H4_12
GCTTGGGCTGGAATAGTAGGCACATCATTAAGTATTTTAATTCGAACAGAACTAGGACAACCAGGCTATTTAATTGGAGATGATCAAACTTATAATGTTATCGTAACCGCACATGCATTTATCATAATTTTCTTTATAGTTATACCTATCATAATT
>H4_13
GCATGAGCAGGTATAATTGGAACATCAATAAGGATAATTATTCGAGCCGAACTAGGGCAACCAGGATCAATAATTGGAGATGATCAAATCTATAATGTTATTATTACAGCACATGCATTCGTTATAATTTTCTTTATAGTTATACCAATCATAATT
>H4_14
GCTTGAGCAGGAATAATTGGAACTTCATTAAGAATTATTATTCGAGCTGAATTAGGTCATCCAGGTAACTTAATTGGAGATGACCAAATTTATAATGTAATTGTTACATCTCATGCTTTTGTAATAATTTTCTTTATAGTTATACCAATCATAATG
>H4_15
GCTTGGGCTGGAATAGTAGGCACATCATTAAGTATTTTAATTCGAACAGAACTAGGACAACCAGGTTATTTAATTGGAGACGATCAAACTTATAATGTTATCGTAACTGCACATGCATTTATCATAATTTTCTTTATAGTTATACCTATTATAATC
>H4_16
GCTTGAGCTGGGATAGTAGGCACATCATTAAGTATTTTAATTCGAACAGAACTAGGACAACCAGGCTATTTAATTGGAGATGATCAAACTTATAATGTTATCGTAACCGCACATGCATTTATCATAATTTTCTTTATAGTTATACCTATCATAATT
>H4_17
GCTTGAGCAGGAATAATTGGAACTTCATTAAGAATTATTATTCGAGCTGAATTAGGTCATCCAGGTAACTTAATTGGAGATGACCAAATTTATAATGTAATTGTTACATCTCATGCTTTTGTAATAATTTTCTTTATAGTTATACCAATCATAATT
>H4_2
GCTTGAGCTGGGATAGTAGGCACATCATTAAGTATTTTAATTCGAACAGAACTAGGACAACCAGGCTATTTAATTGGAGATGATCAAACTTATAATGTTATCGTAACCGCACATGCATTTATCATAATTTTCTTTATAGTTATACCTATTATAATT
>H4_3
GCTTGAGCTGGGATAGTAGGCACATCATTAAGTATTTTAATTCGAACAGAACTAGGACAACCAGGCTATTTAATTGGAGATGATCAAACTAATAATGTTATCGTAACCGCACATGCATTTATCATAATTTTCTTTATAGTTATACCTATTATAATT
>H4_4
GCTTGAGCTGGGATAGTAGGCACATCATTAAGTATTTTAATTCGAACAGAACTAGGACAACCAGGTTATTTAATTGGAGACGATCAAACTTATAATGTTATCGTAACCGCACATGCATTTATCATAATTTTCTTTATAGTTATACCTATTATAATT
>H4_5
GCTTGGGCTGGAATAGTAGGCACATCATTAAGTATTTTAATTCGAACAGAACTAGGACAACCAGGTTATTTAATTGGAGACGATCAAACTTATAATGTTATCGTAACTGCACATGCATTTATCATAATTTTCTTTATAGTTATACCTATTATAATC
>H4_6
GCTTGGGCTGGAATAGTAGGCACATCATTAAGTATTTTAATTCGAACAGAACTAGGACAACCAGGTTATTTAATTGGAGACGATCAAACTTATAATGTTATCGTAACTGCACATGCATTTATCATAATTTTCTTTATAGTTATACCTATTATAATC
>H4_7
GCATGAGCAGGTATAACTGGAACATCAATAAGAATAATTATTCGAGCCGGACTAGGGCAACCAGGATCAATAATTGGAGATGATCAAATCTATAATGTTATTATTACAGCACATGCATTCGTTATAATTTTCTTTATAGTTATACCAATCATAATT
>H4_8
GCTTGAGCTGGGATAGTAGGCACATCATTAAGTATTTTAATTCGAACAGAACTAGGACAACCAGGCTATTTAATTGGAGATGATCAAACTTATAATGTTATCGTAACCGCACATGCATTTATCATAATTTTCTTTATAGTTATACCTATTATAATT
>H4_9
GCATGAGCAGGTATAATTGGAACATCAATAAGAATAATTATTCGAGCCGAACTAGGGCAACCAGGATCAATAATTGGAGATGATCAAATCTATAATGTTATTATTACAGCACATGCATTCGTTATAATTTTCTTTATAGTTATACCAATCATAATT
>H6_10
GCATGATCTGGAATAATCGGAACATCATTAAGAGTTTTAATCCGATCAGAATTAGGAAATCCTGGTGCACTAATTGGAGATGACCAAATTTATAATGTTATTGTTACTGCTCATGCATTTATTATAATTTTCTTTATAGTTATGCCAATTATAATT
>H6_11
GCATGAGCTGGAATAGTAGGGACATTTCTCAGCTTATTAATTCGAGCAGAACTTGGGCAACCCGGTTATTTAATTGGCGATGACCAAATCTATAATGTAATTGTCACAGCTCATGCATTCGTTATAATTTTCTTTATAGTTATGCCTATTATAATT
>H6_12
GCATGGGCCGGAATAGTCGGAACATCCCTCAGTTTATTAATTCGAGCCGAGCTAGGACAACCCGGCTATTTAATTGGTGATGACCAAATTTATAACGTAATTGTTACAGCTCATGCATTTGTTATAATTTTCTTCATGGTTATACCCATTATAATT
>H6_13
ATTTGATCTGGAATAGTAGGAACTTCTTTAAGATTATTAATTCGAGCTGAATTAGGAAATCCCGGATCTCTAATTGGAGATGATCAAATTTATAATACAATTGTTACAGCTCATGCCTTTATTATAATTTTTTTTATAGTAATACCTATTATAATT
>H6_14
GCATGATCAGGAATAGTAGGGACTTCTTTAAGCATATTGATTCGAGCTGAATTAGGAACTCCTGGAGCATTAATTGGTGACGATCAAATTTATAATGTTATTGTTACTGCTCATGCTTTTGTTATAATTTTCTTTATAGTAATACCTATTATAATT
>H6_2
GCATGATCTGGAATAATCGGAACATCATTAAGAGTTTTAATCCGATCAGAATTAGGAAATCCTGGTGCACTAATTGGAGATGACCAAATTTATAATGTTATTGTTACTGCTCATGCATTTATTATAATTTTCTTTATAGTTATGCCAATTATAATT
>H6_3
GCATGAGCTGGAATAGTAGGGACATTTCTCAGCTTATTAATTCGAGCAGAACTTGGGCAACCCGGTTATTTAATTGGCGATGACCAAATCTATAATGTAATTGTCACAGCTCATGCATTCGTTATAATTTTCTTTATAGTTATGCCTATTATAATT
>H6_4
GCATGGGCCGGAATAGTCGGAACATCCCTCAGTTTATTAATTCGAGCCGAGCTAGGACAACCCGGCTATTTAATTGGTGATGACCAAATTTATAACGTAATTGTTACAGCTCATGCATTTGTTATAATTTTCTTCATGGTTATACCCATTATAATT
>H6_5
ATTTGATCTGGAATAGTAGGAACTTCTTTAAGATTATTAATTCGAGCTGAATTAGGAAATCCCGGATCTCTAATTGGAGATGATCAAATTTATAATACAATTGTTACAGCTCATGCCTTTATTATAATTTTTTTTATAGTAATACCTATTATAATT
>H6_6
GCATGATCAGGAATAGTAGGGACTTCTTTAAGCATATTGATTCGAGCTGAATTAGGAACTCCTGGAGCATTAATTGGTGACGATCAAATTTATAATGTTATTGTTACTGCTCATGCTTTTGTTATAATTTTCTTTATAGTAATACCTATTATAATT
>H6_7
GCATGGGCCGGAATAGTCGGAACATCCCTCAGTTTATTAATTCGAGCCGAGCTAGGACAACCCGGCTATTTAATTGGTGATGACCAAATTTATAACGTAATTGTTACAGCTCATGCATTTGTTATAATTTTCTTCATGGTTATGCCTATTATAATT
>H6_8
GCATGAGCTGGAATAGTAGGGACATTTCTCAGCTTATTAATTCGAGCAGAACTTGGGCAACCCGGTTATTTAATTGGCGATGACCAAATCTATAATGTAATTGTCACAGCTCATGCATTCGTTATAATTTTCCTTATAGTTATGCCTATTATAATT
>H6_9
GCATGAGCTGGAATAGTAGGGACATTTCTCAGCTTATTAATTCGAGCAGAACTTGGGCAACCCGGTTGTTTAATTGGCGATGACCAAATCTATAATGTAATTGTCACAGCTCATGCATTCGTTATAATTTTCTTTATAGTTATGCCTATTATAATT
>H7_1
GCATGATCTGGAATAATCGGAACATCATTAGGAATTTTAATCCGATCAGAATTAGGAAATCCTGGTGCACTAATTGGAGATGACCAAATTTATAATGTTATTGTTACTGCTCATGCATTTATTATAATTTTCTTTATAGTTATGCCAATTATAATT
>H7_10
GCATGATCTGGAATAATCGGAACATCATTAAGAATTTTAATCCGATCAGAATTAGGAAATCCTGGTGCACTAATTGGAGATGACCAAATTTATAATGTTATTGTTACTGCTCATGCATTTATTATAATTTTCTTTATAGTTATGCCAATTATAATT
>H7_11
GCATGATCTGGAATAATCGGAACATCATTAAGAATTTTAATCCGATCAGAATTAGGAAATCCTGGTGCACTAATTGGAGATGACCAAATTTATAATGTTATTGTTACTGCTCATGCATTTATTATAATTTTCTTTATAGTTATGCCAATTATAATT
>H7_12
GCATGATCTGGAATAATCGGAACATCATTAAGAATTTTAATCCGATCAGAATTAGGAAATCCTGGTGCACTAATTGGAGATGACCAAATTTATAATGTTATTGTTACTGCTCATGCATTTATTATAATTTTCTTTATAGTTATGCCAATTATAATT
>H7_13
GCATGATCTGGAATAATCGGAACATCATTAAGAATTTTAATCCGATCAGAGTTAGGAAATCCTGGTGCACTAATTGGAGATGACCAAATTTATAATGTTATTGTTACTGCTCATGCATTTATTATAATTTTCTTTATAGTTATGCCAATTATAATT
>H7_14
GCATGATCTGGAATAATCGGAACATCATTAAGAATTTTAATCCGATCAGAATTAGGAAATCCTGGTGCACTAATTGGAGATGACCAAATTTATAATGTTATTGTTACTGCTCATGCATTTATTATAATTTTCTTTATAGTTATGCCAATTATAATT
>H7_15
GCATGATCTGGAATAATCGGAACATCATTAAGAATTTTAATCCGATCAGAATTAGGAAATCCTGGTGCACTAATTGGAGATGACCAAATTTATAATGTTATTGTTACTGCTCATGCATTTATTATAATTTTCTTTATAGTTATGCCAATTATAATT
>H7_2
GCATGATCTGGAATAATCGGAACATCATTAAGAATTTTAATCCGATCAGAATTAGGAAATCCTGGTGCACTAATTGGAGATGACCAAATTTATAATGTTATTGTTACTGCTCATGCATTTATTATAATTTTCTTTATAGTTATGCCAATTATAATT
>H7_3
GCATGATCTGGAATAATCGGAACATCATTAAGAATTTTAATCCGATCAGAATTAGGAAATCCTGGTGCACTAATTGGAGATGACCAAATTTATAATGTTATTGTTACTGCTCATGCATTTATTATAATTTTCTTTATAGTTATGCCAATTATAATT
>H7_4
GCATGATCTGGAATAATCGGAACATCATTAAGAATTTTAATCCGATCAGAATTAGGAAATCCTGGTGCACTAATTGGAGATGACCAAATTTATAATGTTATTGTTACTGCTCATGCATTTATTATAATTTTCTTTATAGTTATGCCAATTATAATT
>H7_5
GCATGATCTGGAATAATCGGAACATCATTAAGAATTTTAATCCGATCAGAATTAGGAAATCCTGGTGCACTAATTGGAGATGACCAAATTTATAATGTTATTGTTACTGCTCATGCATTTATTATAATTTTCTTTATAGTTATGCCAATTATAATT
>H7_6
GCATGATCTGGAATAATCGGAACATCATTAAGAATTTTAATCCGATCAGAATTAGGAAATCCTGGTGCACTAATTGGAGATGACCAAATTTATAATGTTATTGTTACTGCCCATGCATTTATTATAATTTTCTTTATAGTTATGCCAATTATAATT
>H7_7
GCATGATCTGGAATAATCGGAACATCATTAAGAATTTTAATCCGATCAGAATTAGGAAATCCTGGTGCACTAATTGGAGATGACCAAACTTATAATGTTATTGTTACTGCTCATGCATTTATTATAATTTTCTTTATAGTTATGCCAATTATAATT
>H7_8
GCATGATCTGGAATAATCGGAACATCATTAAGAATTTTAATCCGATCAGAATTAGGAAATCCTGGTGCACTAATTGGAGATGACCAAATTTATAATGTTATTGTTACTGCTCATGCATTTATTATAATTTTCTTTATAGTTATGCCAATTATAATT
>H7_9
GCATGATCTGGAATAATCGGAACATCATTAAGAATTTTAATCCGATCAGAATTAGGAAATCCTGGTGCACTAATTGGAGATGACCAAATTTATAATGTTATTGTTACTGCTCATGCATTTATTATAATTTTCTTTATAGTTATGCCAATTATAATT
>J2_1
ATTTGAGCAGGAATAGTAGGTACATCTTTAAGTTTATTAATTCGAGCTGAATTAGGTAATCCAGGATCTCTCATTGGTGACGATCAAATTTATAACACTATTGTTACAGCTCATGCTTTTATTATAATTTTTTTTATAGTTATACCGATTATAATT
>J2_10
ATTTGAGCTGGAATAGTTGGAACTTCTTTAAGATTATTAATTCGAGCTGAATTAGGAAACCCCGGATCTTTAATTGGAGATGACCAAATTTATAATACTATTGTTACAGCGCATGCCTTTATTATAATTTTTTTTATAGTTATACCTATTATAATT
>J2_11
ATTTGAGCTGGAATAGTTGGAACTTCTTTAAGATTATTAATTCGAGCTGAATTAGGAAACCCCGGATCTTTAATTGGAGATGACCAAATTTATAACACTATTGTTACAGCTCATGCTTTTATTATAATTTTTTTTATAGTTATACCGATTATAATT
>J2_12
ATTTGAGCTGGAATAGTGGGAACTTCTTTAAGATTATTAATTCGAGCTGAATTAGGTAACCCAGGGTCTTTAATTGGAGACGATCAAATTTATAATACTATTGTAACAGCACATGCTTTTATTATAATTTTTTTTATAGTTATACCTATTATAATT
>J2_13
ATTTGAGCTGGAATAGTGGGAACTTCTTTAAGATTATTAATTCGAGCTGAATTAGGTAACCCAGGGTCTTTAATTGGAGACGATCAAATTTATAATACTATTGTAACAGCACATGCTTTTGTTATAATTTTTTTTATAGTTATACCTATTATAATT
>J2_14
ATTTGAGCTGGAATAGTTGGAACTTCTTTAAGATTATTAATTCGAGCTGAATTAGGAAACCCCGGATCTTTAATTGGAGATGACCAAATTTATAATACTATTGTTACAGCGCATGCCTTTATTATAATCTTTTTTATAGTTATACCTATTATAATT
>J2_15
ATTTGAGCTGGAATAGTTGGAACTTCTTTAAGATTATTAATTCGAGCTGAATTAGGAAACCCCGGATCTTTAATTGGAGATGACCAAATTTATAATACTATTGTTACAGCGCATGCCTTTATTATAATTTTTTTTATAGTTATACCTATTATAATT
>J2_16
ATTTGAGCAGGAATAGTAGGTACATCTTTAAGTTTATTAATTCGAGCTGAATTAGGTAATCCAGGATCTCTCATTGGTGACGATCAAATTTATAACACTATTGTTACAGCTCATGCTTCTATTATAATTTTTTTTATAGTTATACCGATTATAATT
>J2_17
ATTTGAGCTGGACTAGTTGGAACTTCTTTAAGATTATTAATTCGAGCTGAATTAGGAAACCCCGGATCTTTAATTGGAGATGACCAAATTTATAATACTATTGTTACAGCGCATGCCTTTATTATAATTTTTTTTATAGTTATACCTATTATAATT
>J2_18
ATTTGAGCTGGAATAGTTGGAACTTCTTTAAGATTATTAATTCGAGCTGAATTAGGAAACCCCGGATCTTTAATTGGAGATGACCAAATTTATAATACTATTGTTACAGCGCATGCCTTTATTATAATTTTTCTTATAGTTATACCTATTATAATT
>J2_2
ATTTGAGCTGGAATAGTGGGAACTTCTTTAAGATTATTAATTCGAGCTGAATTAGGTAACCCAGGGTCTTTAAATGGAGACGATCAAATTTATAATACTATTGTAACAGCACATGCTTTTATTATAATTTTTTTTATAGTTATACCTATTTTAATT
>J2_3
ATTTGAGCTGGAATAGTTGGAACTTCTTTAAGATTATTAATTCGAGCTGAATTAGGAAACCCCGGATCTTTAATTGGAGATGACCAAATTTATAATACTATTGTTACAGCGCATGCCTTTATTATAATTTTTTTTATAGTTATACCTATTATAATT
>J2_4
ATTTGAGCTGGAATAGTTGGAACTTCTTTAAGATTATTAATTCGAGCTGAATTAGGAAACCCCGGATCTTTAATTGGAGATGACCAAATTTATAATACTATTGTTACAGCGCATGCCTTTATTATAATTTTTTTTATAGTTATACCTATTATAATT
>J2_5
ATTTGAGCTGGAATAGTGGGAACTTCTTTAAGATTATTAATTCGAGCTGAATTAGGTAACCCAGGGTCTTTAATTGGAGACGATCAAATTTATAATACTATTGTAACAGCACATGCTTTTATTATAATTTTTTTTATAGTTATACCTATTATAATT
>J2_6
ATTTGAGCTGGAATAGTTGGAACTTCTTTAAGATTATTAATTCGAGCTGAATTAGGAAACCCCGGATCTTTAATTGGAGATGACCAAATTTATAATACTATTGTTACAGCGCATGCCTTTATTATAATTTTTTTTATAGTTATACCTATTATAATT
>J2_7
ATTTGAGCTGGAATAGTGGGAACTTCTTTAGGATTATTAATTCGAGCTGAATTAGGTAACCCAGGGTCTTTAATTGGAGACGATCAAATTTATAATACTATTGTAACAGCACATGCTTTTATTATAATTTTTTTTATAGTTATACCTATTATAATT
>J2_8
ATTTGAGCTGGAATAGTTGGAACTTCTTTAAGATTATTAATTCGAGCTGAATTAGGAAACCCCGGATCTTTAATTGGAGATGACCAAATTTATAATACTATTGTTACAGCGCATGCCTTTATTATAATTTTTTTTATAGTTATACCTATTATAATT
>J2_9
ATTTGAGCTGGAATAGTTGGAACTTCTTTAAGATTATTAATTCGAGCTGAATTAGGAAACCCCGGATCTTTAATTGGAGATGACCAAATTTATAATACTATTGTTACAGCGCATGCCTTTATTATAATTTTTTTTATAGTTATACCTATTATAATT
>J4_1
GCTTGAGCTGGGATAGTAGGCACATCATTAAGTATTTTAATTCGAACAGAATTAGGACAACCAGGCTATTTAATTGGAGACGATCAAACTTATAATGTTATCGTAACCGCACATGCATTTATCATAATTTTCTTTATAGTTATACCTATCATAATT
>J4_10
ATTTGATCTGGAATAGTTGGAACATCTTTAAGATTACTTATTCGAGCTGAATTAGGAACTCCAGGATCTTTAATTGGAGATGATCAAATTTATAATACTATCGTTACAGGTCATGCTTTTATTATAATTTTTTTTATAGTAATGCCTATTATAATT
>J4_11
ATTTGATCTGGAATAGTTGGAACATCTTTAAGATTACTTATTCGAGCTGAATTAGGAACTCCAGGATCTTTAATTGGAGATGATCAAATTTATAATACTATCGTTACAGGTCATGCTTTTATTATAATTTTTTTTATAGTAATGCCTATTATAATT
>J4_12
GCTTGAGCTGGGATAGTAGGCACATCATTAAGTATTTTAATTCGAACAGAATTAGGACAACCAGGCTATTTAATTGGAGACGATCAAACTTATAATGTTATCGTAACCGCACATGCATTTATCATAATTTTCTTTATAGTTATACCTATCATAATT
>J4_13
ATTTGATCTGGAATAGTTGGAACATCTTTAAGATTACTTATTCGAGCTGAATTAGGAACTCCAGGATCTTTAATTGGAGATGATCAAATTTATAATACTATCGTTACAGGTCATGCTTTTATTATAATTTTTTTTATAGTAATGCCTATTATAATT
>J4_14
GCTTGAGCTGGGATAGTAGGCACATCATTAAGTATTTTAATTCGAACAGAATTAGGACAACCAGGCTATTTAATTGGAGACGATCAAACTTATAATGTTATCGTAACCGCACATGCATTTATCATAATTTTCTTTATAGTTATACCTATCATAATT
>J4_2
GCTTGAGCTGGGATAATAAACACATCATTAAGTATTTTAATTAAAACAGAATTAGGACAACCAGGCTATTTAATTGGAGACGATCAAACTTATAATGTTATCGTAACCGCACATGCATTTATCATAATTTTCTTTATAGTTATACCTATCATAATT
>J4_3
ATTTGATCTGGAATAGTTGGAACATCTTTAAGATTACTTATTCGAGCTGAATTAGGAACTCCAGGATCTTTAATTGGAGATGATCAAATTTATAATACTATCGTTACAGGTCATGCTTTTATTATAATTTCTTTTATAGTAATGCCTATTATAATT
>J4_4
ATTTGATCTGGAATAGTTGGAACATCTTTAAGATTACTTATTCGAGCTGAATTAGGAACTCCAGGATCTTTAATTGGAGATGATCAAGTTTATAATACTATCGTTACAGGTCATGCTTTTATTATAATTTTTTTTATAGTAATGCCTATTATAATT
>J4_5
GCTTGAGCTGGGATAGTAGGCACATCATTAAGTATTTTAATTCGAACAGAATTAGGACAACCAGGCTATTTAATTGGAGACGATCAAACTTATAATGTCATCGTAACCGCACATGCATTTATCATAATTTTCTTTATAGTTATACCTATCATAATT
>J4_6
ATTTGATCTGGAATAGTTGGAACATCTTTAAGATTACTTATTCGAGCTGAATTAGGAACTCCAGGATCTTTAATTGGAGATGATCAAATTTATAATACTATCGTTACAGGTCATGCTTTTATTATAATTTTTTTTATAGTAATGCCTATTATAATT
>J4_7
GCTTGAGCTGGGATAGTAGGCACATCATTAAGTATTTTAATTCGAACAGAATTAGGACAACCAGGCTATTTAATTGGAGACGATCAAACTTATAATGTTATCGTAACCGCACATGCATTTATCATAATTTTCTTTATAGTTATACCTATCATAATT
>J4_8
ATTTGATCTGGAATAGTTGGAACATCTTTAAGATTACTTATTCGAGCTGAATTAGGAACTCCAGGATCTTTAATTGGAGATGATCAAATTTATAATACTATCGTTACAGGTCATGCTTTTATTATAATTTTTTTTATAGTAATGCCTATTATAATT
>J4_9
GCTTGAGCTGGGATAGTAGGCACATCATTAAGTATTTTAATTCGAACAGAATTAGGACAACCAGGCTATTTAATTGGAGACGATCAAACTTATAATGTTATCGTAACCGCACATGCATTTATCATAATTTTCTTTATAGTTATACCTATCATAATT
>J5_1
GCGTGATCCGGAGTAGTCGGAACCTCACTAAGACTATTAATCCGTGCAGAATTAGGAAACCCCGGCTCTCTAATTGGAGACGACCAAATCTACAACGTAATTGTTACAGCACATGCTTTTATCATAATTTTTTTCATAGTAATACCAATCATAATT
>J5_10
GCGTGATCCGGAATAGTCGGAACCTCACTAAGACTATTAATCCGTGCAGAATTAGGAAACCCCGGCTCTCTAATTGGAGACGACCAAATCTACAACGTAATTGTTACAGCACATGCTTTTACCATAATTTTTTTCATAGTAATACCAATCATAATT
>J5_11
GCGTGATCCGGAATAGTCGGAACCTCACTAAGACTATTAATCCGTGCAGAATTAGGAAACCCCGGCTCTCTAATTGGAGACGACCAAATCTACAACGTAATTGTTACAGCACATGCTTTTATCATAATTTTTTTCATAGTAATACCAATCATAATT
>J5_12
GCGTGATCCGGAATAGTCGGAACCTCACTAAGACTATTAATCCGTGCAGAATTAGGAAACCCCGGCTCTCTAATTGGAGACGACCAAATCTACAACGTAATTGTTACAGCACATGCTTTTATCATAATTTTTTTCATAGTAATACCAATCATAATT
>J5_13
GCGTGATCCGGAATAGTCGGAACCTCACTAAGACTATTAATCCGTGCAGAATTAGGAAACCCCGGCTCCCTAATTGGAGACGACCAAATCTACAACGTAATTGTTACAGCACATGCTTTTATCATAATTTTTTTCATAGTAATACCAATCATAATT
>J5_14
GCGTGATCCGGAATAGTCGGAACCTCACTAAGACTATTAATCCGTGCAGAATTAGGAAACCCCGGCTCTCTAATTGGAGACGACCAAATCTACAACGTAATTGTTACAGCACATGCTTTTATCATAATTTTTTTCATAGTAATACCAATCATAATT
>J5_2
GCGTGATCCGGAATAGTCGGAACCTCACTAAGACTATTAATCCGTGCAGAATTAGGAAACCCCGGCTCTCTAATTGGAGACGACCAAATCTACAACGTAATTGTTACAGCACATGCTTTTATCATAATTTTTTTCATAGTAATACCAATCATAATT
>J5_3
GCGTGATCCGGAATAGTCGGAACCTCACTAAGACTATTAATCCGTGCAGAATTAGGAAACCCCGGCTCTCTAATTGGAGACGACCAAATCTACAACGTAATTGTTACAGCACATGCTTTTATCATAATTTTTTTCATAGTAATACCAATCATAATT
>J5_4
GCGTGATCCGGAATAGTCGGAACCTCACTAAGACTATTAATCCGTGCAGAATTAGGAAACCCCGGCTCTCTAATTGGAGACGACCAAATCTACAACGTAATTGTTACAGCACATGCTTTTATCATAATTTTTTCCATAGTAATACCAATCATAATT
>J5_5
GCGTGATCCGGAATAGTCGGAACCTCACTAAGACTATTAATCCGTGCAGAATTAGGAAACCCCGGCTCTCTAATTGGAGACGACCAAATCTACAACGTAATTGTTACAGCACATGCTTTTATCATAATTTTTTTCATAGTAATACCAATCATAATT
>J5_6
GCGTGATCCGGAATAGTCGGAACCTCACTAAGACTATTAATCCGTGCAGAATTAGGAAACCCCGGCTCTCTAATTGGAGACGACCAAATCTACAACGTAATTGTTACAGCACATGCTTTTATCATAATTTTTTTCATAGTAATACCAATCATAATT
>J5_7
GCGTGATCCGGAATAGTCGGAACCTCACTAAGACTATTAATCCGTGCAGAATTAGGAAACCCCGGCTCTCTAATTGGAGACGACCAAATCTACAACGTAATTGTTACAGCACATGCTTTTATCATAATTTTTTTCATAGTAATACCAATCATAATT
>J5_8
GCGTGATCCGGAATAGTCGGAACCTCACTAAGACTATTAATCCGTGCAGAATTAGGAAACCCCGGCTCTCTAATTGGAGACGACCAAATCTACAACGTAATTGTTACAGCACATGCTTTTATCATAATTTTTTTCATAGTAATACCAATCATAATT
>J5_9
GCGTGATCCGGAATAGTCGGAACCTCACTAAGACTATTAATCCGTGCAGAATTAGGAAACCCCGGCTCTCTAATTGGAGACGACCAAATCTACAACGTAATTGTTACAGCACATGCTTTTATCATAATTTTTTTCATAGTAATACCAATCATAATT
>K2_1
GCATGATCTGGAATAATCGGAACATCATTAAGAATTTTAATCCGATCAGAATTAGGAAATCCTGGTGCACTAATTGGAGATGACCAAATTTATAATGTTATTGTTACTGCTCATGCATTTATTATAATTTTCTTTATAGTTATGCCAATTATAATT
>K2_10
ATTTGAGCTGGTATAGTTGGAACATCCCTAAGATTATTAATTCGAGCAGAATTAGGAACTCCTGGATCTTTAATTGGAGATGACCAAATTTATAATACTATTGTTACAGCTCATGCATTTATTATAATTTTTTTTATAGTTATACCTATTATAATT
>K2_11
ATTTGAGCTGGTATAGTTGGAACATCCCTAAGATTATTAATTCGAGCAGAATTAGGAACTCCTGGATCTTTAATTGGAGATGACCAAATTTATAATACTATTGTTACAGCTCATGCATTTATTATAATTTTTTTTATAGTTATACCTATTATAATT
>K2_12
ATTTGAGCTGGTATAGTTGGAACATCCCTAAGATTATTAATTCGAGCAGAATTAGGAACTCCTGGATCTTTAATTGGAGATGACCAAATTTATAATACTATTGTTACAGCTCATGCATTTATTATAATTTTTTTTATAGTTATACCTATTATAATT
>K2_13
ATTTGAGCTGGTATAGTTGGAACATCCCTAAGATTATTAATTCGAGCAGAATTAGGAACTCCTGGATCTTTAATTGGAGATGACCAAATTTATAATACTATTGTTACAGCTCATGCATTTATTATAATTTTTTTTATAGTTATACCTATTATAATT
>K2_14
ATTTGAGCTGGTATAGTTGGAACATCCCTAAGATTATTAATTCGAGCAGAATTAGGAACTCCTGGATCTTTAATTGGAGATGACCAAATTTATAATACTATTGTTACAGCTCATGCATTTATTATAATTTTTTTTATAGTTATACCTATTATAATT
>K2_15
ATTTGAGCTGGTATAGTTGGAACATCCCTAAGATTATTAATACGAGCAGAATTAGAAACTCCTGGATCTTTAATTGGAGATGACCAAATTTATAATACTATTGTTACAGCTCATGCATTTATTATAATTTTTTTTATAGTTATACCTATTATAATT
>K2_16
ATTTGAGCTGGTATAGTTGGAACATCCCTAAGATTATTAATTCGAGCAGAATTAGGAACTCCTGGATCTTTAATTGGAGATGACCAAATTTATAATACTATTGTTACAGCTCATGCATTTATTATAATTTTTTTTATAGTTATACCTATTATAATT
>K2_2
ATTTGATCAGGAATAGTAGGAACATCTTTAAGATTATTAATTCGAACCGAATTAGGTAACCCAGGATTCCTAATTGGAGATGATCAAATTTATAATACAATTGTAACTGCTCATGCTTTTATTATAATTTTTTTTATGGTTATACCTATTATAATT
>K2_3
GCATGGGCTGGAATAGTGGGGACCTCACTTAGCCTATTAATTTGAGCAGAATTTGCCCAACCTGGTTATTTAATTGGTGACGATCAAATTTATAATGTAATCGTTACAGCACATGCAATTTTGATCATTTTCTTCATGGTTATACCAATTATAATT
>K2_4
GCATGGGCTGGAATAGTGGGGACCTCACTTAGCCTATTAATTTGAGCAGAATTTGCCCAACCTGGTTATTTAATTGGTGACGATCAAATTTATAATGTAATCGTTACAGCACATGCAATTTTGATCATTTTCTTCATGGTTATACCAATTATAATT
>K2_5
GCATGGGCTGGAATAGTGGGGACCTCACTTAGCCTATTAATTTGAGCAGAATTTGCCCAACCTGGTTATTTAATTGGTGACGATCAAATTTATAATGTAATCGTTACAGCACATGCAATTTTGATCATTTTCTTCATGGTTATACCAATTATAATT
>K2_6
ATTTGAGCTGGTATAGTTGGAACATCCCTAAGATTATTAATTCGAGCAGAATTAGGAACTCCTGGATCTTTAATTGGAGATGACCAAATTTATAATACTATTGTTACAGCTCATGCATTTATTATAATTTTTTTTATAGTTATACCTATTATAATT
>K2_7
GCATGATCTGGAATAATCGGAACATCATTAAGAATTTTAATCCGATCAGAATTAGGAAATCCTGGTGCACTAATTGGAGATGACCAAATTTATAATGTTATTGTTACTGCTCATGCATTTATTATAATTTTCTTTATAGTTATGCCAATTATAATT
>K2_8
ATTTGAGCTGGTATAGTTGGAACATCCCTAAGATTATTAATTCGAGCAGAATTAGGAACTCCTGGATCTTTAATTGGAGATGACCAAATTTATAATACTATTGTTACAGCTCATGCATTTATTATAATTTTTTTTATAGTTATACCTATTATAATT
>K2_9
ATTTGAGCTGGTATAGTTGGAACATCCCTAAGATTATTAATTCGAGCAGAATTAGGAACTCCTGGATCTTTAATTGGAGATGACCAAATTTATAATACTATTGTTACAGCTCATGCATTTATTATAATTTTTTTTATAGTTATACCTATTATAATT
>L2_1
ATTTGAGCAGGAATAGTAGGTACTTCTTTAAGTTTATTAATTCGAGCTGAATTAGGAACTCCAGGATCTTTAATTGGAGATGATCAAATTTATAATACTATTGTAACAGCCCATGCTTTTATTATAATTTTTTTTATAGTTATACCAATTATAATT
>L2_10
GCTTGAGCTGGGATAGTAGGCACATCATTAAGTATTTTAATTCGAACAGAACTAGGACAACCAGGCTATTTAATTGGAGATGATCAAACTTATAATGTTATCGTAACCGCACATGCATTTATCATAATTTTCTTTATAGTTATACCAATTATAATT
>L2_2
ATTTGAGCAGGAATAGTAGGTACTTCTTTAAGTTTATTAATTCGAGCTGAATTAGGAACTCCAGGATCTTTAATTGGAGATGATCAAATTTATAATACTATTGTAACAGCCCATGCTTTTATTATAATTTTTTTTATAGTTATACCAATTATAATT
>L2_3
ATTTGAGCAGGAATAGTAGGTACTTCTTTAAGTTTATTAATTCGAGCTGAATTAGGAACTCCAGGATCTTTAATTGGAGATGATCAAATTTATAATACTATTGTAACAGCCCATGCTTTTATTATAATTTTTTTTATAGTTATACCAATTATAATT
>L2_4
ATTTGAGCAGGAATAGTAGGTACTTCTTTAAGTTTATTAATTCGAGCTGAATTAGGAACTCCAGGATCTTTAATTGGAGATGATCAAATTTACAATACTATTGTAACAGCCCATGCTTTTATTATAATTTTTTTTATAGTTATACCAATTATAATT
>L2_5
ATTTGATCTGGACTTTTAGGAACAAGACTAAGTTTATTAATTCGAGCTGAACTAGGACAACCAGGATCACTAATTGGAGACGATCAAATTTATAATGTAATTGTTACTGCTCATGCATTTATTATAATTTTCTTTATAGTAATACCTATTGTTATT
>L2_6
ATTTGAGCAGGAATAGTAGGTACTTCTTTAAGTTTATTAATTCGAGCTGAATTAGGAACTCCAGGATCTTTAATTGGAGATGATCAAATTTATAATACTATTGTAACAGCCCATGCTTTTATTATAATTTTTTTTATAGTTATACCAATTATAATT
>L2_7
ATTTGAGCAGGAATAGTAGGTACTTCTTTAAGTTTATTAATTCGAGCTGAATTAGGAACTCCAGGATCTTTAATTGGAGATGATCAAATTTATAATACTATTGTAACAGCCCATGCTTTTATTATAATTTTTTTTATAGTTATACCAATTATAATT
>L2_8
GTTTGATCTGGATTAGTAGGTACAAGATTAAGTTTATTAATTCGAGCTGAATTAGGTCAACCAGGTTCTTTAATTGGTGATGATCAAATTTATAATGTTATTGTTACGGCTCATGCTTTTATTATAATTTTTTTTATAGTAATACCTATTGTTATT
>L2_9
ATTTGATCTGGATTAGTAGGTACAAGATTAAGTTTATTAATTCGAGCTGAATTAGGTCAACCAGGTTCTTTAATTGGTGATGATCAAATTTATAATGTTATTGTTACAGCTCATGCTTTTATTATAATTTTTTTTATAGTAATACCTATTGTTATT
>L3_1
ATTTGAGCAGGAATAGTAGGAACTTCATTAAGTCTTTTAATTCGAGCAGAATTAGGAACTCCTGGCTCTTTAATTGGAGATGATCAAATTTATAATACTATTGTAACAGCTCATGCTTTTATTATAATTTTTTTTATAGTTATACCTATTATAATT
>L3_10
GCTTGAGCTGGGATAGTAGGCACATCATTAAGTATTTTAATTCGAACAGAACTAGGACAACCAGGCTATTTAATTGGAGATGATCAAACTTATAATGTTATCGTAACCGCACATGCATTTATCATAATTTTCTTTATAGTTATACCTATCATAATT
>L3_3
ATTTGAGCAGGAATAGTAGGAACTTCGTTAAGTCTTTTAATTCGAGCAGAATTAGGAACTCCTGGCTCTTTAATTGGAGATGATCAAATTTATAATACTATTGTAACAGCTCATGCTTTTATTATAATTTTTTTTATAGTTATACCTATTATAATT
>L3_4
ATTTGAGCAGGAATAGTAGGAACTTCATTAAGTCTTTTAATTCGAGCAGAATTAGGAACTCCTGGCTCTTTAATTGGAGATGATCAAATTTATAATACTACTGTAACAGCTCATGCTTTTATTATAATTTTTTTTATAGTTATACCTATTATAATT
>L3_5
ATTTGAGCAGGAATAGTAGGAACTTCATTAAGTCTTTTAATTCGAGCAGAATTAGGAACTCCTGGCTCTTTAATTGGAGATGATCAAATTTATAATACTATTGTAACAGCTCATGCTTTTATTATAATTTTTTTTATAGTTATACCTATTATAATT
>L3_6
ATTTGAGCAGGAATAGTAGGAACTTCATTAAGTCTTTTAATTCGAGCAGAATTAGGAACTCCTGGCTCTTTAATTGGAGATGATCAAATTTATAATACTATTGTAACAGCTCATGCTTTTATTATAATTTTTTTTATAGTTATACCTATTATAATT
>L3_7
ATTTGAGCAGGAATAGTAGGAACTTCATTAAGTCTTTTAATTCGAGCAGAATTAGGAACTCCTGGCTCTTTAATTGGAGATGATCAAATTTATAATACTATTGTAACAGCTCATGCTTTTATTATAATTTTTTTTATAGTTATACCTATTATAATT
>L3_8
ATTTGAGCAGGAATACTAGGAACTTCTTTAAGAATCTTAATTCGAATAGAATTAGGAACTCCAGGTTCTTTAATTGGTGATGATCAAATTTATAATACAATTGTTACAGCTCATGCCTTTATTATAATTTTTTTTATAGTAATGCCTATTATAATT
>L3_9
GCTTGAGCTGGGATAGTAGGCACATCATTAAGTATTTTAATTCGAACAGAACTAGGACAACCAGGCTATTTAATTGGAGATGATCAAACTTATAATGTTATCGTAACCGCACATGCATTTATCATAATTTTCTTTATAGTTATACCTATCATAATT
>L4_1
GCTTGAGCTGGGATAGTAGGCACATCATTAAGTATTTTAATTCGAACAGAATTAGGACAACCAGGCTATTTAATTGGAGATGATCAAACTTATAATGTTATCGTAACCGCACATGCATTTATCATAATTTTCTTTATAGTTATACCTATCATAATT
>L4_11
GCTTGAGCTGGGATAGTAGGCACATCATTAAGTATTTTAATTCGAACAGAATTAGGACAGCCAGGCTATTTAATTGGAGATGATCAAACTTATAATGTTATCGTAACCGCACATGCATTTATCATAATTTTCTTTATAGTTATACCTATCATAATT
>L4_12
GCTTGAGCTGGGATAGTAGGCACATCATTAAGTATTTTAATTCGAACAGAATTAGGACAACCAGGCTATTTAATTGGAGATGATCAAACTTATAATGTTATCGTAACCGCACATGCATTTATCATAATTTTCTTTATAGTTATACCTATCATAATT
>L4_13
GCTTGAGCTGGGATAGTAGGCACATCATTAAGTATTTTAATTCGAACAGAATTAGGACAACCAGGCTATTTAATTGGAGATGATCAAACTTATAATGTTATCGTAACCGCACATGCATTTATCATAATTTTCTTTATGGTTATACCTATCATAATT
>L4_14
GCTTGAGCTGGGATAGTAGGCACATCATTAAGTATTTTAATTCGAACAGAACTAGGACAACCAGGCTATTTAATTGGAGATGATCAAACTTATAATGTTATCGTAACCGCACATGCATTTATCATAATTTTCTTTATAGTTATACCTATCATAATT
>L4_15
GCTTGAGCTGGGATAGTAGGCACATCATTAAGTATTTTAATTCGAACAGAATTAGGACAACCAGGCTATTTAATTGGAGATGATCAAACTTATAATGTTATCGTAACCGCACATGCATTTATCATAATTTTCTTTATAGTTATACCTATCATAATT
>L4_16
GCTTGAGCTGGGATAGTAGGCACATCATTAAGTATTTTAATTCGAACAGAATTAGGACAACCAGGCTATTTAATTGGAGATGATCAAACTTATAATGTTATCGTAACCGCACATGCATTTATCATAATTTTCTTTATAGTTATACCTATCATAATT
>L4_2
ATTTGAGCAGGAATAGTAGGTACTTCTTTAAGTTTATTAATTCGAGCTGAATTAGGAACTCCAGGATCTTTAATTGGAGATGATCAAATTTATAATACTATTGTAACAGCCCATGCTTTTATTATAATTTTTTTTATAGTTATACCAATTATAATT
>L4_3
GCTTGAGCTGGGATAGTAGGCACATCATTAAGTATTTTAATTCGAACAGAATTAGGACAACCAGGCTATTTAATTGGAGATGATCAAACTTATAATGTTATCGTAACCGCACATGCATTTATCATAATTTTCTTTATAGTTATACCTATCATAATT
>L4_4
ATTTGAGCAGGAATAGTAGGTACTTCTTTAAGTTTATTAATTCGAGCTGAATTAGGAACTCCAGGATCTTTAATTGGAGATGATCAAATTTATAATACTATTGTAACAGCCCATGCTTTTATTATAATTTTTTTTATAGTTATACCAATTATAATT
>L4_5
GCTTGAGCTGGGATAGTAGGCACATCATTAAGTATTTTAATTCGAACAGAATTAGGACAACCAGGCTATTTAATTGGAGATGATCAAACTTATAATGTTATCGTAACCGCACATGCATTTATCATAATTTTCTTTATAGTTATACCTATCATAATT
>L4_6
GCATGGGCCGGAATAGTAGGAACCTCAATAAGACTCCTAATTCGGTCAGAACTAGGTAATCCAGGATCCCTAATTGGTGATGATCAAATTTATAATGTAATTGTCACAGCACATGCCTTTATTATAACTTTTTTTATAGTTATACCCATTATAATT
>L4_7
GCATGATCCGGTATAGTAGGAACATCTTTAAGAATACTAATTCGTACAGAGCTAGGAAACCCAGGTTCATTAATCGGAGATGACCAAATTTATAATGTAATTGTTACAGCACATGCTTTTATTATAATTTTTTTTATAGTTATACCAATAATAATT
>L4_8
ATTTGATCTGGACTTTTAGGAACAAGACTAAGTTTATTAATTCGAGCTGAACTAGGACAACCAGGATCACTAATTGGAGACGATCAAATTTATAATGTAATTGTTACTGCTCATGCATTTATCATAATTTTCTTTATAGTTATACCTATCATAATT
>L4_9
ATCTGAACAGGAATAGTAGGAACTTCTTTAAGTTTATTAATTCGAGCAGAATTAGGAAATCCAGGATCTTTAATTGGAGATGATCAAATTTATAATACTATTGTTACAGCTCATGCTTTTATTATAATTTTTTTTATAGTAATACCTATTATAATT
>L5_1
GCTTGGGCTGGAATAGTAGGCACATCATTAAGTATTTTAATTCGAACAGAACTAGGACAACCAGGTTATTTAATTGGAGACGATCAAACTTATAATGTTATCGTAACTGCACATGCATTTATCATAATTTTCTTTATAGTTATACCTATTATAATC
>L5_10
GCTTGAGCTGGGATAGTAGGCACATCATTAAGTATTTTAATTCGAACAGAACTAGGACAACCAGGCTATTTAATTGGAGACGATCAAACTTATAATGTTATCGTAACCGCACATGCATTTATCATAATTTTCTTTATAGTTATACCTATCATAATT
>L5_2
GCTTGAGCTGGGATAGTAGGCACATCATTAAGTATTTTAATTCGAACAGAACTAGGACAACCAGGCTATTTAATTGGAGATGATCAAACTTATAATGTTATCGTAACCGCACATGCATTTATCATAATTTTCTTTATAGTTATACCTATCATAATT
>L5_3
GCTTGGGCTGGAATAGTAGGCACATCATTAAGTATTTTAATTCGAACAGAACTAGGACAACCAGGTTATTTAATTGGAGACGATCAAACTTATAATGTTATCGTAACTGCACATGCATTTATCATAATTTTCTTTATAGTCATACCTATTATAATC
>L5_4
GCTTGGGCTGGAATAGTAGGCACATCATTAAGTATTTTAATTCGAACAGAACTAGGACAACCAGGTTATTTAATTGGAGACGATCAAACTTATAATGTTATCGTAACTGCACATGCATTTATCATAATTTTCTTTATAGTTATACCTATCATAATT
>L5_5
GCCTGAGCTGGGATAGTAGGCACATCACTAAGTATTTTAATTCGAACAGAACTAGGACAACCAGGCTATTTAATTGGAGATGATCAAACTTATAATGTTATCGTAACCGCACATGCATTTATCATAATTTTCTTTATAGTTATACCTATCATAATT
>L5_6
GCTTGGGCTGGAATAGTAGGCACATCATTAAGTATTTTAATTCGAACAGAACTAGGACAACCAGGTTATTTAATTGGAGACGATCAAACTTATAATGTTATCGTAACTGCACATGCATTTATCATAATTTTCTTTATAGTTATACCTATTATAATC
>L5_7
GCTTGAGCTGGGATAGTAGGCACATCATTAAGTATTTTAATTCGAACAGAACTAGGACAACCAGGCTATTTAATTGGAGATGATCAAACTTATAATGTTATCGTAACCGCACATGCATTTATCATAATTTTCTTTATAGTTATACCTATCATAATT
>L5_8
GCTTGGGCTGGAATAGTAGGCACATCATTAAGTATTTTAATTCGAACAGAACTAGGACAACCAGGTTATTTAATTGGAGACGATCAAACTTATAATGTTATCGTAACTGCACATGCATTTATCATAATTTTCTTTATAGTTATACCTATTATAATC
>L5_9
GCTTGAGCTGGGATAGTAGGCACATCATTAAGTATTTTAATTCGAACAGAACTAGGACAACCAGGCTATTTAATTGGAGATGATCAAACTTATAATGTTATCGTAACCGCACATGCATTTATCATAATTTTCTTTATAGTTATACCTATTATAATT
>M1_1
GCGTGATCTGGAATAGTCGGAACCTCACTAAGACTATTAATCCGTGCAGAATTAGGAAACCCCGGCTCTCTAATTGGAGACGACCAAATCTACAACGTAATTGTTACAGCACATGCTTTTATCATAATTTTTTTCATAGTAATACCAATCATAATT
>M1_10
GCGTGATCCGGAATAGCCGGAACCTCACTAAGACTATTAATCCGTGCAGAATTAGGAAACCCCGGCTCTCTAATTGGAGACGACCAAATCTACAACGTAATTGTTACAGCACATGCTTTTATCATAATTTTTTTCATAGTAATACCAATCATAATT
>M1_11
GCGTGATCCGGAATAGTCGGAACCTCACTAAGACTATTAATCCGTGCAGAATTAGGAAACCCCGGCTCTCTAATTGGAGACGACCAAATCTACAACGTAATTGTTACAGCACATGCTTTTATCATAATTTTTTTCATAGTAATACCAATCATAATT
>M1_12
GCGTGATCCGGAATAGTCGGAACCTCCCTAAGACTATTAATCCGTGCAGAATTAGGAAACCCCGGCTCTTTAATTGGGGACGACCAAATCTACAACGTAATTGTTACAGCACATGCTTTTATCATAATTCTTTTCATAGTAATACCAATCATAATT
>M1_2
GCGTGATCCGGAATAGTCGGAACCTCACTAAGACTATTAATCCGTGCAGAATTAGGAAACCCCGGCTCTCTAATTGGAGACGACCAAATCTACAACGTAATTGTTACAGCACATGCTTTTATCATAATTTTTTTCATAGTAATACCAATCATAATT
>M1_3
GCGTGATCCGGAATAGTTGGAACCTCTCTAAGACTATTAATCCGTGCAGAATTAGGAAACCCCGGCTCTTTAATTGGAGACGACCAAATCTACAACGTAATTGTTACAGCACATGCTTTTATCATAATTTTTTTCATAGTAATACCAATCATAATT
>M1_4
GCGTGATCCGGAATAGTCGGAACCTCACTAAGACTATTAATCCGTGCAGAATTAGGAAACCCCGGCTCTCTAATTGGAGACGACCAAATCTACAACGTAATTGTTACAGCACATGCTTTTATCATAATTTTTTTCATAGTAATACCAATCATAATT
>M1_5
GCGTGATCCGGAATAGTCGGAACCTCACTAAGACTATTAATCCGTGCAGAATTAGGAAACCCCGGCTCTCTAATTGGAGACGACCAAATCTACAACGTAATTGTTACAGCACATGCTTTTATCATAATTTTTTTCATAGTAATACCAATCATAATT
>M1_6
GCGTGATCCGGAATAGTCGGAACCTCACTAAGACTATTAATCCGTGCAGAATTAGGAAACCCCGGCTCTCTAATTGGAGACGACCAAATCTACAACGTAATTGTTACAGCACATGCTTTTATCATAATTTTTTTCATAGTAATACCAATCATAATT
>M1_7
GCGTGATCCGGAATAGTCGGAACCTCCCTAAGACTATTAATCCGTGCAGAATTAGGAAACCCCGGCTCTTTAATTGGGGACGACCAAATCTACAACGTAATTGTTACAGCACATGCTTTTATCATAATTTTTTTCATAGTAATACCAATCATAATT
>M1_8
GCGTGATCCGGAATAGTCGGAACCTCACTAAGACTATTAATCCGTGCAGAATTAGGAAACCCCGGATCTCTAATTGGAGACGACCAAATCTACAACGTAATTGTTACAGCACATGCTTTTATCATAATTTTTTTCATAGTAATACCAATCATAATT
>M1_9
GCGTGATCCGGAATAGTCGGAACCTCACTAAGACTATTAATCCGTGCAGAATTAGGAAACCCCGGCTCTCTAATTGGAGACGACCAAATCTACAACGTAATTGTTACAGCACATGCTTTTATCATAATTTTTTTCATAGTAATACCAATCATAATT
>M5_1
GCGTGATCCGGAATAGTCGGAACCTCACTAAGACTATTAATCCGTGCAGAATTAGGAAACCCCGGCTCTCTAATTGGAGACGACCAAATCTACAACGTAATTGTTACAGCACATGCTTTTATCATAATTTTTTTCATAGTAATACCAATCATAATT
>M5_10
GCGTGATCCGGAATAGTCGGAACCTCACTAAGACTATTAATCCGTGCAGAATTAGGAAACCCCGGCTCTCTAATTGGAGACGACCAAATCTACAACGTAATTGTTACAGCACATGCTTTTATCATAATTTTTTTCATAGTAATACCAATCATAATT
>M5_11
GCGTGATCCGGAATAGTCGGAACCTCACTAAGACTATTAATCCGTGCAGAATTAGGAAACCCCGGCTCTCTAATTGGAGACGACCAAATCTACAACGTAATTGTTACAGCACATGCTTTTATCATAATTTTTTTCATAGTAATACCAATCATAATT
>M5_12
GCGTGATCCGGAATAGTCGGAACCTCACTAAGACTATTAATCCGTGCAGAATTAGGAAACCCCGGCTCTCTAATTGGAGACGACCAAATCTACAACGTAATTGTTACAGCACATGCTTTTATCATAATTTTTTTCATAGTAATACCAATCATAATT
>M5_13
GCGTGATCCGGAATAGTCGGAACCTCACTAAGACTATTAATCCGTGCAGAATTAGGAAACCCCGGCTCTCTAATTGGAGACGACCAAATCTACAACGTAATTGTTACAGCACATGCTTTTATCATAATTTTTTTCATAGTAATACCAATCATAATT
>M5_14
GCGTGATCCGGAATAGTCGGAACCTCACTAAGACTATTAATCCGTGCAGAATTAGGAAACCCCGGCTCTCTAATTGGAGACGACCAAATCTACAACGTAATTGTTACAGCACATGCTTTTATCATAATTTTTTTCATAGTAATACCAATCATAATT
>M5_15
GCGTGATCCGGAATAGTCGGAACCTCACTAAGACTATTAATCCGTGCAGAATTAGGAAACCCCGGCTCTCTAAGTGGAGACGACCAAATCTACAACGTAATTGTTACAGCACATGCTTTTATCATAATTTTTTTCATAGTAATACCAATCATAATT
>M5_2
GCGTGATCCGGAATAATCGGAACCTCACTAAGACTATTAATCCGTGCAGAATTAGGAAACCCCGGCTCTCTAATTGGAGACGACCAAATCTACAACGTAATTGTTACAGCACATGCTTTTATCATAATTTTTTTCATAGTAATACCAATCATAATT
>M5_3
GCGTGATCCGGAATAATCGGAACCTCACTAAGACTATTAATCCGTGCAGAATTAGGAAACCCCGGCTCTCTAATTGGAGACGACCAAATCTACAACGTAATTGTTACAGCACATGCTTTTATCATAATTTTTTTCATAGTAATACCAATCATAATT
>M5_4
GCGTGATCCGGAATAGTCGGAACCTCACTAAGACTATTAATCCGTGCAGAATTAGGAAACCCCGGCTCTCTAATTGGAGACGACCAAATCTACAACGTAATTGTTACAGCACATGCTTTTATCATAATTTTTTTCATAGTAATACCAATCATAATT
>M5_5
GCGTGATCCGGAATAGTCGGAACCTCACTAAGACTATTAATCCGTGCAGAATTAGGAAACCCCGGCTCTCTAATTGGAGACGACCAAATCTACAACGTAATTGTTACAGCACATGCTTTTATCATAATTTTTTTCATAGTAATACCAATCATAATT
>M5_6
GCGTGATCCGGAATAGTCGGAACCTCACTAAGACTATTAATCCGTGCAGAATTAGGAAACCCCGGCTCTCTAATTGGAGACGACCAAATCTACAACGTAATTGTTACAGCACATGCTTTTATCATAATTTTTTTCATAGTAATACCAATCATAATT
>M5_7
GCGTGATCCGGAATAGTTGGAACCTCTCTAAGACTATTAATCCGTGCAGAATTAGAAAACCCCGGCTCTTTAATTGGAGACGACCAAATCTACAACGTAATTGTTACAGCACATGCTTTTATCATAATTTTTTTCATAGTAATACCAATCATAATT
>M5_8
GCGTGATCCGGAATAGTCGGAACCTCACTAAGACTATTAATCCGTGCAGAATTAGGAAACCCCGGCTCTCTAATTGGAGACGACCAAATCTACAACGTAATTGTTACAGCACATGCTTTTATCATAATTTTTTTCATAGTAGTACCAATCATAATT
>M5_9
GCGTGATCCGGAATAGTCGGAACCTCACTAAGACTATTAATCCGTGCAGAATTAGGAAACCCCGGCTCTCTAATTGGAGACGACCAAATCTACAACGTAATTGTTACAGCACATGCTTTTATCATAATTTTTTTCATAGTAATACCAATCATAATT
>N4_1
ACATGAGCAGGAACAGTCGGAACAAGCTTAAGAATTTTAATTCGTACAGAATTAGGAAACCCTGGATCTTTAATTGGAAATGATCAAATTTATAACACGATTGTCACAGCTCATGCATTTATTATAATTTTTTTTATAGTTATACCAATTATAATT
>N4_10
ACATGAGCAGGAACAGTCGGAACAAGCTTAAGAATTTTAATTCGTACAGAATTAGGAAACCCTGGATCTTTAATTGGAAATGATCAAATTTATAACACGATTGTCACAGCTCATGCATTTATTATAATTTTTTTTATAGTTATACCAATTATAATT
>N4_11
ACATGAGCAGGAACAGTCGGAACAAGCTTAAGAATTTTAATTCGTACAGAATTAGGAAACCCTGGATCTTTAATTGGAAATGATCAAATTTATAACACGATTGTCACAGCTCATGCATTTATTATAATTTTTTTTATAGTTATACCAATTATAATT
>N4_12
ACATGAGCAGGAACAGTCGGAACAAGCTTAAGAATTTTAATTCGTACAGAATTAGGAAACCCTGGATCTTTAATTGGAAATGATCAAATTTATAACACGATTGTCACAGCTCATGCATTTATTATAATTTTTTTTATAGTTATACCAATTATAATT
>N4_13
ACATGAGCAGGAACAGTCGGAACAAGCTTAAGAATTTTAATTCGTACAGAATTAGGAAACCCTGGATCTTTAATTGGAAATGATCAAATTTATAACACGATTGTTACAGCTCATGCATTTATTATAATTTTTTTTATAGTTATACCAATTATAATT
>N4_14
ACATGAGCAGGAACAGTCGGAACAAGCTTAAGAATTTTAATTCGTACAGAATTAGGAAACCCTGGATCTTTAATTGGAAATGATCAAATTTATAACACGATTGTCACAGCTCATGCATTTATTATAATTTTTTTTATAGTTATACCAATTATAATT
>N4_15
ACATGAGCAGGAACAGTCGGAACAAGCTTAAGAATTTTAATTCGTACAGAATTAGGAAACCCTGGATCTTTAATTGGAAATGATCAAATTTATAACACGATTGTCACAGCTCATGCATTTATTATAATTTTTTTTATAGTTATACCAATTATAATT
>N4_16
ACATGAGCAGGAACAGTCGGAACAAGCTTAAGAATTTTAATTCGTACAGAATTAGGAAACCCTGGATCTTTAATTGGAAATGATCAAATTTATAACACGATTGTCACAGCTCATGCATTTATTATAATTTTTTTTATAGTTATACCAATTATAATT
>N4_2
ACATGAGCAGGAACAGTCGGAACAAGCTTAAGAATTTTAATTCGTACAGAATTAGGAAACCCTGGATCTTTAATTGGAAATGATCAAATTTATAACACGATTGTCACAGCTCATGCATTTATTATAATTTTTTTTATAGTTATACCAATTATAATT
>N4_3
ACATGAGCAGGAACAGTCGGAACAAGCTTAAGAATTTTAATTCGTACAGAATTAGGAAACCCTGGATCTTTAATTGGAAATGATCAAATTTATAACACGATTGTCACAGCTCATGCATTTATTATAATTTTTTTTATAGTTATACCAATTATAATT
>N4_4
ACATGAGCAGGAACAGTCGGAACAAGCTTAAGAATTTTAATTCGTACAGAATTAGGAAACCCTGGATCTTTAATTGGAAATGATCAAATTTATAACACGATTGTCACAGCTCATGCATTTATTATAATTTTTTTTATAGTTATACCAATTATAATT
>N4_5
ACATGAGCAGGAACAGTCGGAACAAGCTTAAGAATTTTAATTCGTACAGAATTAGGAAACCCTGGATCTTTAATTGGAAATGATCAAATTTATAACACGATTGTCACAGCTCATGCATTTATTATAATTTTTTTTATAGTTATACCAATTATAATT
>N4_6
ACATGAGCAGGAACAGTCGGAACAAGCTTAAGAATTTTAATTCGTACAGAATTAGGAAACCCTGGATCTTTAATTGGAAATGATCAAATTTATAACACGATTGTCACAGCTCATGCATTTATTATAATTTTTTTTATAGTTATACCAATTATAATT
>N4_7
ACATGAGCAGGAACAGTCGGAACAAGCTTAAGAATTTTAATTCGTACAGAATTAGGAAACCCTGGATCTTTAATTGGAAATGATCAAATTTATAACACGATTGTCACAGCTCATGCATTTATTATAATTTTTTTTATAGTTATACCAATTATAATT
>N4_8
ACATGAGCAGGAACAGTCGGAGCAAGCTTAAGAATTTTAATTCGTACAGAATTAGGAAACCCTGGATCTTTAATTGGAAATGATCAAATTTATAACACGATTGTCACAGCTCATGCATTTATTATAATTTTTTTTATAGTTATACCAATTATAATT
>N4_9
ACATGAGCAGGAACAGTCGGAACAAGCTTAAGAATTTTAATTCGTACAGAATTAGGAAACCCTGGATCTTTAATTGGAAATGATCAAATTTATAACACGATTGTCACAGCTCATGCATTTATTATAATTTTTTTTATAGTTATACCAATTATAATT
>O5_1
ATTTGAGCAGGCATAGTAGGGACATCTCTTAGCTTATTAATTCGAACTGAATTAGGTAACCCAGGCTCATTAATTGGAGATGACCAAATTTATAATACTATTGTTACTGCCCATGCTTTTATTATAATTTTTTTTATGGTTATACCTATTTTAATT
>O5_10
GCATGGTCTGGTATAGTAGGAACATCTTTAAGCATATTAATTCGAGCTGAATTGAATCAACCAGGATCTTTAATTGGAGATGATCAAATTTATAATGTAATTGTAACAGCACACGCATTTATTATAATTTTTTTTATGGTTATACCTATTTTAATT
>O5_11
GCTTGAGCGGGAATAATTGGAACTTCATTAAGAATTATTATTCGAGCTGAATTAGGTCACCCAGGTAACTTAATTGGGAATGACCAAATTTATAATATAATTGTTACATCTCATGCTTTTGTAATAATTTTCTTTATAGTTATACCAATTATAATT
>O5_12
GCATGATCTGGAATAATCGGAACATCATTAAGAATTTTAATCCGATCAGAATTAGGAAATCCTGGTGCACTAATTGGAGATGACCAAATTTATAATGTTATTGTTACTGCTCATGCATTTATTATAATTTTCTTTATAGTTATGCCAATTATAATT
>O5_13
GCTTGAGCAGGAATAATTGGAACTTCATTAAGAATTATTATTCGAGCTGAATTAGGTCATCCAGGTAACTTAATTGGAAATGACCAAATTTATAATGTAATTGTTACATCTCATGCTTTTGTAATAATTTTCTTTGTAGTTATACCAATCATAATT
>O5_14
GCTTGAGCAGGAATAATTGGAACTTCATTAAGAATTATTATTCGAGCTGAATTAGGTCATCCAGGTAACTTAATTGGAAATGACCAAATTTATAATGTAATTGTTACATCTCATGCTTTTGTAATAATTTTCTTTATAGTTATACCAATCATAATT
>O5_15
GCATGATCTGGAATAATCGGAACATCATTAAGAATTTTAATCCGATCAGAATTAGGAAATCCTGGTGCACTAATTGGAGATGACCAAATTTATAATGTTATTGTTACTGCTCATGCATTTATTATAATTTTCTTTATAGTTATGCCAATTATAATT
>O5_16
GCATGATCTGGAATAATCGGAACATCATTAAGAATTTTAATCCGATCAGAATTAGGAAATCCTGGTGCACTAATTGGAGATGACCAAATTTATAATGTTATTGTTACTGCTCATGCATTTATTATAATTTTCTTTATAGTTATGCCAATTATAATT
>O5_17
GCTTGAGCAGGAATAATTGGAACTTCATTAAGAATTATTATTCGAGCTGAATTAGGTCACCCAGGTAACTTAATTGGGAATGACCAAATTTATAATATAATTGTTACATCTCATGCTTTTGTAATAATTTTCTTTATAGTTATACCAATTATAATT
>O5_2
GCATGATCTGGAATAATCGGAACATCATTAAGAATTTTAATCCGATCAGAATTAGGAAATCCTGGTGCACTAATTGGAGATGACCAAATTTATAATGTTATTGTTACTGCTCATGCATTTATTATAATTTTCTTTATAGTTATGCCAATTATAATT
>O5_3
GCTTGAGCAGGAATAATTGGAACTTCATTAAGAATTATTATTCGAGCTGAATTAGGTCACCCAGGTAACTTAATTGGGAATGACCAAATTTATAATATAATTGTTACATCTCATGCTTTTGTAATAATTTTCTTTATAGTTATACCAATTATAATT
>O5_4
GCTTGAGCAGGAATAATTGGAACTTCATTAAGAATTATTATTCGAGCTGAATTAGGTCACCCAGGTAACTTAATTGGGAATGACCAAATTTATAATATAATTGTTACATCTCATGCTTTTGTAATAATTTTCTTTATAGTTATACCAATTATAATT
>O5_5
GCTTGAGCAGGAATAATTGGAACTTCATTAAGAATTATTATTCGAGCTGAATTAGGTCATCCAGGTAACTTAATTGGAAATGACCAAATTTATAATGTAATTGTTACATCTCATGCTTTTGTAATAATTTTCTTTATAGTTATACCAATCATAATT
>O5_6
GCATGATCTGGAATAATCGGAACATCATTAAGAATTTTAATCCGATCAGAATTAGGAAATCCTGGTGCACTAATTGGAGATGACCAAATTTATAATGTTATTGTTACTGCTCATGCATTTATTATAATTTTCTTTATAGTTATGCCAATTATAATT
>O5_7
GCATGATCTGGAATAATCGGAACATCATTAAGAATTTTAATCCGATCAGAATTAGGAAATCCTGGTGCACTAATTGGAGATGACCAAATTTATAATGTTATTGTTACTGCTCATGCATTTATTATAATTTTCTTTATAGTTATGCCAATTATAATT
>O5_8
GCTTGAGCAGGAATAATTGGAACTTCATTAAGAATTATTATTCGAGCTGAATTAGGTCACCCAGGTAACTTAATTGGGAATGACCAAATTTATAATATAATTGTTACATCTCATGCTTTTGTAATAATTTTCTTTATAGTTATACCAATCATAATT
>O5_9
GCTTGAGCAGGAATAATTGGAACTTCATTAAGAATTATTATTCGAGCTGAATTAGGTCATCCAGGTAACTTAATTGGAAATGACCAAATTTATAATGTAATTGTTACATCTCATGCTTTTGTAATAATTTTCTTTATAGTTATACCAATCATAATT
>Q4_1
GTATGATCCGGTATAGTAGGAACCTCTTTAAGCCTTTTAATCCGAGCCGAATTAGGGCACCCGGGTTCTCTAATTGGAGACGATCAAATTTATAATATTATTGTGACTGCCCATGCCTTCATTATAATTTTCTTTATAGTAATACCTATTATAATT
>Q4_10
GTATGATCTGGTATAGTAGGAACCTCTTTAAGCCTTTTAATCCGAGCCGAATTAGGGCACCCGGGTTCTCTAATTGGAGACGATCAAATTTATAATGTTATTGTGACTGCCCATGCCTTCATTATAATTTTCTTTATAGTAATACCTATTATAATT
>Q4_11
GTATGATCTGGTATAGTAGGAACCTCTTTAAGCCTTTTAATCCGAGCCGAATTAGGGCACCCGGGTTCTCTAATTGGAGACGATCAAATTTATAATGTTATTGTGACTGCCCATGCCTTCATTATAATTTTCTTTATAGTAATACCTATTATAATT
>Q4_13
GTATGATCTGGTATAGTAGGAACCTCTTTAAGCCTTTTAATCCGAGCCGAATTAGGGCACCCGGGTTCTCTAATTGGAGACGATCAAATTTATAATGTTATTGTGACTGCCCATGCCTTCATTATAATTTTCTTTATAGTAATACCTATTATAATT
>Q4_14
GTATGATCTGGTATAGTAGGAACCTCTTTAAGCCTTTTAATCCGAGCCGAATTAGGGCACCCGGGTTCTCTAATTGGAGACGATCAAATTTATAATGTTATTGTGACTGCCCATGCCTTCATTATAATTTTCTTTATAGTAATACCTATTATAATT
>Q4_2
GTATGATCTGGTATAGTAGGAACCTCTTTAAGCCTTTTAATCCGAGCCGAATTAGGGCACCCGGGTTCTCTAATTGGAGACGATCAAATTTATAATGTTATTGTGACTGCCCATGCCTTCATTATAATTTTCTTTATAGTAATACCTATTATAATT
>Q4_3
GTATGATCTGGTATAGTAGGAACCTCTTTAAGCCTTTTAATCCGAGCCGAATTAGGGCACCCGGGTTCTCTAATTGGAGACGATCAAATTTATAATGTTATTGTGACTGCCCATGCCTTCATTATAATTTTCTTTATAGTAATACCTATTATAATT
>Q4_4
GTATGATCTGGTATAGTAGGAACCTCTTTAAGCCTTTTAATCCGAGCCGAATTAGGGCACCCGGGTTCTCTAATTGGAGACGATCAAATTTATAATGTTATTGTGACTGCCCATGCCTTCATTATAATTTTCTTTATAGTAATACCTATTATAATT
>Q4_5
GTATGATCTGGTATAGTAGGAACCTCTTTAAGCCTTTTAATCCGAGCCGAATTAGGGCACCCGGGTTCTCTAATTGGAGACGATCAAATTTATAATGTTATTGTGACTGCCCATGCCTTCATTATAATTTTCTTTATAGTAATACCTATTATAATT
>Q4_6
GTATGATCTGGTATAGTAGGAACCTCTTTAAGCCTTTTAATCCGAGCCGAATTAGGGCACCCGGGTTCTCTAATTGGAGACGATCAAATTTATAATGTTATTGTGACTGCCCATGCCTTCATTATAATTTTCTTTATAGTAATACCTATTATAATT
>Q4_7
GTATGATCTGGTATAGTAGGAACCTCTTTAAGCCTTTTAATCCGAGCCGAATTAGGGCACCCGGGTTCTCTAATTGGAGACGATCAAATTTATAATGTTATTGTGACTGCCCATGCCTTCATTATAATTTTCTTTATAGTAATACCTATTATAATT
>Q4_8
GTATGATCTGGTATAGTAGGAACCTCTTTAAGCCTTTTAATCCGAGCCGAATTAGGGCACCCGGGTTCTCTAATTGGAGACGATCAAATTTATAATGTTATTGTGACTGCCCATGCCTTCATTATAATTTTCTTTATAGTAATACCTATTATAATT
>Q4_9
GTATGATCTGGTATAGTAGGAACCTCTTTAAGCCTTTTAATCCGAGCCGAATTAGGGCACCCGGGTTCTCTAATTGGAGACGATCAAATTTATAATGTTATTGTGACTGCCCATGCCTTCATTATAATTTTCTTTATAGTAATACCTATTATAATT
>R4_1
GCTTGGGCTGGAATAGTAGGCACATCATTAAGTATTTTAATTCGAACAGAACTAGGACAACCAGGTTATTTAATTGGAGACGATCAAACTTATAATGTTATCGTAACTGCACATGCATTTATCATAATTTTCTTTATAGTTATACCTATTATAATC
>R4_10
GCTTGGGCTGGAATAGTAGGCACATCATTAAGTATTTTAATTCGAACAGAACTAGGACAACCAGGTTATTTAATTGGAGACGATCAAACTTATAATGTTATCGTAACTGCACATGCATTTATCATAATTTTCTTTATAGTTATACCTATTATAATC
>R4_11
GCTTGGGCTGGAATAGTAGGCACATCATTAAGTATTTTAATTCGAACAGAACTAGGACAACCAGGTTATTTAATTGGAGACGATCAAACTTATAATGTTATCGTAACTGCACATGCATTTATCATAATTTTCTTTATAGTTATACCTATTATAATC
>R4_12
GCTTGGGCTGGAATAGTAGGCACATCATTAAGTATTTTAATTCGAACAGAACTAGGACAACCAGGTTATTTAATTGGAGACGATCAAACTTATAATGTTATCGTAACTGCACATGCATTTATCATAATTTTCTTTATAGTTATACCTATTATAATC
>R4_13
GCTTGGGCTGGAATAGTAGGCACATCATTAAGTATTTTAATTCGAACAGAACTAGGACAACCAGGTTATTTAATTGGAGACGATCAAACTTATAATGTTATCGTAACTGCACATGCATTTATCATAATTTTCTTTATAGTTATACCTATTATAATC
>R4_14
GCTTGAGCTGGGATAGTAGGCACATCATTAAGTATTTTAATTCGAACAGAACTAGGACAACCAGGCTATTTAATTGGAGATGATCAAACTTATAATGTTATCGTAACCGCACATGCATTTATCATAATTTTCTTTATAGTTATACCTATTATAATT
>R4_15
GCTTGGGCTGGAATAGTAGGCACATCATTAAGTATTTTAATTCGAACAGAACTAGGACAACCAGGTTATTTAATTGGAGACGATCAAACTTATAATGTTATCGTAACTGCACATGCATTTATCATAATTTTCTTTATAGTTATACCTATTATAATC
>R4_2
GCTTGGGCTGGAATAGTAGGCACATCATTAAGTGTTTTAATTCGAACAGAACTAGGACAACCAGGTTATTTAATTGGAGACGATCAAACTTATAATGTTATCGTAACTGCACATGCATTTATCATAATTTTCTTTATAGTTATACCTATTATAATC
>R4_3
GCTTGAGCTGGGATAGTAGGCACATCATTAAGTATTTTAATTCGAACAGAATTAGGACAACCAGGCTATTTAATTGGAGATGATCAAACTTATAATGTTATCGTAACCGCACATGCATTTATCATAATCTTCTTTATAGTTATACCTATCATAATT
>R4_4
GCTTGGGCTGGAATAGTAGGCACATCATTAAGTGTTTTAATTCGAACAGAACTAGGACAACCAGGTTATTTAATTGGAGACGATCAAACTTATAATGTTATCGTAACTGCACATGCATTTATCATAATTTTCTTTATAGTTATACCTATTATAATC
>R4_5
GCTTGGGCTGGAATAGTAGGCACATCATTAAGTATTTTAATTCGAACAGAACTAGGACAACCAGGTTATTTAATTGGAGACGATCAAACTTATAATGTTATCGTAACTGCACATGCATTTATCATAATTTTCTTTATAGTTATACCTATTATAATC
>R4_6
GCTTGGGCTGGAATAGTAGGCACATCATTAAGTATTTTAATTCGAACAGAACTAGGACAACCAGGTTATTTAATTGGAGACGATCAAACTTATAATGTTATCGTAACTGCACATGCATTTATCATAATTTTCTTTATAGTTATACCTATTATAATC
>R4_7
GCTTGGGCTGGAATAGTAGGCACATCATTAAGTATTTTAATTCGAACAGAACTAGGACAACCAGGTTATTTAATTGGAGACGATCAAACTTATAATGTTATCGTAACTGCACATGCATTTATCATAATTTTCTTTATAGTTATACCTATTATAATC
>R4_8
GCTTGGGCTGGAATAGTAGGCACATCATTAAGTATTTTAATTCGAACAGAACTAGGACAACCAGGTTATTTAATTGGAGACGATCAAACTTATAATGTTATCGTAACTGCACATGCATTTATCATAATTTTCTTTATAGTTATACCTATTATAATC
>R4_9
GCTTGGGCTGGAATAGTAGGCACATCATTAAGTATTTTAATTCGAACAGAACTAGGACAACCAGGTTATTTAATTGGAGACGATCAAACTTATAATGTTATCGTAACTGCACATGCATTTATCATAATTTTCTTTATAGTTATACCTATTATAATC
>S3_1
ATCTGAACAGGAATAGTAGGAACTTCTTTAAGTTTATTAATTCGAGCAGAATTAGGAAATCCAGGATCTTTAATTGGAGATGATCAAATTTATAATACTATTGTTACAGCTCATGCTTTTATTATAATTTTTTTTATAGTAATACCTATTATAATT
>S3_2
ATCTGAACAGGAATAGTAGGAACTTCTTTAAGTTTATTAATTCGAGCAGAATTAGGAAATCCAGGATCTTTAATTGGAGATGATCAAATTTATAATACTATTGTTACAGCTCATGCTTTTATTATAATTTTTTTTATAGTAATACCTATTATAATT
>S3_3
ATCTGAACAGGAATAGTAGGAACTTCTTTAAGTTTATTAATTCGAGCAGAATTAGGAAATCCAGGATCTTTAATTGGAGATGATCAAATTTATAATACTATTGTTACAGCTCATGCTTTTATTATAATTTTTTTTATAGTAATACCTATTATAATT
>S3_4
ATCTGAACAGGAATAGTAGGAACTTCTTTAAGTTTATTAATTCGAGCAGAATTAGGAAATCCAGGATCTTTAATTGGAGATGATCAAATTTATAATACTATTGTTACAGCTCATGCTTTTATTATAATTTTTTTTATAGTAATACCTATTATAATT
>S3_5
ATCTGAACAGGAATAGTAGGAACTTCTTTAAGTTTATTAATTCGAGCAGAATTAGGAAATCCAGGATCTTTAATTGGAGATGATCAAATTTATAATACTATTGTTACAGCTCATGCTTTTATTATAATTTTTTTTATAGTAATACCTATTATAATT
>S3_6
ATCTGAACAGGAATAGTAGGAACTTCTTTAAGTTTATTAATTCGAGCAGAATTAGGAAATCCAGGATCTTTAATTGGAGATGATCAAATTTATAATACTATTGTTACAGCTCATGCTTTTATTATAATTTTTTTTATAGTAATACCTATTATAATT
>S3_7
ATCTGAACAGGAATAGTAGGAACTTCTTTAAGTTTATTAATTCGAGCAGAATTAGGAAATCCAGGATCTTTAATTGGAGATGATCAAATTTATAATACTATTGTTACAGCTCATGCTTTTATTATAATTTTTTTTATAGTAATACCTATTATAATT
