# Supplementary material for: Increasing evidence that bats actively forage at wind turbines
Source: PeerJ. 2017 Nov 3;5:e3985. doi: 10.7717/peerj.3985 (PMC5672837; doi:10.7717/peerj.3985)
Supplement: Supplemental Information 2 [file peerj-05-3985-s008.fas]

Bat stomach samples are identified by *bat stomach id*_*clone id*

>10A
ATTTGAGCCGGAATAGTAGGAACTTCTTTAAGATTATTAATTCGAGCAGAATTAGGAAATCCTGGTTCTTTAATTGGAGATGATCAAATTTATAATACTATTGTTACAGCACATGCCTTTATTATAATTTTTTTTATAGTAATACCAATTATAATT
>10C
ATTTGATCAGGGATAGTAGGAACATCTTTAAGTCTTTTAATTCGAGCAGAATTAGGTACTTCAGGTTCTCTTATTGGAGATGATCAAATTTATAATACTATTGTAACTGGTCATGCTTTTATTATAATTTTTTTTATAGTTATACCTATTATAATT
>10E
ATTTGATCAGGAATAGTAGGAACATCTTTAAGTCTTTTAATTCGAGCAGAATTAGGTACTTCAGGTTCTCTTATTGGAGATGATCAAATTTATAATACTATTGTAACTGGTCATGCTTTTATTATAATTTTTTTTATAGTTATACCTATTATAATT
>10F
GCATGGGCAGGAATAGTAGGAACATCAATAAGAATAATTATTCGTATAGAACTTGGTCAACCAGGATCAATAATTGGGGATGATCAAATCTATAATGTAATTGTCACAGCACATGCATTCGTAATAATTTTCTTTATAGTTATACCCATTATAATT
>10G
GCATGGGCAGGAATAGTAGGAACATCAATAAGAATAATTATTCGTATAGAACTTGGTCAACCAGGATCAATAATTGGGGATGATCAAATCTATAATGTAATTGTCACAGCACATGCATTCGTAATAATTTTCTTTATAGTTATACCCATTATAATT
>10H
ATTTGATCAGGAATAGTAGGAACATCTTTAAGTCTTTTAATTCGAGCAGAATTAGGTACTTCAGGTTCTCTTATTGGAGATGATCAAATTTATAATACTATTGTAACTGGTCAGGCTTTTATTATAATTTTTTTTATAGTTATACCTATTATAATT
>10I
ATTTGAGCAGGTATAATTGGAACATCCTTAAGATTACTAATTCGTGCAGAATTAGGAAATCCTGGATCTTTAATTGGAGATGATCAAATTTATAATACTATTGTCACAGCCCATGCTTTCATTATAATTTTTTTTATAGTTATACCAATTATAATT
>10J
GCATGGGCAGGAATAGTAGGAACATCAATAAGAATAATTATTCGTATAGAACTTGGTCAACCAGGATCAATAATTGGGGATGATCAAATCTATAATGTAATTGTCACAGCACATGCATTCGTAATAATTTTCTTTATAGTTATACCCATTATAATT
>10K
GCATGGGCAGGAATAGTAGGAACATCAATAAGAATAATTATTCGTATAGAACTTGGTCAACCAGGATCAATAATTGGGGATGATCAAATCTATAATGTAATTGTCACAGCACATGCATTCGTAATAATTTTCTTTATAGTTATACCCATTATAATT
>10L
ATTTGAGCCGGAATAGTAGGAACTTCTTTAAGATTATTAATTCGAGCAGAATTAGGAAATCCTGGTTCTTTAATTGGAGATGATCAAATTTATAATACTATTGTTACAGCACATGCCTTTATTATAATTTTTTTTATAGTAATACCAATTATAATT
>11A
ATTTGAGCCGGAATAGTAGGAACATCTTTAAGTTTATTAATTCGAGCAGAACTTGGAAATCCAGGATCATTAATTGGTGATGATCAAATTTATAACACTATTGTTACCGCTCATGCATTTATTATAATTTTTTTTATAGTAATACCTATTATAATC
>11B
ATTTGAGCAGGAATAGTAGGAACTTCTTTAAGATTATTAATTCGAGCTGAATTAGGTAATCCTGGATCATTAATTGGTGATGATCAAATTTATAATACAATTGTTACTGCTCATGCTTTTATTATAATTTTTTTCATAGTTATACCTATTATAATT
>11C
ATTTGAGCCGGAATAGTAGGAACATCTTTAAGTTTATTAATTCGAGCAGAACTTGGAAATCCAGGATCATTAATTGGTGATGATCAAATTTATAACACTATTGTTACCGCTCATGCATTTATTATAATTTTTTTTATAGTAATACCTATTATAATC
>11D
ATTTGAGCCGGAATAGTAGGAACATCTTTAAGTTTATTAATTCGAGCAGAACTTGGAAATCCAGGATCATTAATTGGTGATGATCAAATTTATAACACTATTGTTACCGCTCATGCATTTATTATAATTTTTTTTATAGTAATACCTATTATAATC
>11E
ATTTGAGCCGGAATAGTAGGAACATCTTTAAGTTTATTAATTCGAGCAGAACTTGGAAATCCAGGATCATTAATTGGTGATGATCAAATTTATAACACTATTGTTACCGCTCATGCATTTATTATAATTTTTTTTATAGTAATACCTATTATAATC
>11O
ATTTGAGCAGGAATAGTAGGAACTTCTTTAAGATTATTAATTCGAGCTGAATTAGGTAATCCTGGATCATTAATTGGTGATGATCAAATTTATAATACAATTGTTACTGCTCATGCTTTTATTATAATTTTTTTTATAGTTATACCTATTATAATT
>11F
ATTTGAGCAGGAATAGTAGGAACTTCTTTAAGATTATTAATTCGAGCTGAATTAGGTAATCCTGGATCATTAATTGGTGATGATCAAATTTATAATACAATTGTTACTGCTCATGCTTTTATTATAATTTTTTTCATAGTTATACCTATTATAATT
>11H
ATTTGAGCAGGAATAGTAGGAACTTCTTTAAGATTATTAATTCGAGCTGAATTAGGTAATCCTGGATCATTAATTGGTGATGATCAAATTTATAATACAATTGTTACTGCTCATGCTTTTATTATAATTTTTTTCATAGTTATACCTATTATAATT
>11I
ATTTGAGCCGGAATAGTAGGAACATCTTTAAGTTTATTAATTCGAGCAGAACTTGGAAATCCAGGATCATTAATTGGTGATGATCAAATTTATAACACTATTGTTACCGCCCATGCATTTATTATAATTTTTTTTATAGTAATACCTATTATAATC
>11J
ATTTGAGCCGGAATAGTAGGAACATCTTTAAGTTTATTAATTCGAGCAGAACTTGGAAATCCAGGATCATTAATTGGTGATGATCAAATTTATAACACTATTGTTACCGCTCATGCATTTATTATAATTTTTTTTATAGTAATACCTATTATAATC
>11P
ATTTGAGCCGGAATAGTAGGAACATCTTTAAGTTTATTAATTCGAGCAGAACTTGGAAATCCAGGATCATTAATTGGTGATGATCAAATTTATAACACTATTGTTACCGCTCATGCATTTATTATAATTTTTTTTATAGTAATACCTATTATAATC
>11L
ATATGATCAGGAATAGTAGGATCATCCTTAAGATGAATTATTCGAATTGAACTAGGACAACCAGGTACATTTATTGGAGATGATCAAATTTACAATACAATTGTAACTGCGCATGCATTTATTATAATCTTTTTTATAGTAATACCAGTTATAATT
>12A
ATTTGAGCAGGAATAGTAGGTACTTCTTTAAGTTTATTAATTCGAGCTGAATTAGGAACTCCAGGATCTTTAATTGGAGATGATCAAATTTATAATACTATTGTAACAGCCCATGCTTTTATTATAATTTTTTTTATAGTTATACCAATTATAATT
>12B
GCTTGAGCTGGGATAGTAGGCACATCATTAAGTATTTTAATTCGAACAGAACTAGGACAACCAGGCTATTTAATTGGAGATGATCAAACTTATAATGTTATCGTAACCGCACATGCATTTATCATAATTTTCTTTATAGTTATACCTATTATAATT
>12C
ATTTGAGCAGGAATAGTAGGTACTTCTTTAAGTTTATTAATTCGAGCTGAATTAGGAACTCCAGGATCTTTAATTGGAGATGATCAAATTTATAATACTATTGTAACAGCCCATGCTTTTATTATAATTTTTTTTATAGTTATACCAATTATAATT
>12D
ATTTGAGCAGGAATAGTAGGAACTTCATTAAGTCTTTTAATTCGAGCAGAATTAGGAACTCCTGGCTCTTTAATTGGAGATGATCAAATTTATAATACTATTGTAACAGCTCATGCTTTTATTATAATTTTTTTTATAGTTATACCTATTATAATT
>12E
GCTTGAGCTGGGATAGTAGGCACATCATTAAGTATTTTAATTCGAACAGAACTAGGACAACCAGGCTATTTAATTGGAGATGATCAAACTTATAATGTTATCGTAACCGCACATGCATTTATCATAATTTTCTTTATAGTTATACCTATTATAATT
>12F
ATTTGAGCAGGAATAGTAGGTACTTCTTTAAGTTTATTAATTCGAGCTGAATTAGGAACTCCAGGATCTTTAATTGGAGATGATCAAATTTATAATACTATTGTAACAGCCCATGCTTTTATTATAATTTTTTTTATAGTTATACCAATTATAATT
>12G
ATTTGAGCAGGAATAGTAGGTACTTCTTTAAGTTTATTAATTCGAGCTGAATTAGGAACTCCAGGATCTTTAATTGGAGATGATCAAATTTATAATACTATTGTAACAGCCCATGCTTTTATTATAATTTTTTTTATAGTTATACCAATTATAATT
>12H
GCTTGAGCTGGGATAGTAGGCACATCATTAAGTATTTTAATTCGAACAGAACTAGGACAACCAGGCTATTTAATTGGAGATGATCAAACTTATAATGTTATCGTAACCGCACATGCATTTATCATAATTTTCTTTATAGTTATACCTATCATAATT
>12I
GCTTGAGCTGGGATAGTAGGCACATCATTAAGTATTTTAATTCGAACAGAACTAGGACAACCAGGCTATTTAATTGGAGATGATCAAACTTATAATGTTATCGTAACCGCACATGCATTTATCATAATTTTCTTTATAGTTATACCTATCATAATT
>12J
ATTTGAGCAGGAATAGTAGGTACTTCTTTAAGTTTATTAATTCGAGCTGAATTAGGAACTCCAGGATCTTTAATTGGAGATGATCAAATTTATAATACTATTGTAACAGCCCATGCTTTTATTATAATTTTTTTTATAGTTATACCAATTATAATT
>12K
ATTTGAGCAGGAATAGTAGGTACTTCTTTAAGTTTATTAATTCGAGCTGAATTAGGAACTCCAGGATCTTTAATTGGAGATGATCAAATTTATAATACTATTGTAACAGCCCATGCTTTTATTATAATTTTTTTTATAGTTATACCAATTATAATT
>12L
GCTTGAGCTGGGATAGTAGGCACATCATTAAGTATTTTAATTCGAACAGAACTAGGACAACCAGGCTATTTAATTGGAGATGATCAAACTTATAATGTTATCGTAACCGCACATGCATTTATCATAATTTTCTTTATAGTTATACCTATCATAATT
>13A
GCTTGAGCTGGGATAGTAGGCACATCATTAAGTATTTTAATTCGAACAGAACTAGGACAACCAGGCTATTTAATTGGAGATGATCAAACTTATAATGTTATCGTAACCGCACATGCATTTATCATAATTTTCTTTATAGTTATACCTATCATAATT
>13B
GCTTGAGCTGGGATAGTAGGCACATCATTAAGTATTTTAATTCGAACAGAATTAGGACAACCAGGCTATTTAATTGGAGATGATCAAACTTATAATGTTATCGTAACCGCACATGCATTTATCATAATTTTCTTTATAGTTATACCTATCATAATT
>13C
GCTTGAGCTGGGATAGTAGGCACATCATTAAGTATTTTAATTCGAACAGAACTAGGACAACCAGGCTATTTAATTGGAGATGATCAAACTTATAATGTTATCGTAACCGCACATGCATTTATCATAATTTTCTTTATAGTTATACCTATCATAATT
>13D
GCTTGGGCTGGAATAGTAGGCACATCATTAAGTATTTTAATTCGAACAGAACTAGGACAACCAGGTTATTTAATTGGAGACGATCAAACTTATAATGTTATCGTAACTGCACATGCATTTATCATAATTTTCTTTATAGTTATACCTATTATAATC
>13E
GCTTGAGCTGGGATAGTAGGCACATCATTAAGTATTTTAATTCGAACAGAACTAGGACAACCAGGCTATTTAATTGGAGATGATCAAACTTATAATGTTATCGTAACCGCACATGCATTTATCATAATTTTCTTTATAGTTATACCTATCATAATT
>13G
GCTTGAGCTGGGATAGTAGGCACATCATTAAGTATTTTAATTCGAACAGAACTAGGACAACCAGGCTATTTAATTGGAGATGATCAAACTTATAATGTTATCGTAACCGCACATGCATTTATCATAATTTTCTTTATAGTTATACCTATCATAATT
>13H
GCTTGAGCTGGGATAGTAGGCACATCATTAAGTATTTTAATTCGAACAGAATTAGGACAACCAGGCTATTTAATTGGAGATGATCAAACTTATAATGTTATCGTAACCGCACATGCATTTATCATAATTTTCTTTATAGTTATACCTATCATAATT
>13I
GCTTGAGCTGGGATAGTAGGCACATCATTAAGTATTTTAATTCGAACAGAATTAGGACAACCAGGCTATTTAATTGGAGATGATCAAACTTATAATGTTATCGTAACCGCACATGCATTTATCATAATTTTCTTTATAGTTATACCTATCATAATT
>13J
GCTTGAGCTGGGATAGTAGGCACATCATTAAGTATTTTAATTCGAACAGAATTAGGACAACCAGGCTATTTAATTGGAGATGATCAAACTTATAATGTTATCGTAACCGCACATGCATTTATCATAATTTTCTTTATAGTTATACCTATCATAATT
>13K
GCTTGAGCTGGGATAGTAGGCACATCATTAAGTATTTTAATTCGAACAGAACTAGGACAACCAGGCTATTTAATTGGAGATGATCAAACTTATAATGTTATCGTAACCGCACATGCATTTATCATAATTTTCTTTATAGTTATACCTATCATAATT
>13L
GCTTGAGCTGGGATAGTAGGCACATCATTAAGTATTTTAATTCGAACAGAACTAGGACAACCAGGCTATTTAATTGGAGATGATCAAACTTATAATGTTATCGTAACCGCACATGCATTTATCATAATTTTCTTTATAGTTATACCTATCATAATT
>14A
ATTTGATCTGGAATAGTTGGAACATCTTTAAGATTACTTATTCGAGCTGAATTAGGAACTCCAGGATCTTTAATTGGAGATGATCAAATTTATAATACTATCGTTACAGGTCATGCTTTTATTATAATTTTTTTTATAGTAATGCCCATTATAATT
>14B
ATTTGATCTGGAATAGTTGGAACATCTTTAAGATTACTTATTCGAGCTGAATTAGGAACTCCAGGATCTTTAATTGGAGATGATCAAATTTATAATACTATCGTTACAGGTCATGCTTTTATTATAATTTTTTTTATAGTAATGCCTATTATAATT
>14C
ATTTGAAGAGGAATAGTTGGTACTTCTTTAAGTCTTCTAATTCGTGCCGAATTAGGTAACCCAGGATCATTAATTGGTGATGATCAAATTTATAATACAATTGTTACAGCTCATGCATTTATTATAATTTTCTTTATAGTTATACCTATTATAATT
>14D
ATTTGATCTGGAATAGTTGGAACATCTTTAAGATTACTTATTCGAGCTGAATTAGGAACTCCAGGATCTTTAATTGGAGATGATCAAATTTATAATACTATCGTTACAGGTCATGCTTTTATTATAATTTTTTTTATAGTAATGCCTATTATAATT
>14E
ATTTGAGCAGGAATAGTAGGAACCTCTTTAAGATTATTAATTCGAGCTGAATTAGGTAATCCTGGTTCTTTAATTGGTGATGATCAAGTTTATAATACTATTGTTACTGCTCATGCCTTTATTATAATTTTTTTTATAGTTATACCTATTATAATT
>14F
ATTTGATCTGGAATAGTTGGAACATCTTTAAGATTACTTATTCGAGCTGAATTAGGAACTCCAGGATCTTTAATTGGAGATGATCAAATTTATAATACTATCGTTACAGGTCATGCTTTTATTATAATTTTTTTTATAGTAATGCCTATTATAATT
>14G
ATTTGAGCAGGAATAGTAGGAACTTCTTTAAGTTTATTAATTCGAGCTGAATTAGGTAATCCTGGATCATTAATTGGAGATGATCAAATTTATAATACTATTGTAACAGCTCATGCTTTTATTATAATTTTTTTTATAGTTATACCTATTATAATT
>14H
ATTTGAAGAGGAATAGTTGGTACTTCTTTAAGCCTTCTAATTCGTGCCGAATTAGGTAACCCAGGATCATTAATTGGTGATGATCAAATTTATAATACAATTGTTACAGCTCATGCATTTATTATAATTTTCTTTATAGTTATACCTATTATAATT
>14I
ATTTGATCTGGAATAGTTGGAACATCTTTAAGATTACTTATTCGAGCTGAATTAGGAACTCCAGGATCTTTAATTGGAGATGATCAAATTTATAATACTATCGTTACAGGTCATGCTTTTATTATAATTTTTTTTATAGTAATGCCTATTATAATT
>14K
ATTTGAGCAGGAATAGTAGGAACCTCTTTAAGATTATTAATTCGAGCTGAATTAGGTAATCCTGGTTCTTTAATTGGTGATGATCAAATTTATAATACTATTGTTACTGCTCATGCCTTTATTATAATTTTTTTTATAGTTATACCTATTATAATT
>14L
ATTTGATCTGGAATAGTTGGAACATCTTTAAGATTACTTATTCGAGCTGAATTAGGAACTCCAGGATCTTTAATTGGAGATGATCAAATTTATAATACTATCGTTACAGGTCATGCTTTTATTATAATTTTTTTTATAGTAATGCCTATTATAATT
>15A
GCTTGAGCTGGGATAGTAGGCACATCATTAAGTATTTTAATTCGAACAGAACTAGGACAACCAGGCTATTTAATTGGAGATGATCAAACTTATAATGTTATCGTAACCGCACATGCATTTATCATAATTTTCTTTATAGTTATACCTATCATAATT
>15B
GCTTGAGCTGGGATAGTAGGCACATCATTAAGTATTTTAATTCGAACAGAACTAGGACAACCAGGCTACTTAATTGGAGATGATCAAACTTATAATGTTATCGTAACCGCACATGCATTTATCATAATTTTCTTTATAGTTATACCTATCATAATT
>15C
GCTTGAGCTGGGATAGTAGGCACATCATTAAGTATTTTAATTCGAACAGAACCAGGACAACCAGGCTATTTAATTGGAGATGATCAAACTTATAATGTTATCGTAACCGCACATGCATTTATCATAATTTTCTTTATAGTTATACCTATCATAATT
>15D
GCTTGAGCTGGGATAGTAGGCACATCATTAAGTATTTTAATTCGAACAGAACTAGGACAACCAGGCTATTTAATTGGAGATGATCAAACTTATAATGTTATCGTAACCGCACATGCATTTATCATAATTTTCTTTATAGTTATACCTATCATAATT
>15E
GCTTGAGCTGGGATAGTAGGCACATCATTAAGTATTTTAATTCGAACAGAATTAGGACAACCAGGCTATTTAATTGGAGATGATCAAACTTATAATGTTATCGTAACCGCACATGCATTTATCATAATTTTCTTTATAGTTATACCTATCATAATT
>15F
GCTTGGGCTGGAATAGTAGGCACATCATTAAGTATTTTAATTCGAACAGAACTAGGACAACCAGGCTATTTAATTGGAGATGATCAAACTTATAATGTTATCGTAACCGCACATGCATTTATCATAATTTTCTTTATAGTTATACCTATCATAATT
>15G
GCTTGAGCTGGGATAGTAGGCACATCATTAAGTATTTTAATTCGAACAGAACTAGGACAACCAGGCTATTTAATTGGAGATGATCAAACTTATAATGTTATCGTAACCGCACATGCATTTATCATAATTTTCTTTATAGTTATACCTATTATAATC
>15H
GCTTGAGCTGGGATAGTAGGCACATCATTAAGTATTTTAATTCGAACAGAACTAGGACAACCAGGCTATTTAATTGGAGATGATCAAACTTATAATGTTATCGTAACCGCACATGCATTTATCATAATTTTCTTTATAGTTATACCTATTATAATT
>15K
GCTTGAGCTGGGATAGTAGGCACATCATTAAGTATTTTAATTCGAACAGAACTAGGACAACCAGGCTATTTAATTGGAGATGATCAAACTTATAATGTTATCGTAACCGCACATGCATTTATCATAATTTTCTTTATAGTTATACCTATTATAATT
>15L
GCTTGAGCTGGGATAGTAGGCACATCATTAAGTATTTTAATTCGAACAGAACTAGGACAACCAGGCTATTTAATTGGAGATGATCAAACTTATAATGTTATCGTAACCGCACATGCATTTATCATAATTTTCTTTATAGTTATACCTATCATAATT
>15M
GCTTGAGCTGGGATAGTAGGCACATCATTAAGTATTTTAATTCGAACAGAACTAGGACAACCAGGCTATTTAATTGGAGATGATCAAACTTATAATGTTATCGTAACCGCACATGCATTTATTATAATTTTTTTTATAGTTATACCTATCATAATT
>15N
GCTTGAGCTGGGATAGTAGGCACATCATTAAGTATTTTAATTCGAACAGAACTAGGACAACCAGGCTATTTAATTGGAGATGATCAAACTTATAATGTTATCGTAACCGCACATGCATTTATCATAATTTTCTTTATAGTTATACCTATCATAATT
>15O
GCTTGAGCTGGGATAGTAGGCACATCATTAAGTATTTTAATTCGAACAGAACTAGGACAACCAGGCTATTTAATTGGAGATGATCAAACTTATAATGTTATCGTAACCGCACATGCATTTATCATAATTTTCTTTATAGTTATACCTATCATAATT
>15P
GCTTGAGCTGGGATAGTAGGCACATCATTAAGTATTTTAATTCGAACAGAACTAGGACAACCAGGCTATTTAATTGGAGATGATCAAACTTATAATGTTATCGTAACCGCACATGCATTTATCATAATTTTCTTTATAGTTATACCTATTATAATC
>15Q
GCTTGAGCTGGGATAGTAGGCACATCATTAAGTATTTTAATTCGAACAGAACTAGGACAACCAGGCTATTTAATTGGAGATGATCAAACTTATAATGTTATCGTAACCGCACATGCATTTACCATAATTTTCTTTATAGTTATACCTATTATAATT
>15R
GCTTGAGCTGGGATAGTAGGCACATCATTAAGTATTTTAATTCGAACAGAACTAGGACAACCAGGCTATTTAATTGGAGATGATCAAACTTATAATGTTATCGTAACCGCACATGCATTTATCATAATTTTCTTTATAGTTATACCTATTATAATT
>15S
GCTTGAGCTGGGATAGTAGGCACATCATTAAGTATTTTAATTCGAACAGAACTAGGACAACCAGGCTATTTAATTGGAGATGATCAAACTTATAATGTTATCGTAACCGCACATGCATTTATCATAATTTTCTTTATAGTTATACCTATTATAATT
>15T
GCTTGAGCTGGGATAGTAGGCACATCATTAAGTATTTTAATTCGAACAGAACTAGGACAACCAGGCTATTTAATTGGAGATGATCAAACTTATAATGTTATCGTAACCGCACATGCATTTATCATAATTTTCTTTATAGTTATACCTATTATAATT
>15U
GCTTGAGCTGGGATAGTAGGCACATCATTAAGTATTTTAATTCGAACAGAACTAGGACAACCAGGCTATTTAATTGGAGATGATCAAACTTATAATGTTATCGTAACCGCACATGCATTTATCATAATTTTCTTTATAGTTATACCTATCATAATT
>15V
GCTTGAGCTGGGATAGTAGGCACATCATTAAGTATTTTAATTCGAACAGAACTAGGACAACCAGGCTATTTAATTGGAGATGATCAAACTTATAATGTTATCGTAACCGCACATGCATTTATCATAATTTTCTTTATAGTTATACCTATTATAATT
>15W
GCTTGAGCTGGGATAGTAGGCACATCATTAAGTATTTTAATTCGAACAGAACTAGGACAACCAGGCTATTTAATTGGAGATGATCAAACTTATAATGTTATCGTAACCGCACATGCATTTATCATAATTTTCTTTATAGTTATACCTATTATAATT
>16A
GCTTGAGCTGGGATAGTAGGCACATCATTAAGTATTTTAATTCGAACAGAACTAGGACAACCAGGCTATTTAATTGGAGATGATCAAACTTATAATGTTATCGTAACCGCACATGCATTTATCATAATTTTCTTTATAGTTATACCTATCATAATT
>16B
GCTTGAGCTGGGATAGTAGGCACATCATTAAGTATTTTAATTCGAACAGAACTAGGACAACCAGGCTATTTAATTGGAGATGATCAAACTTATAATGTTATCGTAACCGCACATGCATTTATCATAATTTTCTTTATAGTTATACCTATCATAATT
>16C
GCTTGAGCTGGGATAGTAGGCACATCATTAAGTATTTTAATTCGAACAGAACTAGGACAACCAGGCTATTTAATTGGAGATGATCAAACTTATAATGTTATCGTAACCGCACATGCATTTATCATAATTTTCTTTATAGTTATACCTATCATAATT
>16E
GCTTGAGCTGGGATAGTAGGCACATCATTAAGTATTTTAATTCGAACAGAACTAGGACAACCAGGCTATTTAATTGGAGATGATCAAACTTATAATGTTATCGTAACCGCACATGCATTTATCATAATTTTCTTTATAGTTATACCTATCATAATT
>16F
GCTTGAGCTGGGATAGTAGGCACATCATTAAGTATTTTAATTCGAACAGAACTAGGACAACCAGGCTATTTAATTGGAGATGATCAAACTTATAATGTTATCGTAACCGCACATGCATTTATCATAATTTTCTTTATAGTTATACCTATCATAATT
>16G
GCTTGAGCTGGGATAGTAGGCACATCATTAAGTATTTTAATTCGAACAGAACTAGGACAACCAGGCTATTTAATTGGAGATGATCAAACTTATAATGTTATCGTAACCGCACATGCATTTATCATAATTTTCTTTATAGTTATACCTATCATAATT
>16I
GCTTGAGCTGGGATAGTAGGCACATCATTAAGTATTTTAATTCGAACAGAACTAGGACAACCAGGCTATTTAATTGGAGATGATCAAACTTATAATGTTATCGTAACCGCACATGCATTTATCATAATTTTCTTTATAGTTATACCTATCATAATT
>16J
ATTTGAGCAGGAATAGTGGGAACTTCATTAAGATTACTAATTCGAGCTGAATTAGGAAACCCCGGATCTTTAATTGGAGATGATCAAATTTATAATACTATTGTAACAGCTCATGCTTTTATTATAATTTTTTTTATAGTTATACCTATTATAATT
>16K
GCTTGAGCTGGGATAGTAGGCACATCATTAAGTATTTCAATTCGAACAGAACTAGGACAACCAGGCTATTTAATTGGAGATGATCAAACTTATAATGTTATCGTAACCGCACATGCATTTATCATAATTTTCTTTATAGTTATACCTATCATAATT
>16L
GCTTGAGCTGGGATAGTAGGCACATCATTAAGTATTTTAATTCGAACAGAACTAGGACAACCAGGCTATTTAATTGGAGATGATCAAACTTATAATGTTATCGTAACCGCACATGCATTTATCATAATTTTCTTTATAGTTATACCTATCATAATT
>17A
ATTTGAGCAGGAATAGTAGGTACTTCTTTGAGTTTATTAATTCGAGCTGAATTAGGAACTCCAGGATCTTTAATTGGAGATGATCAAATTTATAATACTATTGTAACAGCCCATGCTTTTATTATAATTTTTTTTATAGTTATACCAATTATAATT
>17B
ATTTGAGCAGGAATAGTAGGTACTTCTTTAAGTTTATTAATTCGAGCTGAATTAGGAACTCCAGGATCTTTAATTGGAGATGATCAAATTTATAATACTATTGTAACAGCCCATGCTTTTATTATAATTTTTTTTATAGTTATACCAATTATAATT
>17C
ATTTGAGCAGGAATAGTAGGTACTTCTTTAAGTTTATTAATTCGAGCTGAATTAGGAACTCCAGGATCTTTAATTGGAGATGATCAAATTTATAATACTATTGTAACAGCCCATGCTTTTATTATAATTTTTTTTATAGTTATACCAATTATAATT
>17D
ATTTGAGCAGGAATAGTAGGTACTTCTTTAAGTTTATTAATTCGAGCTGAATTAGGAACTCCAGGATCTTTAATTGGAGATGATCAAATTTATAATACTATTGTAACAGCCCATGCTTTTATTATAATTTTTTTTATAGTTATACCAATTATAATT
>17F
ATTTGAGCAGGAATAGTAGGTACTTCTTTAAGTTTATTAATTCGAGCTGAATTAGGAACTCCAGGATCTTTAATTGGAGATGATCAAATTTATAATACTATTGTAACAGCCCATGCTTTTATTATAATTTTTTTTATAGTTATACCAATTATAATT
>17G
ATTTGAGCAGGAATAGTAGGTACTTCTTTAAGTTTATTAATTCGAGCTGAATTAGGAACTCCAGGATCTTTAATTGGAGATGATCAAATTTATAATACTATTGTAACAGCCCATGCTTTTATTATAATTTTTTTTATAGTTATACCAATTATAATT
>17H
ATTTGAGCAGGAATAGTAGGTACTTCTTTAAGTTTATTAATTCGAGCTGAATTAGGAACTCCAGGATCTTTAATTGGAGATGATCAAATTTATAATACTATTGTAACAGCCCATGCTTTTATTATAATTTTTTTTATAGTTATACCAATTATAATT
>17J
ATTTGAGCCGGAATAGTAGGAACATCTTTAAGTTTATTAATTCGAGCAGAACTTGGAAATCCAGGATCATTAATTGGTGATGATCAAATTTATAACACTATTGTTACCGCTCATGCATTTATTATAATTTTTTTTATAGTAATACCTATTATAATC
>17K
ATTTGAGCAGGAATAGTAGGTACTTCTTTAAGTTTATTAATTCGAGCTGAATTAGGAACTCCAGGATCTTTAATTGGAGATGATCAAATTTATAATACTATTGTAACAGCCCATGCTTTTATTATAATTTTTTTTATAGTTATACCAATTATAATT
>17L
ATTTGAGCAGGAATAGTAGGTACTTCTTTAAGTTTATTAATTCGAGCTGAATTAGGAACTCCAGGATCTTTAATTGGAGATGATCAAATTTATAATACTATTGTAACAGCCCATGCTTTTATTATAATTTTTTTTATAGTTATACCAATTATAATT
>18B
GCTTGAGCTGGGATAGTAGGCACATCATTAAGTATTTTAATTCGAACAGAACTAGGACAACCAGGCTATTTAATTGGAGATGATCAAACTTATAATGTTATCGTAACCGCACATGCATTTATCATAATTTTCTTTATAGTTATACCTATCATAATT
>18C
GCTTGAGCTGGGATAGTAGGCACATCATTAAGTATTTTAATTCGAACAGAACTAGGACAACCAGGCTATTTAATTGGAGATGATCAAACTTATAATGTTATCGTAACCGCACATGCATTTATCATAATTTTCTTTATAGTTATACCTATTATAATT
>18E
GCTTGAGCTGGGATAGTAGGCACATCATTAAGTATTTTAATTCGAACAGAACTAGGACAACCAGGCTATTTAATTGGAGATGATCAAACTTATAATGTTATCGTAACCGCACATGCATTTATCATAATTTTCTTTATAGTTATACCTATCATAATT
>18F
GCTTGAGCTGGGATAGTAGGCACATCATTAAGTATTTTAATTCGAACAGAACTAGGACAACCAGGCTATTTAATTGGAGATGATCAAACTTATAATGTTATCGTAACCGCACATGCATTTATCATAATTTTCTTTATAGTTATACCTATTATAATT
>18G
GCTTGAGCTGGGATAGTAGGCACATCATTAAGTATTTTAATTCGAACAGAACTAGGACAACCAGGCTATTTAATTGGAGATGATCAAACTTATAATGTTATCGTAACCGCACATGCATTTATCATAATTTTCTTTATAGTTATACCTATTATAATT
>18I
GCTTGAGCTGGGATAGTAGGCACATCATTAAGTATTTTAATTCGAACAGAACTAGGACGACCAGGCTATTTAATTGGAGATGATCAAACTTATAATGTTATCGTAACCGCACATGCATTTATCATAATTTTCTTTATAGTTATACCTATTATAATT
>18J
GCTTGAGCTGGGATAGTAGGCACATCATTAAGTATTTTAATTCGAACAGAACTAGGACAACCAGGCTATTTAATTGGAGATGATCAAACTTATAATGTTATCGTAACCGCACATGCATTTATCATAATTTTCTTTATAGTTATACCTATTATAATT
>18K
GCTTGAGCTGGGATAGTAGGCACATCATTAAGTATTTTAATTCGAACAGAACTAGGACAACCAGGCTATTTAATTGGAGATGATCAAACTTATAATGTTATCGTAACCGCACATGCATTTATCATAATTTTCTTTATAGTTATACCTATCATAATT
>18L
GCTTGAGCTGGGATAGTAGGCACATCATTAAGTATTTTAATTCGAACAGAACTAGGACAACCAGGCTATTTAATTGGAGATGATCAAACTTATAATGTTATCGTAACCGCACATGCATTTATCATAATTTTCTTTATAGTTATACCTATTATAATT
>18M
GCTTGGGCTGGAATAGTAGGCACATCATTAAGTATTTTAATTCGAACAGAACTAGGACAACCAGGTTATTTAATTGGAGACGATCAAACTTATAATGTTATCGTAACTGCACATGCATTTATCATAATTTTCTTTATAGTTATACCTATTATAATT
>18O
GCTTGGGCTGGAATAGTAGGCACATCATTAAGTATTTTAATTCGAACAGAACTAGGACAACCAGGTTATTTAATTGGAGACGATCAAACTTATAATGTTATCGTAACTGCACATGCATTTATCATAATTTTCTTTATAGTTATACCTATTATAATT
>18P
GCTTGAGCTGGGATAGTAGGCACATCATTAAGTATTTTAATTCGAACAGAACTAGGACAACCAGGCTATTTAATTGGAGATGATCAAACTTATAATGTTATCGTAACCGCACATGCATTTATCATAATTTTCTTTATAGTTATACCTATTATAATT
>18Q
GCTTGAGCTGGGATAGTAGGCACATCATTAAGTATTTTAATTCGAACAGAACTAGGACAACCAGGCTATTTAATTGGAGATGATCAAACTTATAATGTTATCGTAACCGCACATGCATTTATCATAATTTTCTTTATAGTTATACCTATTATAATT
>18R
GCTTGAGCTGGGATAGTAGGCACATCATTAAGTATTTTAATTCGAACAGAACTAGGACAACCAGGCTATTTAATTGGAGATGATCAAACTTATAATGTTATCGTAACCGCACATGCATTTATCATAATTTTCTTTATAGTTATACCTATCATAATT
>18T
GCTTGAGCTGGGATAGTAGGCACATCATTAAGTATTTTAATTCGAACAGAACTAGGACAACCAGGCTATTTAATTGGAGATGATCAAACTTATAATGTTATCGTAACCGCACATGCATTTATCGTAATTTTCTTTATAGTTATACCTATTATAATC
>19B
GCTTGGGCTGGGATAGTAGGTACATCATTAAGTATTTTAATTCGAACAGAACTAGGACAACCAGGCTATTTAATTGGAGATGATCAAACTTATAATGTTATCGTAACCGCACATGCATTTATCATAATTTTCTTTACAGTTATACCTATTATAATT
>19C
GCTTGAGCTGGGATAGTAGGCACATCATTAAGTATTTTAATTCGAACAGAACTAGGACAACCAGGCTATTTAATTGGAGATGATCAAACTTATAATGTTATCGTAACCGCACATGCATTTATCATAATTTTCTTAATCACTAGTGCGGCCGCCTGC
>19E
ATTTGAGCCGGAATACTAGGAACATCTTTAAGTCTATTAATTCAAGCAGAACTTGGAAATCCAGGATCATTAATTGGTGATGATCAAATTTATAACACTATTGTTACCGCTCATGCATTTATTATAATTTTTTTTATAGTAATACCTATTATAATC
>19F
ATTTGAGCCGGAATACTAGGAACATCTTTAAGTTTATTAATTCGAGCAGAACTTGGAAATCCTGGATCATTAATTGGTGATGATCAAATTTATAACACTATTGTTACCGCTCATGCATTTATTATAATTTTTTTTATACTAATACCTATTATAATC
>19G
GCTTGAGCTGGGATAGTAGGCACATCATTAAGTATTTTAATTCGAACAGAATTAGGACAACCAGGCTATTTAATTGGAGATGATCAAACTTATAATGTTATCGTAACCGCACATGCATTTATCATAATTTTCTTTATAGTTATACCTATCATAATT
>19H
ATTTGAGCCGGAATACTAGGAACATCTTTAAGTTTATTAATTCGAGCAGAACTTGGAAATCCAGGATCATTAATTGGTGATGATCAAATTTATACCACTATTGTTACCGCCCATGCATTTATTATAATTTTTTTTATAGTAACACCTATTATAATC
>19K
GCTTGGGCTGGAATAGTAGGCACATCATTAAGTATTTTAATTCGAACAGAACTAGGACAACCAGGTTATTTAATTGGAGACGATCAAACTTATAATGTTATCGTAACTGCACATGCATTTATCATAATTTTCTTTATAGTTATACCTATTATAATC
>19L
GCTTGGGCTGGAATAGTAGGCACATCATTAAGTATTTTAATTCGAACAGAACTAGGACAACCAGGTTATTTAATTGGAGACGATCAAACTTATAATGTTATCGTAACTGCACATGCATTTATCATAATTTTCTTTATAGTTATACCTATTATAATC
>19M
GCTTGAGCTGGAATAGTAGGCACATCATTAAGTATTTTAATTCGAACAGAACTAGGACAACCAGGCTATTTAATCGGAGATGATCAAACTTATAATGTTATCGTAACCGCACATGCATTTATCATAATTTTCTTTATAGTTATACCTATCATAATT
>19N
GCTTGGGCTGGAATAGTAGGCACATCATTAAGTATTTTAATTCGAACAGAACTAGGACAACCAGGTTATTTAATTGGAGACGATCAAACTTATAATGTTATCGTAACTGCACATGCATTTATCATAATTTTCTTTATAGTTATACCTATTATAATC
>19O
GCTTGGGCTGGAATAGTAGGCACATCATTAAGTATTTTAATTCGAACAGAACTAGGACAACCAGGTTATTTAATTGGAGACGATCAAACTTATAATGTTATCGTAACTGCACATGCATTTATCATAATTTTCTTTATAGTTATACCTATTATAATC
>19P
GCTTGAGCTGGGATAGTAGGCACATCATTAAGTATTTTAATTCGAACAGAACTAGGACAACCAGGCTATTTAATTGGAGATGATCAAACTTATAATGTTATCGTAACCGCACATGCATTTATCATAATTTTCTTTATAGTTATACCTATCATAATT
>19S
GCTTGAGCTGGGATAGTAGGCACATCATTAAGTATTTTAATTCGAACAGAATTAGGACAACCAGGCTATTTAATTGGAGATGATCAAACTTATAATGTTATCGTAACCGCACATGCATTTATCATAATTTTCTTTATAGTTATACCTATCATAATT
>19T
GCTTGAGCTGGGATAGTAGGCACATCATTAAGTATTTTAATTCGAACAGAACTAGGACAACCAGGCTATTTAATTGGAGATGATCAAACTTATAATGTTATCGTAACCGCACACGCATTTATCATAATTTTCTTTATAGTTATACCTATTATAATC
>2_2
GCTTGAGCTGGGATAGTAGGCACATCATTAAGTATTTTAATTCGAACAGAACTAGGACAACCAGGCTATTTAATTGGAGATGATCAAACTTATAATGTTATCGTAACCGCACATGCATTTATCATAATTTTCTTTATAGTTATACCTATTATAATT
>2_3
GCTTGAGCTGGGATAGTAGGCACATCATTAAGTATTTTAATTCGAACAGAACTAGGACAACCAGGCTATTTAATTGGAGATGATCAAACTTATAATGTTATCGTAACCGCACATGCATTTATCATAATTTTCTTTATAGTTATACCTATTATAATT
>2_4
GCTTGAGCTGGGATAGTAGGCACATCATTAAGTACTTTAATTCGAACAGAACTAGGACAACCAGGCTATTTAATTGGAGATGATCAAACTTATAATGTTATCGTAACCGCACATGCATTTATCATAATTTTCTTTATAGTTATACCTATCATAATT
>2_5
GCTTGAGCTGGGATAGTAGGCACATCATTAAGTATTTTAATTCGAACAGAACTAGGACAACCAGGCTATTTAATTGGAGATGATCAAACTTATAATGTTATCGTAACCGCACATGCATTTATCATAATTTTCTTTATAGTTATACCTATTATAATT
>2_6
GCTTGAGCTGGGATAGTAGGCACATCATTAAGTATTTTAATTCGAACAGAACTAGGACAACCAGGCTATTTAATTGGAGATGATCAAACTTATAATGTTATCGTAACCGCACATGCATTTATCATAATTTTCTTTATAGTTATACCTATTATAATT
>2_7
GCTTGAGCTGGGATAGTAGGCACATCATTAAGTATTTTAATTCGAACAGAACTAGGACAACCAGGCTATTTAATTGGAGATGATCAAACTTATAATGTTATCGTAACCGCACATGCATTTATCATAATTTTCTTTATAGTTATACCTATTATAATT
>2_8
GCTTGAGCTGGGATAGTAGGCACATCATTAAGTATTTTAATTCGAACAGAACTAGGACAACCAGGCTATTTAATTGGAGATGATCAAACTTATAATGTTATCGTAACCGCACATGCATTTATCATAATTTTCTTTATAGTTATACCTATTATAATT
>2_9
GCTTGAGCTGGGATAGTAGGCACATCATTAAGTATTTTAATTCGAACAGAACTAGGACAACCAGGCTATTTAATTGGAGATGATCAAACTTATAATGTTATCGTAACCGCACATGCATTTATCATAATTTTCTTTATAGTTATACCTATTATAATT
>20B
GCTTGAGCTGGGATAGTAGGCACATCATTAAGTATTTTAATTCGAACAGAACTAGGACAACCAGGCTATTTAATTGGAGATGATCAAACTTATAATGTTATCGTAACCGCACATGCATTTATCATAATTTTCTTTATAGTTATACCTATTATAATT
>20C
GCTTGAGCTGGGATAGTAGGCACATCATTAAGTATTTTAATTCGAACAGAACTAGGACAACCAGGCTATTTAATTGGAGATGATCAAACTTATAATGTTATCGTAACCGCACATGCATTTATCATAATTTTCTTTATAGTTATACCTATTATAATT
>20D
GCTTGAGCTGGGATAGTAGGCACATCATTAAGTATTTTAATTCGAACAGAACTAGGACAACCAGGCTATTTAATTGGAGATGATCAAACTTATAATGTTATCGTAACCGCACATGCATTTATCATAATTTTCTTTATAGTTATACCTATCATAATT
>20E
GCTTGAGCTGGGATAGTAGGCACATCATTAAGTATTTTAATTCGAACAGAACTAGGACAACCAGGCTATTTAATTGGAGATGATCAAACTTATAATGTTATCGTAACCGCACATGCATTTATCATAATTTTCTTTATAGTTATACCTATTATAATT
>20F
GCTTGAGCTGGGATAGTAGGCACATCATTAAGTATTTTAATTCGAACAGAATTAGGACAACCAGGCTATTTAATTGGAGATGATCAAACTTATAATGTTATCGTAACCGCACATGCATTTATCATAATTTTCTTTATAGTTATACCTATCATAATT
>20G
GCTTGAGCTGGGATAGTAGGCACATCATTAAGTATTTTAATTCGAACAGAACTAGGACAACCAGGCTATTTAATTGGAGATGATCAAACTTATAATGTTATCGTAACCGCACATGCATTTATCATAATTTTCTTTATAGTTATACCTATCATAATT
>20I
GCTTGAGCTGGGATAGTAGGCACATCATTGAGTATTTTAATTCGAACAGAACTAGGACAACCAGGCTATTTAATTGGAGATGATCAAACTTATAATGTTATCGTAACCGCACATGCATTTATCATAATTTTCTTTATAGTTATACCTATTATAATT
>20K
GCTTGAGCTGGGATAGTAGGCACATCATTAAGTATTTTAATTCGAACAGAACTAGGACAACCAGGCTATTTAATTGGAGATGATCAAACTTATAATGTTATCGTAACCGCACATGCATTTATCATAATTTTCTTTATAGTTATACCTATTATAATT
>20L
GCTTGAGCTGGGATAGTAGGCACATCATTAAGTATTTTAATTCGAACAGAACTAGGACAACCAGGCTATTTAATTGGAGATGATCAAACTTATAATGTTATCGTAACCGCACATGCATTTATCATAATTTTCTTTATAGTTATACCTATCATAATT
>20M
GCTTGAGCTGGGATAGTAGGCACATCATTAAGTATTTTAATTCGAACAGAACTAGGACAACCAGGCTATTTAATTGGAGATGATCAAACTTATAATGTTATCGTAACCGCACATGCATTTATCATAATTTTCTTTATAGTTATACCTATTATAATT
>20N
GCTTGAGCTGGGATAGTAGGCACATCATTAAGTATTTTAATTCGAACAGAATTAGGACAACCAGGCTATTTAATTGGAGATGATCAAACTTATAATGTTATCGTAACCGCACATGCATTTATCATAATTTTCTTTATAGTTATACCTATTATAATT
>20P
GCTTGAGCTGGGATAGTAGGCACATCATTAAGTATTTTAATTCGAACAGAACTAGGACAACCAGGCTATTTAATTGGAGATGATCAAACTTATAATGTTATCGTAACCGCACATGCATTTATCATAATTTTCTTTATAGTTATACCTATTATAATT
>20Q
GCTTGGGCTGGAATAGTAGGCACATCATTAAGTATTTTAATTCGAACAGAACTAGGACAACCAGGTTATTTAATTGGAGACGATCAAACTTATAATGTTATCGTAACTGCACATGCATTTATCATAATTTTCTTTATAGTTATACCTATTATAATC
>20S
GCTTGAGCTGGGATAGTAGGCACATCATTAAGTATTTTAATTCGAACAGAACTAGGACAACCAGGCTATTTAATTGGAGATGATCAAACTTATAATGTTATCGTAACCGCACATGCATTTATCATAATTTTCTTTATAGTTATACCTATCATAATT
>20T
GCTTGAGCTGGGATAGTAGGCACATCATTAAGTATTTTAATTCGAACAGAACTAGGACAACCAGGCTATTTAATTGGAGATGATCAAACTTATAATGTTATCGTAACCGCACATACATTTATCATAATTTTCTTTATAGTTATACCTATCATAATT
>21B
GCTTGAGCTGGAATAGTAGGCACATCATTAAGTATTTTAATTCGAACAGAATTAGGACAACCAGGCTATTTAATTGGAGATGATCAAACTTATAATGTTATCGTAACCGCACATGCATTTATCATGATTTTCTTTATAGTTATACCTATCATAATT
>21C
GCTTGAGCTGGAATAGTAGGCACATCATTAAGTATTTTAATTCGAACAGAATTAGGACAACCAGGCTATTTAATTGGAGATGATCAAACTTATAATGTTATCGTAACCGCACATGCATTTATCATAATTTTCTTTATAGTTATACCTATTATAATT
>21E
ATTTGAGCAGGAATAGTAGGTACTTCTTTAAGTTTATTAATTCGAGCTGAATTAGGAACTCCAGGATCTTTAATTGGAGATGATCAAATTTATAATACTATTGTAACAGCCCATGCTTTTATTATAATTTTTTTTATAGTTATACCAATTATAATT
>21G
GCTTGAGCTGGAATAGTAGGCACATCATTAAGTATTTTAATTCGAACAGAATTAGGACAACCAGGCTATTTAATTGGAGATGATCAAACTTATAATGTTATCGTAACCGCACATGCATTTATCATAATTTTCTTTATAGTTATACCTATCATAATT
>21H
GCTTGAGCTGGGATAGTAGGCACATCATTAAGTATTTTAATTCGAACAGAATTAGGACAACCAGGCTATTTAATTGGAGATGATCAAACTTATAATGTTATCGTAACCGCACATGCATTTATCATAATTTTCTTTATAGTTATACCTATCATAATT
>21I
GCTTGAGCTGGGATAGTAGGCACATCATTAAGTATTTTAATTCGAACAGAACTAGGACAACCAGGCTATTTAATTGGAGATGATCAAACTTATAATGTTATCGTAACCGCACACGCATTTATCATAATTTTCTTTATAGTTATACCTATCATAATT
>21J
GCTTGAGCTGGGATAGTAGGCACATCATTAAGTATTTTAATTCGAACAGAACTAGGACAACCAGGCTATTTAATTGGAGATGATCAAACTTATAATGTTATCGTAACCGCACATGCATTTATCATAATTTTCTTTATAGTTATACCTATTATAATT
>21K
GCTTGAGCTGGGATAGTAGGCACATCATTAAGTATTTTAATTCGAACAGAACTAGGACAACCAGGCTATTTAATTGGAGATGATCAAACTTATAATGTTATCGTAACCGCACATGCATTTATCATAATTTTCTTTATAGTTATACCTATTATAATT
>21L
GCTTGAGCTGGGATAGTAGGCACATCATTAAGTATTTTAATTCGAACAGAATTAGGACAACCAGGCTATTTAATTGGAGATGATCAAACTTATAATGTTATCGTAACCGCACATGCATTTATCATAATTTTCTTTATAGTTATACCTATCATAATT
>21M
GCTTGAGCTGGAATAGTAGGCACATCATTAAGTATTTTAATTCGAACAGAATTAGGACAACCAGGCTATTTAATTGGAGATGATCAAACTTATAATGTTATCGTAACCGCACATGCATTTATCATAATTTTCTTTATAGTTATACCTATTATAATT
>21N
GCTTGAGCTGGGATAGTAGGCACATCATTAAGTATTTTAATTCGAACAGAATTAGGACAACCAGGCTATTTAATTGGAGATGATCAAACTTATAATGTTATCGTAACCGCACATGCATTTATCATAATTTTCTTTATAGTTATACCTATCATAATT
>21P
GCTTGAGCTGGAATAGTAGGCACATCATTAAGTATTTTAATTCGAACAGAATTAGGACAACCAGGCTATTTAATTGGAGATGATCAAACTTATAATGTTATCGTAACCGCACATGCATTTATCATAATTTTCTTTATAGTTATACCTATCATAATT
>21Q
GCTTGAGCTGGAATAGTAGGCACATCATTAAGTATTTTAATTCGAACAGAATTAGGACAACCAGGCTATTTAATTGGAGATGATCAAACTTATAATGTTATCGTAACCGCACATGCATTTATCATAATTTTCTTTATAGTTATACCTATCATAATT
>21R
GCTTGAGCTGGAATAGTAGGCACATCATTAAGTATTTTAATTCGAACAGAATTAGGACAACCAGGCTATTTAATTGGAGATGATCAAACTTATAATGTTATCGCAACCGCACATGCATTTATCATAATTTTCTTTATAGTTATACCTATCATAATT
>21S
GCTTGAGCTGGGATAGTAGGCACATCATTAAGTATTTTAATTCGAACAGAATTAGGACAACCAGGCTATTTAATTGGAGATGATCAAACTTATAATGTTATCGTAACCGCACATGCATTTATCATAATTTTCTTTATAGTTATACCTATCATAATT
>21T
GCTTGGGCTGGAATAGTAGGCACATCATTAAGTATTTTAATTCGAACAGAATTAGGACAACCAGGCTATTTAATTGGAGATGATCAAACTTATAATGTTATCGTAACCGCACATGCATTTATCATAATTTTCTTTATAGTTATACCTATCATAATT
>22A
ATTTGAGCAGGAATAGTAGGTACTTCTTTAAGTTTATTAATTCGAGCTGAATTAGGAACTCCAGGATCTTTAATTGGAGATGATCAAATTTATAATACTATTGTAACAGCCCATGCTTTTATTATAATTTTTTTTATAGTTATACCAATTATAATT
>22D
ATTTGAGCAGGAATAGTAGGTACTTCTTTAAGTTTATTAATTCGAGCTGAATTAGGAACTCCAGGATCTTTAATTGGAGATGATCAAATTTATAATACTATTGTAACAGCCCATGCTTTTATTATAATTTTTTTTATAGTTATACCAATTATAATT
>22E
ATTTGAGCAGGAATAGTAGGTACTTCTTTAAGTTTATTAATTCGAGCTGAATTAGGAACTCCAGGATCTTTAATTGGAGATGATCAAATTTATAATACTATTGTTACAGCCCATGCTTTCATTATAATTTTTTTTATAGTTATACCAATTATAATT
>22H
ATTTGAGCAGGAATAGTAGGTACTTCTTTAAGTTTATTAATTCGAGCTGAATTAGGAACTCCAGGATCTTTAATTGGAGATGATCAAATTTATAATACTATTGTAACAGCCCATGCTTTTATTATAATTTTTTTTATAGTTATACCAATTATAATT
>22I
ATTTGAGCAGGAATAGTAGGTACTTCTTTAAGTTTATTAATTCGAGCTGAATTAGGAACTCCAGGATCTTTAATTGGAGATGATCAAATTTATAATACTATTGTAACAGCCCATGCTTTTATTATAATTTTTTTTATAGTTATACCAATTATAATT
>22J
ATTTGAGCAGGAATAGTAGGTACTTCTTTAAGTTTATTAATTCGAGCTGAATTAGGAACTCCAGGATCTTTAATTGGAGATGATCAAATTTATAATACTATTGTAACAGCCCATGCTTTTATTATAATTTTTTTTATAGTTATACCTATTATAATT
>22M
ATTTGAGCAGGAATAGTAGGTACTTCTTTAAGTTTATTAATTCGAGCTGAATTAGGAACTCCAGGATCTTTAATTGGAGATGATCAAATTTATAATACTATTGTAACAGCCCATGCTTTTATTATAATTTTTTTTATAGTTATACCAATTATAATT
>22N
ATTTGAGCAGGAATAGTAGGTACTTCTTTAAGTTTATTAATTCGAGCTGAATTAGGAACTCCAGGATCTTTAATTGGAGATGATCAAATTTATAATACTATTGTAACAGCCCATGCTTTTATTATAATTTTTTTTATAGTTATACCAATTATAATT
>22P
ATTTGAGCAGGAATAGTAGGTACTTCTTTAAGTTTATTAATTCGAGCTGAATTAGGAACTCCAGGATCTTTAATTGGAGATGATCAAATTTATAATACTATTGTAACAGCCCATGCTTTTATTATAATTTTTTTTATAGTTATACCAATTATAATT
>22S
ATTTGAGCAGGAATAGTAGGTACTTCTTTAAGTTTATTAATTCGAGCTGAATTAGGAACTCCAGGATCTTTAATTGGAGATGATCAAATTTATAATACTATTGTAACAGCCCATGCTTTTATTATAATTTTTTTTATAGTTATACCAATTATAATT
>22T
ATTTGAGCAGGAATAGTAGGTACTTCTTTAAGTTTATTAATTCGAGCTGAATTAGGAACTCCAGGATCTTTAATTGGAGATGATCAAATTTATAATACTATTGTAACAGCCCATGCTTTTATTATAATTTTTTTTATAGTTATACCAATTATAATT
>23A
ATTTGAGCAGGAATAGTAGGTACTTCTTTAAGTTTATTAATTCGAGCTGAATTAGGAACTCCAGGATCTTTAATTGGAGATGATCAAATTTATAATACTATTGTAACAGCCCATGCTTTTATTATAATTTTTTTTATAGTTATACCAATTATAATT
>23B
ATTTGAGCAGGAATAGTAGGTACTTCTTTAAGTTTATTAATTCGAGCTGAATTAGGAACTCCAGGATCTTTAATTGGAGATGATCAAATTTATAATACTATTGTAACAGCCCATGCTTTTATTATAATTTTTTTTATAGTTATACCAATTATAATT
>23E
ATTTGAGCAGGAATAGTAGGTACTTCTTTAAGTTTATTAATTCGAGCTGAATTAGGAACTCCAGGATCTTTAATTGGAGATGATCAAATTTATAATACTATTGTAACAGCCCATGCTTTTATTATAATTTTTTTTATAGTTATACCAATTATAATT
>23F
ATTTGAGCAGGAATAGTAGGTACTTCTTTAAGTTTATTAATTCGAGCTGAATTAGGAACTCCAGGATCTTTAATTGGAGATGATCAAATTTATAATACTATTGTAACAGCCCATGCTTTTATTATAATTTTTTTTATAGTTATACCAATTATAATT
>23I
ATTTGAGCAGGAATAGTAGGAACTTCTTTAAGTTTATTAATTCGAGCTGAATTAGGAACTCCAGGATCTTTAATTGGAGATGATCAAATTTATAATACTATTGTAACAGCCCATGCTTTTATTATAATTTTTTTTATAGTTATACCAATTATAATT
>23K
ATTTGAGCAGGAATAGTAGGTACTTCTTTAAGTTTATTAATTCGAGCTGAATTAGGAACTCCAGGATCTTTAATTGGAGATGATCAAATTTATAATACTATTGTAACAGCCCATGCTTTTATTATAATTTTTTTTATAGTTATACCAATTATAATT
>23L
ATTTGAGCCGGAATAGTAGGAACATCTTTAAGTTTATTAATTCGAGCAGAACTTGGAAATCCAGGATCATTAATTGGTGATGATCAAATTTATAACACTATTGTTACCGCTCATGCATTTATTATAATTTTTTTTATAGTAATACCTATTATAATC
>23M
ATTTGAGCAGGAATAGTAGGTACTTCTTTAAGTTTATTAATTCGAGCTGAATTAGGAACTCCAGGATCTTTAATTGGAGATGATCAAATTTATAATACTATTGTAACAGCCCATGCTTTTATTATAATTTTTTTTATAGTTATACCAATTATAATT
>23N
ATTTGAGCAGGAATAGTAGGTACTTCTTTAAGTTTATTAATTCGAGCTGAATTAGGAACTCCAGGATCTTTAATTGGAGATGATCAAATTTATAATACTATTGTAACAGCCCATGCTTTTATTATAATTTTTTTTATAGTTATACCTATTATAATT
>23O
ATTTGAGCAGGAATAGTAGGTACTTCTTTAAGTTTATTAATTCGAGCTGAATTAGGAACTCCAGGATCTTTAATTGGAGATGATCAAATTTATAATACTATTGTAACAGCCCATGCTTTTATTATAATTTTTTTTATAGTTATACCAATTATAATT
>23P
ATTTGAGCAGGAATAGTAGGTACTTCTTTAAGTTTATTAATTCGAGCTGAATTAGGAACTCCAGGATCTTTAATTGGAGATGATCAAATTTATAATACTATTGTAACAGCCCATGCTTTTATTATAATTTTTTTTATAGTTATACCAATTATAATT
>23Q
ATTTGAGCAGGAATAGTAGGTACTTCTTTAAGTTTATTAATTCGAGCTGAATTAGGAACTCCAGGATCTTTAATTGGTGATGATCAAATTTATAACACTATTGTTACCGCTCATGCATTTATTATAATTTTTTTTATAGTTATACCAATTATAATT
>23R
ATTTGAGCAGGAATAGTAGGTACTTCTTTAAGTTTATTAATTCGAGCTGAATTAGGAACTCCAGGATCTTTAATTGGAGATGATCAAATTTATAATACTATTGTAACAGCCCATGCTTTTATTATAATTTTTTTTATAGTTATACCAATTACAATT
>23S
ATTTGAGCAGGAATAGTAGGTACTTCTTTAAGTTTATTAATTCGAGCTGAATTAGGAACTCCAGGATCTTTAATTGGAGATGATCAAATTTATAATACTATTGTAACAGCCCATGCTTTTATTATAATTTTTTTTATAGTTATACCAATTATAATT
>24A
GCTTGAGCTGGGATAGTAGGCACCTCCTTAAGTATTTTAATTCCAACAGAACTAGGACAACCAGGCTATTTAATTGGAGATGATCAAACTTATAATGTTATCGTAACCGCACATGCATTTATCATAATTTTCTTTATAGTTATACCTATCATAATT
>24B
ATTTGAGCCGGAATAGTAGGAACATCTTTAAGATTATTAATTCGAGCTGAATTAGGAACCCCAGGATCATTAATTGGAGATGATCAAATTTATAATACCATTGTTACTGCTCATGCTTTTATTATAATTTTTTTTATAGTAATACCTATTATAATT
>24C
GCTTGAGCTGGGATAGTAGGCACATCATTAAGTATTTTAATTCGAACAGAACTAGGACAACCAGGCTATTTAATTGGAGATGATCAAACTTATAATGTTATCGTAACCGCACATGCATTTATCATAATTTTCTTTATAGTTATACCTATCATAATT
>24D
ATTTGAGCCGGAATAGTAGGAACATCTTTAAGATTATTAATTCGAGCTGAATTAGGAACCCCAGGATCATTAATTGGAGATGATCAAATTTATAATACCATTGTTACTGCTCATGCTTTTATTATAATTTTTTTTATAGTAATACCTATTATAATT
>24F
ATTTGAGCTGGAATAGTGGGAACTTCTTTAAGATTATTAATTCGAGCTGAATTAGGTAACCCAGGGTCTTTAATTGGAGACGATCAAATTTATAATACTATTGTAACAGCACATGCTTTTATTATAATTTTTTTTATAGTTATACCTATTATAATT
>24G
ATTTGAGCAGGAATAGTAGGAACTTCATTAAGTCTTTTAATTTGAGCAGAATTAGGAACTCCTGGCTCTTTAATTGGAGATGATCAAATTTATAATACTATTGTAACAGCTCATGCTTTTATTATAATTTTTTTTATAGTTATACCTATTATAATT
>24H
ATTTGAGCTGGAATAGTAGGAACTTCTTTAAGATTATTAATTCGAGCAGAATTAGGAAATCCTGGTTCATTAATTGGAGATGATCAAATTTATAATACTATTGTCACTGCTCATGCTTTTATTATAATTTTTTTTATGGTAATGCCAATTATAATT
>24I
GCTTGAGCTGGGATAGTAGGCACATCATTAAGTATTTTAATTCGAACAGAACTAGGACAACCAGGCTATTTAATTGGAGATGATCAAACTTATAATGTTATCGTAACCGCACATGCATTTATCATAATTTTCTTTATAGTTATACCTATCATAATT
>25A
ATTTGAGCAGGTATAGTTGGAACATCTTTAAGACTTTTAATTCGGGCCGAATTAGGAAACCCCGGTTCATTAATTGGAGATGATCAAATTTATAATACTATTGTAACAGCTCATGCATTCATTATAATTTTTTTTATAGTAATACCAATTATAATC
>25B
ATTTGAGCAGGTATAGTTGGAACATCTTTAAGACTTTTAATTCGGGCCGAATTAGGAAACCCCGGTTCATTAATTGGAGATGATCAAATTTATAATACTATTGTAACAGCTCATGCATTCATTATAATTTTTTTTATAGTAATACCAATTATAATC
>25D
ATTTGAGCAGGTATAGTAGGAACTTCTTTAAGTTTATTAATTCGAGCAGAATTAGGAAATCCTGGATCATTAATTGGAGATGATCAAATTTATGATACTATTGTAACAGCTCATGCTTTTATTATAATTTTCTTCATAGTTATACCAATTATAATT
>25F
ATTTGAGCAGGAATAGTAGGTACTTCTTTAAGTTTATTAATTCGAGCTGAATTAGGAACTCCAGGATCTTTAATTGGAGATGATCAAATTTATAATACTATTGTAACAGCCCATGCTTTTATTATAATTTTTTTTATAGTTATACCAATTATAATT
>25G
ATTTGAGCAGGAATAGTAGGTACTTCTTTAAGTTTATTAATTCGAGCTGAATTAGGAACTCCAGGATCTTTAATTGGAGATGATCAAATTTATAATACTATTGTAACAGCCCATGCTTTTATTATAATTTTTTTTATAGTTATACCAATTATAATT
>25H
ATTTGAGCAGGAATAGTAGGTACTTCTTTAAGTTTATTAATTCGAGCTGAATTAGGAACTCCAGGATCTTTAATTGGAGATGATCAAATTTATAATACTATTGTAACAGCCCATGCTTTTATTATAATTTTTTTTATAGTTATACCAATTATAATT
>25I
GCTTGAGCTGGGATAGTAGGCACATCATTAAGTATTTTAATTCGAACAGAATTAGGACAACCAGGCTATTTAATTGGAGATGATCAAACTTATAATGTTATCGTAACCGCACATGCATTTATCATAATTTTCTTTATAGTTATACCTATCATAATT
>25J
ATTTGAGCAGGAATAGTAGGAACTTCTTTAAGATTATTAATTCGAGCTGAATTAGGAACTCCAGGATCTTTAATTGGAGATGATCAAATTTATAATACTATTGTAACAGCCCATGCTTTTATTATAATTTTTTTTATAGTTATACCAATTATAATT
>25K
GCTTGAGCTGGGATAGTAGGCACATCATTAAGTATTTTAATTCGAACAGAATTAGGACAACCAGGCTATTTAATTGGAGATGATCAAACTTATAATGTTATCGTAACCGCACATGCATTTATCATAATTTTCTTTATAGTTATACCTATCATAATT
>25L
ATTTGAGCAGGAATAGTAGGAACTTCTTTAAGTTTATTAATTCGAGCAGAATTAGGAAATCCTGGATCATTAATTGGAGATGATCAAATTTATAATACTATTGTAACAGCTCATGCTTTTATTATAATTTTCTTCATAGTTATACCAATTATAATT
>26A
ATTTGAGCAGGAATAGTTGGAACTTCATTAAGTTTATTAATTCGAGCAGAATTAGGAAATCCTGGATCTCTAATTGGTGATGATCAAATTTATAATACTATTGTAACAGCTCACGCATTTATTATAATTTTTTTTATAGTTATACCTATTATAATT
>26B
ATTTGAGCAGGAATAGTGGGAACTTCATTAAGATTACTAATTCGAGCTGAATTAGGAAACCCCGGATCTTTAATTGGAGATGATCAAATTTATAATACTATTGTAACAGCTCATGCTTTTATTATAATTTTTTTTATAGTTATACCTATTATAATT
>26C
ATTTGAGCAGGAATAGTTGGAACTTCATTAAGTTTATTAATTCGAGCAGAATTAGGAAATCCTGGATCTCTAATTGGTGATGATCAAATTTATAATACTATTGTAACAGCTCACGCATTTATTATAATTTTTTTTATAGTTATACCTATTATAATT
>26D
ATTTGAGCAGGAATAGTTGGAACTTCATTAAGTTTATTAATTCGAGCAGAATTAGGAAATCCTGGATCTCTAATTGGTGATGATCAAATTTATAATACTATTGTAACAGCTCACGCATTTATTATAATTTTTTTTATAGTTATACCTATTATAATT
>26E
ATTTGAGCAGGAATAGTGGGAACTTCATTAAGATTACTAATTCGAGCTGAATTAGGAAACCCCGGATCTTTAATTGGAGATGATCAAATTTATAATACTATTGTAACAGCTCATGCTTTTATTATAATTTTTTTTATAGTTATACCTATTATAATT
>26F
ATTTGAGCAGGAATAGTTGGAACTTCATTAAGTTTATTAATTCGAGCAGAATTAGGAAATCCTGGATCTCTAATTGGTGATGATCAAATTTATAATACTATTGTAACAGCTCACGCATTTATTATAATTTTTTTTATAGTTATACCTATTATAATT
>26I
ATTTGAGCTGGAATAGTAGGAACATCATTAAGATTATTAATTCGAGCTGAATTAGGTAACCCTGGATCTTTAATTGGAGATGATCAAATTTATAATACTATTGTTACTGCTCATGCTTTTATTATAATTTTTTTTATAGTAATACCTATTATAATT
>26L
ATTTGAGCAGGAATAGTTGGAACTTCATTAAGTTTATTAATTCGAGCAGAATTAGGAAATCCTGGATCTCTAATTGGTGATGATCAAATTTATGATACTATTGTAACAGCTCACGCATTTATTATAATTTTTTTTATAGTTATACCTATTATAATT
>26M
ATTTGAGCAGGAATAGTTGGAACTTCATTAAGTTTATTAATTCGAGCAGAATTAGGAAATCCTGGATCTCTAATTGGTGATGATCAAATTTATAATACTATTGTAACAGCTCACGCATTTATTATAATTTTTTTTATAGTTATACCTATTATAATT
>26N
ATTTGAGCAGGAATAGTTGGAACTTCATTAAGTTTATTAATTCGAGCAGAATTAGGAAATCCTGGATCTCTAATTGGTGATGATCAAATTTATAATACTATTGTAACAGCTCACGCATTTATTATAATTTCTTTTATAGTTATACCTATTATAATT
>26O
ATTTGAGCAGGAATAGTAGGAACTTCTTTAAGATTATTAATTCGAGCTGAATTAGGTAATCCTGGATCATTAATTGGTGATGACCAAATTTATAATACAATTGTTACTGCTCATGCTTTTATTATAATTTTTTTTATAGTTATACCTATTATAATT
>26Q
ATTTGAGCAGGAATAGTTGGAACTTCATTAAGTTTATTAATTCGAGCAGAATTAGGAAATCCTGGATCTCTAATTGGTGATGATCAAATTTATAATACTATTGTAACAGCTCACGCATTTATTATAATTTTTTTTATAGTTATACCTATTATAATT
>26S
ATTTGAGCAGGAATAGTAGGAACTTCTTTAAGATTATTAATTCGAGCTGAATTAGGTAATCCTGGATCATTAATTGGTGATGACCAAATTTATAATACAATTGTTACTGCTCATGCTTTTATTATAATTTTTTTTATAGTTATACCTATTATAATT
>27A
GCTTGAGCTGGGATAGTAGGCACATCATTAAGTATTTTAATTCGAACAGAACTAGGACAACCAGGCTATTTAATTGGAGATGATCAAACTTATAATGTTATCGTAACCGCACATGCATTTATCATAATTTTCTTTATAGTTATACCTATCATAATT
>27B
GCTTGAGCTGGGATAGCAGGCACATCATTAAGTATTTTAATTCGAACAGAACTAGGACAACCAGGCTATTTAATTGGAGATGATCAAACTTATAATGTTATCGTAACCGCACATGCATTTATCATAATTTTCTTTATAGTTATACCTATCATAATT
>27C
GCTTGAGCTGGGATAGTAGGCACATCATTAAGTATTTTAATTCGAACAGAACTAGGACAACCAGGCTATTTAATTGGAGATGATCAAACTTATAATGTTATCGTAACCGCACATGCATTTATCATAATTTTCTTTATAGTTATACCTATCATAATT
>27D
GCTTGAGCTGGGATAGTAGGCACATCATTAAGTATTTTAATTCGAACAGAACTAGGACAACCAGGCTATTTAATTGGAGATGATCAAACTTATAATGTTATCGTAACCGCACATGCATTTATCATAATTTTCTTTATAGTTATACCTATCATAATT
>27F
GCTTGAGCTGGGATAGTAGGCACATCATTAAGTATTTTAATTCGAACAGAACTAGGACAACCAGGCTATTTAATTGGAGATGATCAAACTTATAATGTTATCGTAACCGCACATGCATTTATCATAATTTTCTTTATAGTTATACCTATCATAATT
>27G
GCTTGAGCTGGGATAGTAGGCACATCATTAAGTATTTTAATTCGAACAGAACTAGGACAACCAGGCTATTTAATTGGAGATGATCAAACTTATAATGTTATCGTAACCGCACATGCATTTATCATAATTTTCTTTATAGTTATACCTATCATAATT
>27H
GCTTGAGCTGGGATAGTAGGCACATCATTAAGTATTTTAATTCGAACAGAACTAGGACAACCAGGCTATTTAATTGGAGATGATCAAACTTATAATGTTATCGTAACCGCACATGCATTTATCATAATTTTCTTTATAGTTATACCTATCATAATT
>27I
GCTTGAGCTGGGATAGTAGGCACATCATTAAGTATTTTAATTCGAACAGAACTAGGACAACCAGGCTATTTAATTGGAGATGATCAGACTTATAATGTTATCGTAACCGCACATGCATTTATCATAATTTTCTTTATAGTTATACCTATCATAATT
>27J
GCTTGAGCTGGGATAGTAGGCACATCATTAAGTATTTTAATTCGAACAGAACTAGGACAACCAGGCTATTTAATTGGAGATGATCAAACTTATAATGTTATCGTAACCGCACATGCATTTATCATAATTTTCTTTATAGTTATACCTATCATAATT
>27K
GCTTGAGCTGGGATAGTAGGCACATCATTAAGTATTTTAATTCGAACAGAACTAGGACAACCAGGCTATTTAATTGGAGATGATCAAACTTATAATGTTATCGTAACCGCACATGCATTTATCATAATTTTCTTTATAGTTATACCTATCATAATT
>28C
GCTTGAGCCGGAATAGTGGGAACATCTCTAAGAATTTTAATTCGAGCTGAATTAGGTCATCCAGGAGCATTAATTGGAGATGACCAAATTTATAACGTAATTGTTACCGCACATGCTTTTATTATAATTTTTTTTATAGTAATACCAATTATAATT
>28D
GCTTGATCAGGAATAGTTGGTACTTCACTAAGACTATTAATTCGATCTGAATTAGGAAATCCAGGTTCTTTAATTGGAGATGATCAAATTTATAATGTAATTGTTACTGCTCATGCTTTTATTATAATTTTCTTTATAGTTATACCTATTATAATA
>28E
GCTTGATCCGGAATAGTTGGAACTTCTTTAAGTATAATTATTCGAGCTGAATTAGGACACCCTGGCTCTTTAATTGGAAATGATCAAATTTATAATGTAGTAGTTACTGCCCACGCTTTCATTATAATTTTTTTTATAGTTATACCTATTATAATT
>28G
GCTTGATCAGGAATAGTCGGTACTTCACTAAGACTATTAATTCGATCTGAATTAGGAAATCCAGGTTCTTTAATTGGAGATGATCAAATTTATAATGTAATTGTTACTGCTCATGCTTTTATTATAATTTTCTTTATAGTTATACCTATTATAATA
>28K
GCTTGATCAGGAATAGTTGGTACTTCACTAAGACTATTAATTCGATCTGAATTAGGAAATCCAGGTTCTTTAATTGGAGATGATCAAATTTATAATGTAATTGTTACTGCTCATGCTTTTATTATAATTTTCTTTATAGTTATACCTATTATAATA
>28M
GCTTGATCAGGAATAGTTGGTACTTCACTAAGACTATTAATTCGATCTGAATTAGGAAATCCAGGTTCTTTAATTGGAGATGATCAAATTTATAATGTAATTGTTACTGCTCATGCTTTTATTATAATTTTCTTTATAGTTATACCTATTATAATA
>28N
GCTTGATCAGGAATAGTTGGTACTTCACTAAGACTATTAATTCGATCTGAATTAGGAAATCCAGGTTCTTTAATTGGAGATGATCAAATTTATAATGTAATTGTTACTGCTCATGCTTTTATTATAATTTTCTTTATAGTTATACCTATTATAATA
>28O
GCTTGATCCGGAATAGTTGGAACTTCTTTAAGTATAATTATTCGAGCTGAATTAGGACACCCTGGCTCTTTAATTGGAAATGATCAAATTTATAATGTAGTAGTTACTGCCCACGCTTTCATTATAATTTTTTTTATAGTTATACCTATTATAATT
>28P
GCTTGATCAGGAATAGTTGGTACTTCACTAAGACTATTAATTCGATCTGAATTAGGAAATCCAGGTTCTTTAATTGGAGATGATCAAATTTATAATGTAATTGTTACTGCTCATGCTTTTATTATAATTTTCTTTATAGTTATACCTATTATAATA
>28Q
GCTTGAGCCGGAATAGTGGGAACATCTCTAAGAATTTTAATTCGAGCTGAATTAGGTCATCCAGGAGCATTAATTGGAGATGACCAAATTTATAACGTAATTGTTACCGCACATGCTTTTATTATAATTTTTTTTATAGTAATACCAATTATAATT
>29B
ATTTGAGCAGGAATAGTAGGAACTTCTTTAAGTTTATTAATTCGAGCAGAATTAGGTAATCCTGGATCTTTAATTGGAGATGATCAAATTTACAATACTATTGTCACAGCTCATGCTTTTATTATAATTTTTTTTATAGTTATACCAATTATAATT
>29D
GCTTGGGCTGGAATAGTAGGCACATCATTAAGTATTTTAATTCGAACAGAACTAGGACAACCAGGTTATTTAATTGGAGACGATCAAACTTATAATGTTATCGTAACTGCACATGCATTTATCATAATTTTCTTTATAGTTATACCTATTATAATC
>29E
GCTTGGGCTGGAATAGTAGGCACATCATTAAGTATTTTAATTCGAACAGAACTAGGACAACCAGGTTATTTAATTGGAGACGATCAAACTTATAATGTTATCGTAACTGCACATGCATTTATCATAATTTTCTTTATAGTTATACCTATTATAATC
>29G
GCTTGGGCTGGAATAGTAGGCACATCATTAAGTATTTTAATTCGAACAGAGCTAGGACAACCATGTTATTTAATTGGAGACGATCAAACTTATAATGTTATCGTAACTGCACATGCATTTATCATAATTTTCTTTATAGTTATACCTATTATAATC
>29H
GCTTGGGCTGGAATAGTAGGCACATCATTAAGTATTTTAATTCGAACAGAACTAGGACAACCAGGTTATTTAATTGGAGACGATCAAACTTATAATGTTATCGTAACTGCACATGCATTTATCATAATTTTTTTTATAGTTATACCTATTATAATT
>29I
GCTTGGGCTGGAATAGTAGGCACATCATTAAGTATTTTAATTCGAACAGAACTAGGACAACCAGGTTATTTAATTGGAGACGATCAAACTTATAATGTTATCGTAACTGCACATGCATTTATCATAATTTTCTTTATAGTTATACCTATTATAATC
>29J
ATTTGAGCAGGAATAGTAGGTACTTCTTTAAGTTTATTAATTCGAGCTGAATTAGGAACTCCAGGATCTTTAATTGGAGATGATCAAATTTATAATACTATTGTAACAGCCCATGCTTTTATTATAATTTTTTTTATAGTTATACCAATTATAATT
>29K
ATTTGAGCAGGAATAGTAGGAACTTCTTTAAGATTATTAATTCGTGCAGAATTAGGAACTCCCGGATCATTAATTGGTGATGATCAAATTTATAATACTATTGTCACAGCTCACGCTTTCATTATAATTTTTTTTATAGTTATACCTATTATAATT
>29L
ATTTGAGCAGGAATAGTAGGAACTTCTTTAAGATTATTAATTCGTGCAGAATTAGGAACTCCCGGATCATTAATTGGTGATGATCAAATTTATAATACTATTGTCACAGCTCACGCTTTCATTATAATTTTTTTTATAGTTATACCTATTATAATT
>29N
GCTTGGGCTGGAATAGTAGGCACATCATTAAGTATTTTAATTCGAACAGAACTAGGACAACCAGGTTATTTAATTGGAGACGATCAAACTTATAATGTTATCGTAACTGCACATGCATTTATCATAATTTTCTTTATAGTTACACCTATTATAATC
>2A
GCTTGAGCTGGGATAGTAGGCACATCATTAAGTATTTTAATTCGAACAGAACTAGGACAACCAGGCTATTTAATTGGAGATGATCAAACTTATAATGTTATCGTAACCGCACATGCATTTATCATAATTTTCTTTATAGTTATACCTATTATAATT
>2B
GCTTGAGCTGGGATAGTAGGCACATCATTAAGTATTTTAATTCGAACAGAACTAGGACAACCAGGCTATTTAATTGGAGATGATCAAACTTATAATGTTATCGTAACCGCACATGCATTTATCATAATTTTCTTTATAGTTATACCTATTATAATT
>2C
GCTTGAGCTGGGATAGTAGGCACATCATTAAGTATTTTAATTCGAACAGAACTAGGACAACCAGGCTATTTAATTGGAGATGATCAAACTTATAATGTTATCGTAACCGCACATGCATTTATCATAATTTTCTTTATAGTTATACCTATTATAATT
>2D
GCTTGAGCTGGGATAGTAGGCACATCATTAAGTATTTTAATTCGAACAGAACTAGGACAACCAGGCTATTTAATTGGAGATGATCAAACTTATAATGTTATCGTAACCGCACATGCATTTATCATAATTTTCTTTATAGTTATACCTATTATAATT
>2E
GCTTGAGCTGGGATAGTAGGCACATCATTAAGTATTTTAATTCGAACAGAACTAGGACAACCAGGCTATTTAATTGGAGATGATCAAACTTATAATGTTATCGTAACCGCACATGCATTTATCATAATTTTCTTTATAGTTATACCTATTATAATT
>2F
GCTTGAGCTGGGATAGTAGGCACGTCATTAAGTATTTTAATTCGAACAGAACTAGGACAACCAGGCTATTTAATTGGAGATGATCAAACTTATAATGTTATCGTAACCGCACATGCATTTATCATAATTTTCTTTATAGTTATACCTATTATAATT
>2G
GCTTGAGCTGGGATAGTAGGCACATCATTAAGTATTTTAATTCGAACAGAACTAGGACAACCAGGCTATTTAATTGGAGATGATCAAACTTATAATGTTATCGTAACCGCACATGCATTTATCATAATTTTCTTTATAGTTATACCTATTATAATT
>2J
GCTTGAGCTGGGATAGTAGGCACATCATTAAGTATTTTAATTCGAACAGAACTAGGACAACCAGGCTATTTAATTGGAGATGATCAAACTTATAATGTTATCGTAACCGCACATGCATTTATCATAATTTTCTTTATAGTTATACCTATTATAATT
>2M
GCTTGAGCTGGGATAGTAGGCACATCATTAAGTATTTTAATTCGAACAGAACTAGGACAACCAGGCTATTTAATTGGAGATGATCAAACTTATAATGTTATCGTAACCGCACATGCATTTATCATAATTTTCTTTATAGTTATACCTATTATAATT
>2N
GCTTGAGCTGGGATAGTAGGCACATCATTAAGTATTTTAATTCGAACAGAACTAGGACAACCAGGCTATTTAATTGGAGATGATCAAACTTATAATGTTATCGTAACCGCACATGCATTTATCATAATTTTCTTTATAGTTATACCTATTATAATT
>2O
GCTTGAGCTGGGATAGTAGGCACATCATTAAGTATTTTAATTCGAACAGAACTAGGACAACCAGGCTATTTAATTGGAGATGATCAAACTTATAATGTTATCGTAACCGCACATGCATTTATCATAATTTTCTTTATAGTTATACCTATCATAATT
>2P
GCTTGAGCTGGGATAGTAGGCACATCATTAAGTATTTTAATTCGAACAGAACTAGGACAACCAGGCTATTTAATTGGAGATGATCAAACTTATAATGTTATCGTAACCGCACATGCATTTATCATAATTTTCTTTATAGTTATACCTATCATAATT
>3_2
GCTTGAGCTGGGATAGTAGGCACATCATTAAGTATTTTAATTCGAACAGAACTAGGACAACCAGGCTATTTAATTGGAGATGATCAAACTTATAATGTTATCGTAACCGCACATGCATTTATCATAATTTTCTTTATAGTTATACCTATCATAATT
>3_3
ATTTGAAGAGGAATAGTGGGAACTTCATTAAGATTGTTAATTCGAGCTGAATTAGGTAATCCTGGATCATTAATTGGAGATGACCAAATTTATAATACAATTGTAACAGCTCATGCATTTATTATAATTTTTTTTATGGTAATACCTATTATAATT
>3_4
GCTTGAGCTGGGATAGTAGGCACATCATTAAGTATTTTAATTCGAACAGAACTAGGACAACCAGGCTATTTAATTGGAGATGATCAAACTTATAATGTTATCGTAACCGCACATGCATTTATCATAATTTTCTTTATAGTTATACCTATCATAATT
>3_5
ATTTGAAGAGGAATAGTGGGAACTTCATTAAGATTGTTAATTCGAGCTGAATTAGGTAATCCTGGATCATTAATTGGAGATGACCAAATTTATAATACAATTGTAACAGCTCATGCATTTATTATAATTTTTTTTATGGTAATACCTATTATAATT
>3_6
GCTTGAGCTGGGATAGTAGGCACATCATTAAGTATTTTAATTCGAACAGAACTAGGACAACCAGGCTATTTAATTGGAGATGATCAAACTTATAATGTTATCGTAACCGCACATGCATTTATCATAATTTTCTTTATAGTTATACCTATCATAATT
>3_7
GCTTGAGCTGGGATAGTAGGCACATCATTAAGTATTTTAATTCGAACAGAACTAGGACAACCAGGCTATTTAATTGGAGATGATCAAACTTATAATGTTATCGTAACCGCACATGCATTTATCATAATTTTCTTTATAGTTATACCTATCATAATT
>3_8
GCTTGAGCTGGGATAGTAGGCACATCATTAAGTATTTTAATTCGAACAGAACTAGGACAACCAGGCTATTTAATTGGAGATGATCAAACTTATAATGTTATCGTAACCGCACATGCATTTATCATAATTTTCTTTATAGTTATACCTATCATAATT
>3_9
GCTTGAGCTGGGATAGTAGGCACATCATTAAGTATTTTAATTCGAACAGAACTAGGACAACCAGGCTATTTAATTGGAGATGATCAAACTTATAATGTTATCGTAACCGCACATGCATTTATCATAATTTTCTTTATAGTTATACCTATCATAATT
>30A
GCTTGAGCTGGGATAGTAGGCACATCATTAAGTATTTTAATTCGAACAGAACTAGGACAACCAGGCTATTTAATTGGAGATGGTCAAACTTATAATGTTATCGTAACCGCACATGCATTTATCATAATTTTCTTTATAGTTATACCTATCATAATT
>30B
GCTTGAGCTGGGATAGTAGGCACATCATTAAGTATTTTAATTCGAACAGAACTAGGACAACCAGGCTATTTAATTGGAGATGATCAAACTTATAATGTTATCGTAACCGCACATGCATTTATCATAATTTTCTTTATAGTTATACCTATCATAATT
>30C
GCCTGAGCAAGTATAGTTGGTACCGCACTAAGTCTATTAATTCGAGCTGAATTAGGTCAACCAGGTGCTCTTCTGGGAGATGATCAGATCTATAATGTAATCGTCACTGCCCATGCGTTCGTAATAATTTTCTTCATAGTTATGCCTATTATGATT
>30D
GCTTGAGCTGGGATAGTAGGCACATCATTAAGTATTTTAATTCGAACAGAACTAGGACAACCAGGCTATTTAATTGGAGATGATCAAACTTATAATGTTATCGTAACCGCACATGCATTTATCATAACTTTCTTTATAGTTATACCTATCATAATT
>30E
ATTTGAGCAGGAATAGTAGGAACTTCTTTAAGATTATTAATTCGAGCTGAATTAGGTAATCCTGGATCATTAATTGGTGATGATCAAATTTATAATACAATTGTTACTGCTCATGCTTTTATTATAATTTTTTTCATAGTTATACCTATTATAATT
>30F
GCTTGAGCTGGGATAGTAGGCACATCATTAAGTATTTTAATTCGAACAGAACTAGGACAACCAGCCTATTTAATTGGAGATGATCAAACTTATAATGTTATCGTAACCGCACATGCATTTATCATAATTTTCTTTATAGTTATACCTATCATAATT
>30G
GCTTGAGCTGGGATAGTAGGCACATCATTAAGTATTTTAATTCGAACAGAACTAGGACAACCAGGCTATTTAATTGGAGATGATCAAACTTATAATGTTATCGTAACCGCACATGCATTTATCATAATTTTCTTTATAGTTATACCTATCATAATT
>30H
GCTTGAGCTGGGATAGTAGGCACATCATTAAGTATTTTAATTCGAACAGAACTAGGACAACCAGGCTATTTAATTGGAGATGATCAAACTTATAATGTTATCGTAACCGCACATGCATTTATCATAATTTTCTTTATAGTTATACCTATCATAATT
>30I
GCTTGAGCTGGGATAGTAGGCACATCATTAAGTATTTTAATTCGAACAGAACTAGGACAACCAGGCTATTTAATTGGAGATGATCAAACTTATAATGTTATCGTAACCGCACATGCATTTATCATAATTTTCTTTATAGTTATACCTATCATAATT
>30J
GCTTGAGCTGGGATAGTAGGCACATCATTAAGTATTTTAATTCGAACAGAACTAGGACAACCAGGCTATTTAATTGGAGATGATCAAACTTATAATGTTATCGTAACCGCACATGCATTTATCATAATTTTCTTTATAGTTATACCTATCATAATT
>30L
GCTTGAGCTGGGATAGTAGGCACATCATTAAGTATTTTAATTCGAACAGAACTAGGACAACCAGGCTATTTAATTGGAGATGATCAAACTTATAATGTTATCGTAACCGCACATGCATTTATCATAATTTTCTTTATAGTTATACCTATCATAATT
>30M
GCTTGAGCTGGGATAGTAGGCACATCATTAAGTATTTTAATTCGAACAGAACTAGGACAACCAGGCTATTTAATTGGAGATGATCAAACTTATAATGTTATCGTAACCGCACATGCATTTATCATAATTTTCTTTATAGTTATACCTATCATAATT
>30N
GCTTGAGCTGGGATAGTAGGCACATCATTAAGTATTTTAATTCGAACAGAACTAGGACAACCAGGCTATTTAATTGGAGATGATCAAACTTATAATGTTATCGTAACCGCACATGCATTTATCATAATTTTCTTTATAGTTATACCTATCATAATT
>31A
GCTTGGGCTGGAATAGTAGGCACATCATTAAGTATTTTAATTCGAACAGAACTAGGACAACCAGGTTATTTAATTGGAGACGATCAAACTTATAATGTTATCGTAACTGCACATGCATTTATCATAATTTTCTTTATAGTTATACCTATTATAATC
>31B
ATTTGAGCAGGAATAGTAGGAACTTCTTTAAGATTATTAATTCGAGCTGAATTAGGTAATCCTGGATCATTAATTGGTGATGACCAAATTTATAATACAATTGTTACTGCTCATGCTTTTATTATAATTTTTTTTATAGTTATACCTATTATAATT
>31C
GCTTGGGCTGGAATAGTAGGCACATCATTAAGTATTTTAATTCGAACAGAACTAGGACAACCAGGTTATTTAATTGGAGACGATCAAACTTATAATGTTATCGTAACTGCACATGCATTTATCATAATTTTCTTTATAGTTATACCTATTATAATC
>31D
GCTTGGGCTGGAATAGTAGGCACATCATTAAGTATTTTAATTCGAACAGAACTAGGACAACCAGGTTATTTAATTGGAGACGATCAAACTTATAATGTTATCGTAACTGCACATGCATTTATCATAATTTTCTTTATAGTTATACCTATCATAATT
>31H
GCTTGGGCTGGAATAGTAGGCACATCATTAAGTATTTTAATTCGAACAGAACTAGGACAACCAGGTTATTTAATTGGAGACGATCAAACTTATAATGTTATCGTAACTGCACATGCATTTATCATAATTTTCTTTATAGTTATACCTATTATAATC
>31I
GCTTGGGCTGGAATAGTAGGCACATCATTAAGTATTTTAATTCGAACAGAGCTAGGACAACCAGGTTATTTAATTGGAGACGATCAAACTTATAATGTTATCGTAACTGCACATGCATTTATCATAATTTTCTTTATAGTTATACCTATTATAATT
>31J
GCTTGAGCTGGGATAGTAGGCACATCATTAAGTATTTTAATTCGAACAGAACTAGGACAACCAGGCTATTTAATTGGAGATGATCAAACTTATAATGTTATCGTAACCGCACATGCATTTATCATAATTTTCTTTATAGTTACACCTATCATAATT
>31L
ATTTGAGCAGGAATAGTAGGAACTTCTTTAAGATTATTAATTCGAGCTGAATTAGGTAATCCTGGATCATTAATTGGTGATGATCAAATTTATAATACAATTGTTACTGCTCATGCTTTTATTATAATTTTTTTTATAGTTATACCTATTATAATT
>31M
GCTTGGGCTGGAATAGTAGGCACATCATTAAGTATTTTAATTCGAACAGAACTAGGACAACCAGGTTATTTAATTGGAGACGATCAAACTTACAATGTTATCGTAACTGCACATGCATTTATCATAATTTTCTTTATAGTTATACCTATTATAATC
>31N
GCTTGGGCTGGAATAGTAGGCACATCATTAAGTATTTTAATTCGAACAGAACTAGGACAACCAGGTTATTTAATTGGAGACGATCAAACTTATAATGTTATCGTAACTGCACATGCATTTATCATAATTTTCTTTATAGTTATACCTATTATAATC
>31O
GCTTGGGCTGGAATAGTAGGCACATCATTAAGTATTTTAATTCGAACAGAACTAGGACAACCAGGTTATTTAATTGGAGACGATCAAACTTATAATGTTATCGTAACTGCACATGCATTTATCATAATTTTCTTTATAGTTATACCTATTATAATC
>31P
GCTTGGGCTGGAATAGTAGGCACATCATTAAGTATTTTAATTCGAACAGAGCTAGGACAACCAGGTTATTTAATTGGAGACGATCAAACTTATAATGTTATCGTAACTGCACATGCATTTATCATAATTTTCTTTATAGTTATACCTATTATAATT
>31Q
GCTTGAGCTGGGATAGTAGGCACATCATTAAGTATTTTAATTCGAACAGAACTAGGACAACCAGGCTATTTAATTGGAGATGATCAAACTTATAATGTTATCGTAACCGCACATGCATTTATCATAATTTTCTTTATAGTTATACCTATCATAATT
>32A
GCTTGAGCTGGGATAGTAGGCACATCATTAAGTATTTTAATTCGAACAGAATTAGGACAACCAGGCTATTTAATTGGAGATGATCAAACTTATAATGTTATCGTAACCGCACATGCATTTATCATAATTTTCTTTATAGTTATACCTATCATAATT
>32C
GCTTGAGCTGGGATAGTAGGCACATCATTAAGTATTTTAATTCGAACAGAACTAGGACAACCAGGCTATTTAATTGGAGATGATCAAACTTATAATGTTATCGTAACCGCACATGCATTTATCATAATTTTCTTTATAGTTATACCTATTATAATT
>32D
GCTTGAGCTGGGATAGTAGGCACATCATTAAGTATTTTAATTCGAACAGAATTAGGACAACCAGGCTATTTAATTGGAGATGATCAAACTTATAATGTTATCGTAACCGCACATGCATTTATCATAATTTTCTTTATAGTTATACCTATCATAATT
>32G
GCTTGAGCTGGGATAGTAGGCACATCATTAAGTATTTTAATTCGAGCAGAATTAGGACAACCAGGCTATTTAATTGGAGATGATCAAACTTATAATGTTATCGTAACCGCACATGCATTTATCATAATTTTCTTTATAGTTATACCTATCATAATT
>32H
GCTTGAGCTGGGATAGTAGGCACATCATTAAGTATTTTAATTCGAACAGAACTAGGACAACCAGGCTATTTAATTGGAGATGATCAAACTTATAATGTTATCGTAACCGCACATGCATTTATCATAATTTTCTTTATAGTTATACCTATTATAATT
>32I
GCTTGAGCTGGGATAGTAGGCACATCATTAAGTATTTTAATTCGAACAGAATTAGGACAACCAGGCTATTTAATTGGAGATGATCAAACTTATAATGTTATCGTAACCGCACATGCATTTATCATAATTTTCTTTATAGTTATACCTATCATAATT
>32J
GCTTGAGCTGGGATAGTAGGCACATCATTAAGTATTTTAATTCGAACAGAATTAGGACAACCAGGCTATTTAATTGGAGATGATCAAACTTATAATGTTATCGTAACCGCACATGCATTTATCATAATTTTCTTTATAGTTATACCTATCATAATT
>32K
GCTTGAGCTGGGATAGTAGGCACATCATTAAGTATTTTAATTCGAACAGAATTAGGACAACCAGGCTATTTAATTGGAGATGATCAAACTTATAATGTTATCGTAACCGCACATGCATTTATCATAATTTTCTTTATAGTTATACCTATCATAATT
>32L
GCTTGAGCTGGGATAGTAGGCACATCATTAAGTATTTTAATTCGAACAGAACTAGGACAACCAGGCTATTTAATTGGAGATGATCAAACTTATAATGTTATCGTAACCGCACATGCATTTATCATAATTTTCTTTATAGTTATACCTATTATAATT
>32M
GCTTGAGCTGGGATAGTAGGCACATCATTAAGTATTTTAATTCGAACAGAATTAGGACAACCAGGCTATTTAATTGGAGATGATCAAACTTATAACGTTATCGTAACCGCACATGCATTTATCATAATTTTCTTTATAGTTATACCTATCATAATT
>32N
GCTTGAGCTGGGATAGTAGGCACATCATTAAGTATTTTAATTCGAACAGAACTAGGACAACCAGGCTATTTAATTGGAGATGATCAAACTTATAATGTTATCGTAACCGCACATGCATTTATCATAATTTTCTTTATAGTTATACCTATTATAATT
>33A
GCTTGAGCTGGGATAGTAGGCACATCATTAAGTATTTTAATTCGAACAGAATTAGGACAACCAGGCTATTTAATTGGAGATGATCAAACTTATAATGTTATCGTAACCGCACATGCATTTATCATAATTTTCTTTATAGTTATACCTATCATAATT
>33B
GCTTGAGCTGGGATAGTAGGCACATCATTAAGTATTTTAATTCGAACAGAATTAGGACAACCAGGCTATTTAATTGGAGATGATCAAACTTATAATGTTATCGTAACCGCACATGCATTTGTCATAATTTTCTTTATAGTTATACCTATCATAATT
>33C
GCTTGAGCTGGGATAGTAGGCACATCATTAAGTATTTTAATTCGAACAGAATTAGGACAACCAGGCTATTTAATTGGAGATGATCAAACTTATAATGTTATCGTAACCGCACATGCATTTATCATAATTTTCTTTATAGTTATACCTATCATAATT
>33D
GCTTGAGCTGGGATAGTAGGCACATCATTAAGTATTTTAATTCGAACAGAATTAGGACAACCAGGCTATTTAATTGGAGATGATCAAACTTATAATGTTATCGTAACCGCACATGCATTTATCATAATTTTCTTTATAGTTATACCTATCATAATT
>33E
GCTTGAGCTGGGATAGTAGGCACATCATTAAGTATTTTAATTCGAACAGAATTAGGACAACCAGGCTATTTAATTGGAGATGATCAAACTTATAATGTTATCGTAACCGCACATGCATTTATCATAATTTTCTTTATAGTTATACCTATCATAATT
>33F
GCTTGAGCTGGGATAGTAGGCACATCATTAAGTATTTTAATTCGAACAGAATTAGGACAACCAGGCTATTTAATTGGAGATGATCAAACTTATAATGTTATCGTAACCGCACATGCATTTATCATAATTTTCTTTATAGTTATACCTATCATAATT
>33G
GCTTGAGCTGGGATAGTAGGCACATCATTAAGTATTTTAATTCGAACAGAATTAGGACAACCAGGCTATTTAATTGGAGATGATCAAACTTATAATGTTATCGTAACCGCACATGCATTTATCATAATTTTCTTTATAGTTATACCTATCATAATT
>33T
GCTTGAGCTGGGATAGTAGGCACATCATTAAGTATTTTAATTCGAACAGAATTAGGACAACCAGGCTATTTAATTGGAGATGATCAAACTTATAATGTTATCGTAACCGCACATGCATTTATCATAATTTTCTTTATAGTTATACCTATCATAATT
>33L
GCTTGAGCTGGGATAGTAGGCACATCATTAAGTATTTTAATTCGAACAGAATTAGGACAACCAGGCTATTTAATTGGAGATGATCAAACTTATAATGTTATCGTAACCGCACATGCATTTATCATAATTTTCTTTATAGTTATACCTATCATAATT
>33M
GCTTGAGCTGGGATAGTAGGCACATCATTAAGTATTTTAATTCGAACAGAATTAGGACAACCAGGCTATTTAATTGGAGATGATCAAACTTATAATGTTATCGTAACCGCACATGCATTTATCATAATTTTCTTTATAGTTATACCTATCATAATT
>33O
GCTTGAGCTGGGATAGTAGGCACATCATTAAGTATTTTAATTCGAACAGAATTAGGACAACCAGGCTATTTAATTGGAGATGATCAAACTTATAATGTTATCGTAACCGCACATGCATTTATCATAATTTTCTTTATAGTTATACCTATCATAATT
>33P
GCTTGAGCTGGGATAGTAGGCACATCATTAAGTATTTTAACTCGAACAGAATTAGGGCAACCAGGCTATTTAATTGGAGATGATCAAACTTATAATGTTATCGTAACCGCACATGCATTTATCATAATTTTCTTTATAGTTATACCTATCATAATT
>33Q
GCTTGAGCTGGGATAGTAGGCACATCATTAAGTATTTTAATTCGAACAGAATTAGGACAACCAGGCTATTTAATTGGAGATGATCAAACTTATAATGTTATCGTAACCGCACATGCATTTATCATAATTTTCTTTATAGTTATACCTATCATAATT
>33R
GCTTGAGCTGGGATAGTAGGCACATCATTAAGTATTTTAATTCGAACAGAATTAGGACAACCAGGCTATTTAATTGGAGATGATCAAACTTATAATGTTATCGTAACCGCACATGCATTTATCATAATTTTCTTTATAGTTATACCTATCATAATT
>33S
GCTTGAGCTGGGATAGTAGGCACATCATTAAGTATTTTAATTCGAACAGAATTAGGACAACCAGGCTATTTAATTGGAGATGATCAAACTTATAATGTTATCGTAACCGCACATGCATTTATCATAATTTTCTTTATAGTTATACCTATCATAATT
>34A
ATTTGAGCCGGAATAGTAGGAACATCTTTAAGTTTATTAATTCGAGCAGAACTTGGAAATCCAGGATCATTAATTGGTGATGATCAAATTTATAACACTATTGTTACCGCTCATGCATTTATTATAATTTTTTTTATAGTAATACCTATTATAATC
>34B
ATTTGAGCCGGAATAGTAGGAACATCTTTAAGTTTATTAATTCGAGCAGAACTTGGAAATCCAGGATCATTAATTGGTGATGATCAAATTTATAACACTATTGTTACCGCTCATGCATTTATTATAATTTTTTTTATAGTAATACCTATTATAATC
>34C
ATTTGAGCCGGAATAGTAGGAACATCTTTAAGTTTATTAATTCGAGCAGAACTTGGAAATCCAGGATCATTAATTGGTGATGATCAAATTTATAACACTATTGTTACCGCTCATGCATTTATTATAATTTTTTTTATAGTAATACCTATTATAATC
>34D
ATTTGAGCCGGAATAGTAGGAACATCTTTAAGTTTATTAATTCGAGCAGAACTTGGAAATCCAGGATCATTAATTGGTGATGATCAAATTTATAACACTATTGTTACCGCACATGCATTTATTATAATTTTTTTTATAGTAATACCTATTATAATC
>34E
ATTTGAGCCGGAATAGTAGGAACATCTTTAAGTTTATTAATTCGAGCAGAACTTGGAAATCCAGGATCATTAATTGGTGATGATCAAATTTATAACACTATTGTTACCGCTCATGCATTTATTATAATTTTTTTTATAGTAATACCTATTATAATC
>34F
ATTTGAGCCGGAATAGTAGGAACATCTTTAAGTTTATTAATTCGAGCAGAACTTGGAAATCCAGGATCATTAATTGGTGATGATCAAATTTATAACACTATTGTTACCGCTCATGCATTTATTATAATTTTTTTTATAGTAATACCTATTATAATC
>34G
ATTTGAGCCGGAATAGTAGGAACATCTTTAAGTTTATTAATTCGAGCAGAACTTGGAAATCCAGGATCATTAATTGGTGATGATCAAATTTATAACACTATTGTTACCGCTCATGCATTTATTATAATTTTTTTTATAGTAATACCTATTATAATC
>34H
ATTTGAGCCGGAATAGTAGGAACATCTTTAAGTTTATTAATTCGAGCAGAACTTGGAAATCCAGGATCATTAATTGGTGATGATCAAATTTATAACACTATTGTTACCGCTCATGCATTTATTATAATTTTTTTTATAGTAATACCTATTATAATC
>34J
ATTTGAGCCGGAATAGTAGGAACATCTTTAAGTTTATTAATTCGAGCAGAACTTGGAAATCCAGGATCATTAATTGGTGATGATCAAATTTATAACACTATTGTTACCGCTCATGCATTTATTATAATTTTTTTTATAGTAATACCTATTATAATC
>34K
ATTTGAGCCGGAATAGTAGGGACATCTTTAAGTTTATTAATTCGAGCAGAACTTGGAAATCCAGGATCATTAATTGGTGATGATCAAATTTATAACACTATTGTTACCGCTCATGCATTTATTATAATTTTTTTTATAGTAATACCTATTATAATC
>34M
ATTTGAGCCGGAATAGTAGGAACATCTTTAAGTTTATTAATTCGAGCAGAACTTGGAAATCCAGGATCATTAATTGGTGATGATCAAATTTATAACACTATTGTTACCGCTCATGCATTTATTATAATTTTTTTTATAGTAATACCTATTATAATC
>35F
GCTTGAGCTGGGATAGTAGGCACATCATTAAGTATTTTAATTCGAACAGAACTAGGACAACCAGGCTATTTAATTGGAGATGATCAAACTTATAATGTTATCGTAACCGCACATGCATTTATCATAATTTTCTTTATAGTTATACCTATTATAATT
>35G
GCTTGAGCTGGGATAGTAGGCACATCATTAAGTATTTTAATTCGAACAGAACTAGGACAACCAGGCTATTTAATTGGAGATGATCAAACTTATAATGTTATCGTAACCGCACATGCATTTATCATAATTTTCTTTATAGTTATACCTATCATAATT
>35H
GCTTGAGCTGGGATAGTAGGCACATCATTAAGTATTTTAATTCGAACAGAATTAGGACAACCAGGCTATTTAATTGGAGATGATCAAACTTATAATGTTATCGTAACCGCACATGCATTTATCATAATTTTCTTTATAGTTATACCTATTATAATT
>35I
GCTTGAGCTGGGATAGTAGGCACATCATTAAGTATTTTAATTCGAACAGAACTAGGACAACCAGGCTATTTAATTGGAGATGATCAAACTTATAATGTTATCGTAACCGCACATGCATTTATCATAATTTTCTTTATAGTTATACCTATTATAATT
>35M
GCTTGAGCTGGGATAGTAGGCACATCATTAAGTATTTTAATTCGAACAGAACTAGGACAACCAGGCTATTTAATTGGAGATGATCAAACTTATAATGTTATCGTAACCGCACATGCATTTATCATAATTTTCTTTATAGTTATACCTATTATAATT
>35N
GCTTGAGCTGGGATAGTAGGCACATCATTAAGTATTTTAGTTCGAACAGAACTAGGACAACCAGGCTATTTAATTGGAGATGATCAAACTTATAATGTTATCGTAACCGCACATGCATTTATCATAATTTTCTTTATAGTTATACCTATCATAATT
>35O
GCTTGAGCTGGGATAGTAGGCACATCATTAAGTATTTTAATTCGAACAGAATTAGGACAACCAGGCTATTTAATTGGAGATGATCAAACTTATAATGTTATCGTAACCGCACATGCATTTATCATAATTTTCTTTATAGTTATACCTATCATAATT
>35P
GCTTGAGCTGGGATAGTAGGCACATCATTAAGTATTTTAATTCGAACAGAACTAGGACAACCAGGCTATTTAATTGGAGATGATCAAACTTATAATGTTATCGTAACCGCACATGCATTTATCATAATTTTCTTTATAGTTATACCTATCATAATT
>35Q
GCTTGAGCTGGGATAGTAGGCACATCATTAAGTATTTTAATTCGAACAGAACTAGGACAACCAGGCTATTTAATTGGAGATGATCAAACTTATAATGTTATCGTAACCGCACATGCATTTATCATAATTTTCTTTATAGTTATACCTATTATAATT
>35V
GCTTGAGCTGGGGTAGTAGGCACATCATTAAGTATTTTAATTCGAACAGAACTAGGACAACCAGGCTATTTAATTGGAGATGATCAAACTTATAATGTTATCGTAACCGCACATGCATTTATCATAATTTTCTTTATAGTTATACCTATTATAATT
>35W
GCTTGAGCTGGGATAGTAGGCACATCATTAAGTATTTTAATTCGAACAGAACTAGGACAACCAGGCTATTTAATTGGAGATGATCAAACTTATAATGTTATCGTAACCGCACATGCATTTATCATAATTTTCTTTATAGTTATACCTATTATAATT
>35X
GCTTGAGCTGGGATAGTAGGCACATCATTAAGTATTTTAATTCGAACAGAACTAGGACAACCAGGCTACTTAATTGGAGATGATCAAACTTATAATGTTATCGTAACCGCACATGCATTTATCATAATTTTCTTTATAGTTATACCTATTATAATT
>35Y
GCTTGAGCTGGGATAGTAGGCACATCATTAAGTATTTTAATTCGAACAGAATTAGGACAACCAGGCTATTTAATTGGAGATGATCAAACTTATAATGTTATCGTAACCGCACATGCATTTATCATAATTTTCTTTATAGTTATACCTATCATAATT
>35Z
GCTTGAGCTGGGATAGTAGGCACATCATTAAGTATTTTAATTCGAACAGAACTAGGACAACCAGGCTATTTAATTGGAGATGATCAAACTTATAATGTTATCGTAACCGCACATGCATTTATCATAATTTTCTTTATAGTTATACCTATTATAATT
>36A
GCTTGAGCTGGGATAGTAGGCACATCATTAAGTATTTTAATTCGAACAGAACTAGGACAACCAGGCTATTTAATTGGAGATGATCAAACTTATAATGTTATCGTAACCGCACATGCATTTATCATAATTTTCTTTATAGTTATACCTATCATAATT
>36C
GCTTGAGCTGGGATAGTAGGCACATCATTAAGTATTTTAATTCGAACAGAACTAGGACAACCAGGCTATTTAATTGGAGATGATCAAACTTATAATGTTATCGTAACCGCACATGCATTTATCATAATTTTCTTTATAGTTATACCTATCATAATT
>36D
GCTTGAGCTGGGATAGTAGGCACATCATTAAGTATTTTAATTCGAACAGAACTAGGACAACCAGGCTATTTAATTGGAGATGATCAAACTTATAATGTTATCGTAACCGCACATGCATTTATCATAATTTTCTTTATAGTTATACCTATCATAATT
>36E
GCTTGAGCTGGGATAGTAGGCACATCATTAAGTATTTTAATTCGAACAGAACTAGGACAACCAGGCTATTTAATTGGAGATGATCAAACTTATAATGTTATCGTAACCGCACATGCATTTATCATAATTTTCTTTATAGTTATACCTATCATAATT
>36G
GCTTGGGCTGGAATAGTAGGCACATTATTAAGTATTTTAATTCGAACAGAACTAGGACAACCAGGTTATTTAATTGGAGACGATCAAACTTATAATGTTATCGTAACTGCACATGCATTTATCATAATTTTCTTTATAGTTATACCTATCATAATC
>36H
GCTTGAGCTGGGATAGTAGGCACATCATTAAGTATTTTAATTCGAACAGAACTAGGACAACCAGGCTATTTAATTGGAGATGATCAAACTTATAATGTTATCGTAACCGCACATGCATTTATCATAATTTTCTTTATAGTTATACCTATCATAATT
>36I
GCTTGAGCTGGGATAGTAGGCACATCATTAAGTATTTTAATTCGAACAGAACTAGGACAACCAGGCTATTTAATTGGAGATGATCAAACTTATAATGTTATCGTAACCGCACATGCATTTATCATAATTTTCTTTATAGTTATACCTATCATAATT
>36J
GCTTGAGCTGGGATAGTAGGCACATCATTAAGTATTTTAATTCGAACAGAACTAGGACAACCAGGCTATTTAATTGGAGATGATCAAACTTATAATGTTATCGTAACCGCACATGCATTTATCATAATTTTCTTTATAGTTATACCTATCATAATT
>36K
GCTTGAGCTGGGATAGTAGGCACATCATTAAGTATTTTAATTCGAACAGAACTAGGACAACCAGGCTATCTAATTGGAGATGATCAAACTTATAATGTTATCGTAACCGCACATGCATTTATCATAATTTTCTTTATAGTTATACCTATTATAATT
>36L
GCTTGAGCTGGGATAGTAGGCACATCATTAAGTATTTTAATTCGAACAGAACTAGGACAACCAGGCTATTTAATTGGAGATGATCAAACTTATAATGTTATCGTAACCGCACATGCATTTATCATAATTTTCTTTATAGTTATACCTATCATAATT
>36M
GCTTGAGCTGGGATAGTAGGCACATCATTAAGTATTTTAATTCGAACAGAACTAGGACAACCAGGCTATTTAATTGGAGATGATCAAACTTATAATGTTATCGTAACCGCACATGCATTTATCATAATTTTCTTTATAGTTATACCTATCATAATT
>37A
GCTTGAGCTGGGATAGTAGGCACATCATTAAGTATTTTAATTCGAACAGAACTAGGACAACCAGGCTATTTAATTGGAGATGATCAAACTTATAATGTTATCGTAACCGCACATGCATTTATCATAATTTTCTTTATAGTTATACCTATCATAATT
>37B
GCTTGAGCTGGGATAGTAGGCACATCATTAAGTATTTTAATTCGAACAGAATTAGGACAACCAGGCTATTTAATTGGAGATGATCAAACTTATAATGTTATCGTAACCGCACATGCATTTATCATAATTTTCTTTATAGTTATACCTATCATAATT
>37C
GCTTGAGCTGGGATAGTAGGCACATCATTAAGTATTTTAATTCGAACAGAATTAGGACAACCAGGCTATTTAATTGGAGATGATCAAACTTATAATGTTATCGTAACCGCACATGCATTTATCATAATTTTCTTTATAGTTATACCTATCATAATT
>37E
GCTTGAGCTGGGATAGTAGGCACATCATTAAGTATTTTAATTAGAACAGAATTAGGACAACCAGGCTATTTAATTGGAGATGATCAAACTTATAATGTTATCGTAACCGCACATGCATTTATCATAATTTTCTTTATAGTTATACCTATCATAATT
>37F
GCTTGAGCTGGGATAGTAGGCACATCATTAAGTATTTTAATTCGAACAGAATTAGGACAACCAGGCTATTTAATTGGAGATGATCAAACTTATAATGTTATCGTAACCGCACATGCATTTATCATAATTTTCTTTATAGTTATACCTATCATAATT
>37G
GCTTGAGCTGGGATAGTAGGCACATCATTAAGTATTTTAATTCGAACAGAACTAGGACAACCAGGCTATTTAATTGGAGATGATCAAACTTATAATGTTATCGTAACCGCACATGCATTTATCATAATTTTCTTTATAGTTATACCTATCATAATT
>37H
GCTTGAGCTGGGATAGTAGGCACATCATTAAGTATTTTAATTCGAACAGAATTAGGACAACCAGGCTATTTAATTGGAGATGATCAAACTTATAATGTTATCGTAACCGCACATGCATTTATCATAATTTTCTTTATAGTTATACCTATCATAATT
>37J
GCTTGAGCTGGGATAGTAGGCACATCATTAAGTATTTTAATTCGAACAGAATTAGGACAACCAGGCTATTTAATTGGAGATGATCAAACTTATAATGTTATCGTAACCGCACATGCATTTATCATAATTTTCTTTATAGTTATACCTATCATAATT
>37L
GCTTGAGCTGGGATAGTAGGCACATCATTAAGTATTTTAATTCGAACAGAACTAGGACGACCAGGCTATTTAATTGGAGATGATCAAACTTATAATGTTATCGTAACCGCACATGCATTTATCATAATTTTCTTTATAGTTATACCTATCATAATT
>37M
GCTTGAGCTGGGATAGTAGGCACATCATTAAGTATTTTAATTCGAACAGAATTAGGACAACCAGGCTATTTAATTGGAGATGATCAAACTTATAATGTTATCGTAACCGCACATGCATTTATCATAATTTTCTTTATAGTTATACCTATCATAATT
>37N
GCTTGAGCTGGGATAGTAGGCACATCATTAAGTATTTTAATTCGAACAGAATTAGGACAACCAGGCTATTTAATTGGAGATGATCAAACTTATAATGTTATCGTAACCGCACATGCATTTATCATAATTTTCTTTATAGTTATACCTATCATAATT
>37O
GCTTGAGCTGGGATAGTAGGCACATCATTAAGTATTTTAATTCGAACAGAATTAGGACAACCAGGCTATTTAATTGGAGATGATCAAACTTATAATGTTATCGTAACCGCACATGCATTTATCATAATTTTCTTTATAGTTATACCTATCATAATT
>37P
GCTTGAGCTGGGATAGTAGGCACATCATTAAGTATTTTAATTCGAACAGAATTAGGACAACCAGGCTATTTAATTGGAGATGATCAAACTTATAATGTTATCGTAACCGCACATGCATTTATCATAATTTTCTTTATAGTTATACCTATCATAATT
>38A
ATTTGAGCAGGAATAGTAGGTACTTCTTTAAGTTTATTAATTCGAGCTGAATTAGGAACTCCAGGATCTTTAGTTGGAGATGATCAAATTTATAATACTATTGTAACAGCCCATGCTTTTATTATAATTTTTTTTATAGTTATACCAATTATAATT
>38B
GCTTGAGCTGGGATAATAGGCACATCATTAAGTATTTTAATTCGAACAGAATTAGGACAACCAGGCTATTTAATTGGAGATGATCAAACTTATAATGTTATCGTAACCGCACATGCATTTATCATAATTTTCTTTATAGTTATACCTATCATAATT
>38C
GCTTGAGCTGGGATAATAGGCACATCATTAAGTATTTTAATTCGAACAGAATTAGGACAACCAGGCTACTTAATTGGAGATGATCAAACTTATAATGTTATCGTAACTGCACATGCATTTATCATAATTTTCTTTATAGTTATACCAATTATAATT
>38D
GCTTGGGCTGGAATGGTAGGCACATCATTAAGTATTTTAATTCGAACAGAACTAGGACAACCAGGTTATTTAATTGGAGACGATCAAACTTATAATGTTATCGTAACCGCACATGCATTTATCATAATTTTCTTTATAGTTATACCTATCATAATT
>38E
GCTTGAGCTGGGATAGTAGGCACATCATTAAGTATTTTAATTCGAACAGAACTAGGACAACCAGGCTATTTAATTGGAGATGATCAAACTTATAATGTTATCGTAACCGCACATGCATTTATCATAATTTTCTTTATAGTTATACCTATCATAATT
>38F
GCTTGAGCTGGGATAGTAGGCACATCATTAAGTATTTTAATTCGAACAGAACTAGGACAACCAGGCTATTTAATTGGAGATGATCAAACTTATAATGTTATCGTAACCGCACATGCATTTATCATAATTTTCTTTATAGTTATACCTATCATAATT
>38G
GCTTGGGCTGGAATAGTAGGCACATCATTAAGTATTTTAATTCGAACAGAACTAGGACAACCAGGTTATTTAATTGGAGACGATCAAACTTATAATGTTATCGTAACCGCACATGCATTTATCATAATTTTCTTTATAGTTATACCTATTATAATC
>38H
ATTTGAGCAGGAATAGTAGGTACTTCTTTAAGTTTATTAATTCGAGCTGAATTAGGAACTCCAGGATCTTTAATTGGAGATGATCAAATTTATAATACTATTGTAACAGCCCATGCTTTTATTATAATTTTTTTTATAGTTATACCAATTATAATT
>38I
GCTTGAGCTGGGATAATAGGCACATCATTAAGTATTTTAATTCGAACAGAATTAGGACAACCAGGCTATTTAATTGGAGATGATCAAACTTATAATGTTATCGTAACCGCACATGCATTTATCATAATTTTCTTTATAGTTATACCTATTATAATC
>38J
GCTTGAGCTGGGATAATAGGCACATCATTAAGTATTTTAATTCGAACAGAATTAGGACAACCAGGCTATTTAATTGGAGATGATCAAACTTATAATGTTATCGTAACCGCACATGCATTTATCATAATTTTCTTTATAGTTATACCTATCATAATT
>38K
GCTTGAGCTGGGATAGTAGGCACATCATTAAGTATTTTAATTCGAACAGAACTAGGACAACCAGGCTATTTAATTGGAGATGATCAAACTTATAATGTTATCGTAACTGCACATGCATTTATCATAATTTTCTTTATAGTTATACCTATCATAATT
>38L
GCTTGAGCTGGGATAGTAGGCACATCATTAAGTATTTTAATTCGAACAGAACTAGGACAACCAGGCTATTTAATTGGAGATGATCAAACTTATAATGTTATCGTAACCGCACATGCATTTATCATAATTTTCTTTATAGTTATACCTATCATAATT
>38M
GCTTGAGCTGGGATAATAGGCACATCATTAAGTATTTTAATTCGAACAGAATTAGGACAACCAGGCTATTTAATTGGAGATGATCAAACTTATAATGTTATCGTAACCGCACATGCATTTATCATAATTTTCTTTATAGTTATACCTATCATAATT
>38N
GCTTGAGCTGGGATAATAGGCACATCATTAAGTATTTTAATTCGAACAGAATTAGGACAACCAGGCTATTTAATTGGAGATGATCAAACTTATAATGTTATCGTAACCGCACATGCATTTATCATAATTTTCTTTATAGTTATACCTATCATAATT
>38O
GCTTGGGCTGGAATAGTAGGCACATCATTAAGTATTTTAATTCGAACAGAACTAGGACAACCAGGCTATTTAATCGGAGATGATCAAACTTATAATGTTATCGTAACCGCACATGCATTTATCATAATTTTCTTTATAGTTATACCTATCATAATT
>38P
GCTTGAGCTGGGATAGTAGGCACATCATTAAGTATTTTAATTCGAACAGAACTAGGACAACCAGGCTATTTAATTGGAGATGATCAAACTTATAATGTTATCGTAACCGCACATGCATTTATCATAATTTTCTTTATAGTTATACCTATCATAATT
>38Q
ATATGATCAGGAATAATTGGTACTTCTTTAAGAATTTTAATTCGAACAGAATTAGGCAATCCTGGATCTTTAATTGGAAATGATCAAATTTATAATGTAATTGTCACAGCTCATGCATTTATTATAATTTTTTTTATAGTAATACCTTTTATAATT
>39A
ATTTGAGCAGGAATAGTAGGAACTTCTTTAAGTTTATTAATTCGAGCTGAATTAGGAAATCCAGGTTCTTTAATTGGTGATGATCAAATTTATAATACTATTGTCACTGCTCATGCCTTTATTATAATTTTTTTTATAGTAATACCTATTATAATT
>39B
ATTTGAGCAGGAATAGTAGGAACTTCTTTAAGTTTATTAATTCGAGCTGAATTAGGAAATCCAGGTTCTTTAATTGGTGATGATCAAATTTATAATACTATTGTCACTGCTCATGCCTTTATTATAATTTTTTTTATAGTAATACCTATTATAATT
>39E
ATTTGAGCAGGAATAGTAGGAACTTCTTTAAGTTTATTAATTCGAGCTGAATTAGGAAATCCAGGTTCTTTAATTGGTGATGATCAAATTTATAATACTATTGTCACTGCTCATGCCTTTATTATAATTTTTTTTATAGTAATACCTATTATAATT
>39F
ATCTGAGCAGGACTTGTAGGAACAAGATTAAGTCTATTAATTCGAGCTGAACTTGGCCAACCCGGTTCATTAATTGGAGATGACCAAATCTATAATGTTATTGTTACTGCACACGCATTCATCATAATTTTTTTCATAGTAATACCTATTGTAATT
>39G
ATCTGAGCAGGACTTGTAGGAACAAGATTAAGTCTATTAATTCGAGCTGAACTTGGCCAACCCGGTTCATTAATTGGAGATGACCAAATCTATAATGTTATTGTTACTGCACACGCATTCATCATAATTTTTTTCATAGTAATACCTATTGTAATT
>39I
ATTTGAGCAGGAATAGTAGGAACTTCTTTAAGTTTATTAATTCGAGCTGAATTAGGAAATCCAGGTTCTTTAATTGGTGATGATCAAATTTATAATACTATTGTCACTGCTCATGCCTTTATTATAATTTTTTTTATGGTTATACCTATTTTAATT
>39J
GCATGGTCTGGTATAGTAGGAACATCTTTAAGCATATTAATTCGAGCTGAATTGAATCAACCAGGATCTTTAATTGGAGATGATCAAATTTATAATGTAATTGTAACAGCACACGCATTTATTATAATTTTTTTTATGGTTATACCTATTTTAATT
>39L
GCATGGTCTGGTATAGTAGGAACATCTTTAAGCATATTAATTCGAGCTGAATTGAATCAACCAGGATCTTTAATTGGAGATGATCAAATTTATAATGTAATTGTAACAGCACACGCATTTATTATAATTTTTTTTATGGTTATACCTATTTTAATT
>39M
ATTTGAGCAGGAATAGTAGGAACTTCTTTAAGTTTATTAATTCGAGCTGAATTAGGAAATCCAGGTTCTTTAATTGGTGATGATCAAATTTATAATACTATTGTCACTGCTCATGCCTTTATTATAATTTTTTTTATAGTAATACCTATTATAATT
>39O
ATTTGAGCAGGAATAGTAGGAACTTCTTTAAGTTTATTAATTCGAGCTGAATTAGGAAATCCAGGTTCTTTAATTGGTGATGATCAAATTTATAATACTATTGTCACTGCTCATGCCTTTATTATAATTTTTTTTATAGTAATACCTATTATAATT
>39N
GCATGGTCTGGTATAGTAGGAACATCTTTAAGCATATTAATTCGAGCTGAATTGAATCAACCAGGATCTTTAATTGGAGATGATCAAATTTATAATGTAATTGTAACAGCACACGCATTTATTATAATTTTTTTTATGGTTATACCTATTTTAATT
>3A
GCTTGAGCTGGGATAGTAGGCACATCATTAAGTATTTTAATTCGAACAGAACTAGGACAACCAGGCTATTTAATTGGAGATGATCAAACTTATAATGTTATCGTAACCGCACATGCATTTATCATAATTTTCTTTATAGTTATACCTATCATAATT
>3B
GCTTGAGCTGGGATAGTAGGCACATCATTAAGTATTTTAATTCGAACAGAACTAGGACAACCAGGCTATTTAATTGGAGATGATCAAACTTATAATGTTATCGTAACCGCACATGCATTTATCATAATTTTCTTTATAGTTATACCTATCATAATT
>3D
GCTTGAGCTGGGATAGTAGGCACATCATTAAGTATTTTAATTCGAACAGAACTAGGACAACCAGGCTATTTAATTGGAGATGATCAAACTTATAATGTTATCGTAACCGCACATGCATTTATCATAATTTTCTTTATAGTTATACCTATCATAATT
>3E
GCTTGAGCTGGGATAGTAGGCACATCATTAAGTATTTTAATTCGAACAGAACTAGGACAACCAGGCTATTTAATTGGAGATGATCAAACTTATAATGTTATCGTAACCGCACATGCATTTATCATAATTTTCTTTATAGTTATACCTATCATAATT
>3F
GCTTGAGCTGGGATAGTAGGCACATCATTAAGTATTTTAATTCGAACAGAACTAGGACAACCAGGCTATTTAATTGGAGATGATCAAACTTATAATGTTATCGTAACCGCACATGCATTTATCATAATTTTCTTTATAGTTATACCTATCATAATT
>3G
GCTTGAGCTGGGATAGTAGGCACATCATTAAGTATTTTAATTCGAACAGAACTAGGACAACCAGGCTATTTAATTGGAGATGATCAAACTTATAATGTTATCGTAACCGCACATGCATTTATCATAATTTTCTTTATAGTTATACCTATCATAATT
>3I
GCTTGAGCTGGGATAGTAGGCACATCATTAAGTATTTTAATTCGAACAGAACTAGGACAACCAGGCTATTTAATTGGAGATGATCAAACTTATAATGTTATCGTAACCGCACATGCATTTATCATAATTTTCTTTATAGTTATACCTATCATAATT
>3J
GCTTGAGCTGGGATAGTAGGCACATCATTAAGTATTTTAATTCGAACAGAACTAGGACAACCAGGCTATTTAATTGGAGATGATCAAACTTATAATGTTATCGTAACCGCACATGCATTTATCATAATTTTCTTTATAGTTATACCTATCATAATT
>3K
GCTTGAGCTGGGATAGTAGGCACATCATTAAGTATTTTAATTCGAACAGAACTAGGACAACCAGGCTATTTAATTGGAGATGATCAAACTTATAATGTTATCGTAACCGCACATGCATTTATCATAATTTTCTTTATAGTTATACCTATCATAATT
>3L
GCTTGAGCTGGGATAGTAGGCACATCATTAAGTATTTTAATTCGAACAGAACTAGGACAACCAGGCTATTTAATTGGAGATGATCAAACTTATAATGTTATCGTAACCGCACATGCATTTATCATAATTTTCTTTATAGTTATACCTATCATAATT
>3M
GCTTGAGCTGGGATAGTAGGCACATCATTAAGTATTTTAATTCGAACAGAACTAGGACAACCAGGCTATTTAATTGGAGATGATCAAACTTATAATGTTATCGTAACCGCACATGCATTTATCATAATTTTCTTTATAGTTATACCTATCATAATT
>3N
GCTTGAGCTGGGATAGTAGGCACATCATTAAGTATTTTAATTCGAACAGAACTAGGACAACCAGGCTATTTAATTGGAGATGATCAAACTTATAATGTTATCGTAACCGCACATGCATTTATCATAATTTTCTTTATAGTTATACCTATCATAATT
>3O
GCTTGAGCTGGGATAGTAGGCACATCATTAAGTATTTTAATTCGAACAGAACTAGGACAACCAGGCTATTTAATTGGAGATGATCAAACTTATAATGTTATCGTAACCGCACATGCATTTATCATAATTTTCTTTATAGTTATACCTATTATAATT
>4_1
GCTTGAGCTGGGATAGTAGGCACATCATTAAGTATTTTAATTCGAACAGAACTAGGACAACCAGGCTATTTAATTGGAGATGATCAAACTTATAATGTTATCGTAACCGCACATGCATTTATCATAATTTTCTTTATAGTTATACCTATCATAATT
>4_2
GCTTGAGCTGGGATAGTAGGCACATCATTAAGTATTTTAATTCGAACAGAACTAGGACAACCAGGCTATTTAATTGGAGATGATCAAACTTATAATGTTATCGTAACCGCACATGCATTTATCATAATTTTCTTTATAGTTATACCTATCATAATT
>4_4
GCTTGAGCTGGGATAGTAGGCACATCATTAAGTATTTTAATTCGAACAGAACTAGGACAACCAGGCTATTTAATTGGAGATGATCAAACTTATAATGTTATCGTAACCGCACATGCATTTATCATAATTTTCTTTATAGTTATACCTATCATAATT
>4_5
GCTTGAGCTGGGATAGTAGGCACATCATTAAGTATTTTAATTCGAACAGAACTAGGACAACCAGGCTATTTAATTGGAGATGATCAAACTTATAATGTTATCGTAACCGCACATGCATTTATCATAATTTTCTTTATAGTTATACCTATTATAATT
>4_7
GCTTGAGCTGGGATAGTAGGCACATCATTAAGTATTTTAATTCGAACAGAATTAGGACAACCAGGCTATTTAATTGGAGATGATCAAACTTATAATGTTATCGTAACCGCACATGCATTTATCATAATTTTCTTTATAGTTATACCTATTATAATT
>4_8
GCTTGAGCTGGGATAGTAGGCACATCATTAAGTATTTTAATTCGAACAGAACTAGGACAACCAGGCTATTTAATTGGAGATGATCAAACTTATAATGTTATCGTAACCGCACATGCATTTATCATAATTTTCTTTATAGTTATACCTATTATAATT
>4_9
GCTTGAGCTGGGATAGTAGGCACATCATTAAGTATTTTAATTCGAACAGAACTAGGACAACCAGGCTATTTAATTGGAGATGATCAAACTTATAATGTTATCGTAACCGCACATGCATTTATCATAATTTTCTTTATAGTTATACCTATCATAATT
>40A
GCTTGAGCTGGGATAGTAGGCACATCATTAAGTATTTTAATTCGAACAGAACTAGGACAACCAGGCTATTTAATTGGAGATGATCAAACTTATAATGTTATCGTAACCGCACATGCATTTATCATAATTTTCTTTATAGTTATACCTATCATAATT
>40C
ATTTGATCAGGAATAGTAGGAATAATATTAAGAATAATTATTCGAATTGAGCTTGCTCAACCAGGTTCGTTTATTAATAACGATCAAGCCTATAATGTAATTGTTACCTCACACGCTTTTATTATAATTTTCTTTATAGTTATACCAATTATAATT
>40D
ATTTGATCAGGAATAGTAGGAATAATATTAAGAATAATTATTCGAATTGAGCTTGCTCAACCAGGTTCGTTTATTAATAACGATCAAGCCTATAATGTAATTGTTACCTCACACGCTTTTATTATAATTTTCTTTATAGTTATACCAATTATAATT
>40E
ATTTGATCAGGAATAGTAGGAATAATATTAAGAATAATTATTCGAATTGAGCTTGCTCAACCAGGTTCGTTTATTAATAACGATCAAGCCTATAATGTAATTGTTACCTCACACGCTTTTATTATAATTTTCTTTATAGTTATACCAATTATAATT
>40F
GCTTGAGCTGGGATAGTAGGCACATCATTAAGTATTTTAATTCGAACAGAACTAGGACAACCAGGCTATTTAATTGGAGATGATCAAACTTATAATGTTATCGTAACCGCACATGCATTTATCATAATTTTCTTTATAGTTATACCTATCATAATT
>40G
GCTTGAGCTGGGATAGTAGGCACATCATTAAGTATTTTAATTCGAACAGAACTAGGACAACCAGGCTATTTAATTGGAGATGATCAAACTTATAATGTTATCGTAACCGCACATGCATTTATCATAATTTTCTTTATAGTTATACCTATCATAATT
>40H
GCTTGAGCTGGGATAGTAGGCACATCATTAAGTATTTTAATTCGAACAGAACTAGGACAACCAGGCTATTTAATTGGAGATGATCAAACTTATAATGTTATCGTAACCGCACATGCATTTATCATAATTTTCTTTATAGTTATACCTATCATAATT
>40I
GCTTGAGCTGGGATAGTAGGCACATCATTAAGTATTTTAATTCGAACAGAACTAGGACAACCAGGCTATTTAATTGGAGATGATCAAACTTATAATGTTATCGTAACCGCACATGCATTTATCATAATTTTCTTTATAGTTATACCTATCATAATT
>40J
ATTTGATCAGGAATAGTAGGAATAATATTAAGAATAATTATTCGAATTGAGCTTGCTCAACCAGGTTCGTTTATTAATAACGATCAAGCCTATAATGTAATTGTTACCTCACACGCTTTTATTATAATTTTCTTTATAGTTATACCAATTATAATT
>40K
ATTTGAGCTGGAATAGTTGGAACTTCTTTAAGTTTATTAATTCGTGCAGAATTAGGAAATCCAGGATCTTTAATTGGAGATGATCAAATTTATAATACTATTGTAACTGCTCATGCTTTTATTATAATTTTTTTTATAGTAATGCCCATTATAATT
>40L
GCTTGAGCTGGGATGGTAGGCACATCATTAAGTATTTTAATTCGAACAGAACTAGGACAACCAGGCTATTTAATTGGAGATGATCAAACTTATAATGTTATCGTAACCGCACATGCATTTATCATAATTTTCTTTATAGTTATACCTATCATAATT
>40M
GCTTGAGCTGGGATAGTAGGCACATCATTAAGTATTTTAATTCGAACAGAACTAGGACAACCAGGCTATTTAATTGGAGATGATCAAACTTATAATGTTATCGTAACCGCACATGCATTTATCATAATTTTCTTTATAGTTATACCTATCATAATT
>40O
ATTTGATCAGGAATAGTAGGAATAATATTAAGAATAATTATTCGAATTGAGCTTGCTCAACCAGGTTCGTTTATTAATAACGATCAAGCCTATAATGTAATTGTTACCTCACACGCTTTTATTATAATTTTCTTTATAGTTATACCAATTATAATT
>40P
ATTTGATCAGGAATAGTAGGAATAATATTAAGAATAATTATTCGAATTGAGCTTGCTCAACCAGGTTCGTTTATTAATAACGATCAAGCCTATAATGTAATTGTTACCTCACACGCTTTTATTATAATTTTCTTTATAGTTATACCAATTATAATT
>41A
ATTTGAGCTGGAATAGTGGGAACTTCTTTAAGATTATTAATTCGAGCTGAATTAGGTAACCCAGGGTCTTTAATTGGAGACGATCAAATTTATAATACTATTGTAACAGCACATGCTTTTATTATAATTTTTTTTATAGTTATACCTATTATAATT
>41C
ATTTGAGCAGGAATAGTAGGTACTTCTTTAAGTTTATTAATTCGAGCTGAATTAGGAACTCCAGGATCTTTAATTGGAGATGATCAAATTTATAATACTATTGTAACAGCCCATGCTTTTATTATAATTTTTTTTATAGTTATACCAATTATAATT
>41E
ATTTGAGCAGGAATAGTAGGTACTTCTTTAAGTTTATTAATTCGAGCTGAATTAGGTAACCCAGGGTCTTTAATTGGAGATGATCAAATTTATAATACTATTGTAACAGCCCATGCTTTTATTATAATTTTTTTTATAGTTATACCTATTATAATT
>41F
ATTTGAGCAGGAATAGTAGGTACTTCTTTAAGTTTATTAATTCGAGCTGAATTAGGTAACCCAGGGTCTTTAATTGGAGATGATCAAATTTATAATACTATTGTAACAGCCCATGCTTTTATTATAATTTTTTTTATAGTTATACCTATTATAATT
>41G
ATTTGAGCAGGAATAGTAGGTACTTCTTTAAGTTTATTAATTCGAGCTGAATTAGGAACTCCAGGATCTTTAATTGGAGATGATCAAATTTATAATACTATTGTAACAGCCCATGCTTTTATTATAATTTTTTTTATAGTTATACCAATTATAATT
>41H
GCATGGTCTGGTATAGTAGGAACATCTTTAAGCATATTAATTCGAGCTGAATTGAATCAACCAGGATCTTTAATTGGAGATGATCAAATTTATAATGTAATTGTAACAGCACACGCATTTATTATAATTTTTTTTATGGTTATACCTATTTTAATT
>41K
ATTTGAAGAGGAATAGTTGGTACTTCTTTAAGTCTTCTAATTCGTGCCGAATTAGGTAACCCAGGATCATTAATTGGTGATGATCAAATTTATAATACAATTGTTACAGCTCATGCATTTATTATAATTTTCTTTATAGTTATACCTATTATAATT
>41N
ATTTGAGCAGGAATAGTAGGTACTTCTTTAAGTTTATTAATTCGAGCTGAATTAGGAACTCCAGGATCTTTAATTGGAGATGATCAAATTTATAATACTATTGTAACAGCCCATGCTTTTATTATAATTTTTTTTATAGTTATACCAATTATAATT
>41O
ATTTGAGCAGGAATAGTAGGTACTTCTTTAAGTTTATTAATTCGAGCTGAATTAGGTAACCCAGGGTCTTTAATTGGAGACGATCAAATTTATAATACTATTGTAACAGCACATGCTTTTATTATAATTTTTTTTATAGTTATACCAATTATAATT
>41P
ATTTGAGCTGGAATAGTGGGAACTTCTTTAGGATTATTAATTCGAGCTGAATTAGGTAACCCAGGGTCTTTAATTGGAGACGATCAAATTTATAATACTATTGTAACAGCACATGCTTTTATTATAATTTTTTTTATAGTTATACCTATTATAATT
>42D
GCATGGTCTGGTATAGTAGGAACATCTTTAAGCATATTAATTCGAGCTGAATTGAATCAACCAGGATCTTTAATTGGAGATGATCAAATTTATAATGTAATTGTAACAGCACACGCATTTATTATAATTTTTTTTATGGTTATACCTATTTTAATT
>42H
GCATGGTCTGGTATAGTAGGAACATCTTTAAGCATATTAATTCGAGCTGAATTGAATCAACCAGGATCTTTAATTGGAGATGATCAAATTTATAATGTAATTGTAACAGCACACGCATTTATTACAATTTTTTTTATGGTTATACCTATTTTAATT
>42J
GCATGGTCTGGTATAGTAGGAACATCTTTAAGCATATTAATTCGAGCTGAATTGAATCAACCAGGATCTTTAATTGGAGATGATCAAATTTATAATGTAATTGTAACAGCACACGCATTTATTATAATTTTTTTTATGGTTATACCTATTTTAATT
>42L
GCATGGTCTGGTATAGTAGGAACATCTTTAAGCATATTAATTCGAGCTGAATTGAATCAACCAGGATCTTTAATTGGAGATGATCAAATTTATAATGTAATTGTAACAGCACACGCATTTATTATAATTTTTTTTATGGTTATACCTATTTTAATT
>42O
GCATGGTCTGGTATAGTAGGAACATCTTTAAGCATATTAATTCGAGCTGAACTGAATCAACCAGGATCTTTAATTGGAGATGATCAAATTTATAATGTAATTGTAACAGCACACGCATTTATTATAATTTTTTTTATGGTTATACCTATTTTAATT
>42R
ATTTGATCAGGAATAGTAGGTACTTCTTTAAGACTTTTAATCCGAGCTGAATTAGGTAACCCTGGATCTTTAATTGGAGATGACCAAATTTATAATACAATTGTAACTGCGCATGCTTTTATTATAATTTTCTTTATAGTTATGCCAATTATAATT
>42S
ATTTGATCAGGAATAGTAGGTACTTCTTTAAGACTTTTAATCCGAGCTGAATTAGGTAACCCTGGATCTTTAATTGGGGATGACCAAATTTATAATACAATTGTAACTGCGCATGCTTTTATTATAATTTTCTTTATAGTTATGCCAATTATAATT
>42T
ATTTGATCAGGAATAGTAGGTACTTCTTTAAGACTTTTAATCCGAGCTGAATTAGGTAACCCTGGATCTTTAATTGGAGATGACCAAATTTATAATACAATTGTAACTGCGCATGCTTTTATTATAATTTTCTTTATAGTTATGCCAATTATAATT
>42U
GCATGGTCTGGTATAGTAGGAACATCTTTAAGCATATTAATTCGAGCTGAATTGAATCAACCAGGATCTTTAATTGGAGATGATCAAATTTATAATGTAATTGTAACAGCACACGCATTTATTATAATTTTTTTTATGGTTATACCTACTTTAATT
>42V
GCATGGTCTGGTATAGTAGGAACATCTTTAAGCATATTAATTCGAGCTGAATTGAATCAACCAGGATCTTTAATTGGAGATGATCAAATTTATAATGTAATTGTAACAGCACACGCATTTATTATAATTTTTTTTATGGTTATACCTATTTTAATT
>42W
GCATGGTCTGGTATAGTAGGAACATCTTTAAGCATATTAATTCGAGCTGAATTGAATCAACCAGGATCTTTAATTGGAGATGATCAAATTTATAATGTAATTGTAACAGCACACGCATTTATTATAATTTTTTTTATGGTTATACCTATTTTAATT
>43A
GCTTGAGCTGGGATAGTAGGCACATCATTAAGTATTTTAATTCGAACAGAATTAGGACAACCAGGCTATTTAATTGGAGATGATCAAACTTATAATGTTATCGTAACCGCACGTGCATTTATCATAATTTTCTTTATAGTTATACCTATCATAATT
>43B
GCTTGAGCTGGGATAGTAGGCACATCATTAAGTATTTTAATTCGAACAGAATTAGGACAACCAGGCTATTTAATTGGAGATGATCAAACTTATAATGTTATCGTAACCGCACATGCATTTATCATAATTTTCTTTATAGTTATACCTATCATAATT
>43C
GCTTGAGCTGGGATAGTAGGCACATCATTAAGTATTTTAATTCGAACAGAATTAGGACAACCAGGCTATTTAATTGGAGATGATCAAACTTATAATGTTATCGTAACCGCACATGCATTTATCATAATTTTCTTTATAGTTATACCTATCATAATT
>43D
GCTTGAGCTGGGATAGTAGGTACTTCTTTAAGTTTATTAATTCGAGCTGAATTAGGAACTCCAGGATCTTTAATTGGAGATGATCAAATTTATAATACTATTGTAACAGCCCATGCTTTTATTATAATTTTTTTTATAGTTATACCAATTATAATT
>43E
GCTTGAGCTGGGATAGTAGGCACATCATTAAGTATTTTAATTCGAACAGAATTAGGACAACCAGGCTATTTAATTGGAGATGATCAAACTTATAATGTTATCGTAACCGCACATGCATTTATCATAATTTTCTTTATAGTTATACCAATTATAATT
>43F
GCTTGAGCTGGGATAGTAGGCACATCATTAAGTATTTTAATTCGAACAGAATTAGGACAACCAGGCTATTTAATTGGAGATGATCAAACTTATAATGTTATCGTAACCGCACATGCATTTATCATAATTTTCTTTATAGTTATACCTATCATAATT
>43G
GCTTGAGCTGGGATAGTAGGCACATCATTAAGTATTTTAATTCGAACAGAATTAGGACAACCAGGCTATTTAATTGGAGATGATCAAACTTATAATGTTATCGTAACCGCACATGCATTTATCATAATTTTCTTTATAGTTATACCTATCATAATT
>43H
ATTTGAGCAGGAATAGTAGGAACTTCTTTAAGTTTATTAATTCGAGCTGAATTAGGAAATCCAGGTTCTTTAATTGGTGATGATCAAATTTATAATACTATTGTCACTGCTCATGCCTTTATTATAATTTTTTTTATAGTAATACCTATCATAATT
>43L
GCTTGAGCTGGGATAGTAGGCACATCATTAAGTATTTTAATTCGAACAGAATTAGGACAACCAGGCTATTTAATTGGAGATGATCAAACTTATAATGTTATCGTAACCGCACATGCATTTATCATAATTTTCTTTATAGTTATACCTATCATAATT
>43O
ATTTGAGCAGGAATAGTAGGTACTTCTTTAAGTTTATTAATTCGAGCTGAATTAGGAACTCCAGGATCTTTAATTGGAGATGATCAAATTTATAATACTATTGTAACAGCCCATGCTTTTATTATAATTTTTTTTATAGTTATACCAATTATAATT
>44A
GCATGAGCTGGGATAGTAGGCACATCACTAAGTATTTTAATTCGAACAGAACTAGGACAACCAGGCTATTTAATTGGAGATGATCAAACTTATAATGTTATCGTAACCGCACATGCATTTATCATAATTTTCTTTATAGTTATACCTATTATAATT
>44C
GCTTGAGCTGGGATAGTAGGCACATCACTAAGTATTTTAATTCGAACAGAACTAGGACAACCAGGCTATTTAATTGGAGATGATCAAACTTATAATGTTATCGTAACCGCACATGCATTTATCATAATTTTCTTTATAGTTATACCTATTATAATT
>44D
GCATGAGCTGGGATAGTAGGAACTTCTCTTAGAATTCTAATTCGAACCGAACTTGGCCAACCAGGTTCCCTTATTGGTGATGACCAAATTTATAACGTCATTGTAACAGCCCACGCATTTGTAATAATTTTCTTTATAGTTATGCCCATTATAATT
>44H
GCATGAGCTGGGATAGTAGGAACTTCTCTTAGAATTCTAATTCGAACCGAACTTGGCCAACCAGGTTCCCTTATTGGTGATGACCAAATTTATAACGTCATTGTAACAGCCCACGCATTTGTAATAATTTTCTTTATAGTTATGCCCATTATAATT
>44I
GCTTGAGCTGGGATAGTAGGCACATCACTAAGTATTTTAATTCGAACAGAACTAGGACAACCAGGCTATTTAATTGGAGATGATCAAACTTATAATGTTATCGTAACCGCACATGCATTTATCATAATTTTCTTTATAGTTATACCTATTATAATT
>44J
GCATGAGCTGGGATAGTAGGAACTTCTCTTAGAATTCTAATTCGAACCGAACTTGGCCAACCAGGTTCCCTTATTGGTGATGACCAAATTTATAACGTCATTGTAACAGCCCACGCATTTGTAATAATTTTCTTTATAGTTATGCCCATTATAATT
>44K
GCTTGAGCTGGGATAGTAGGCACATCACTAAGTATTTTAATTCGAACAGAACTAGGACAACCAGGCTATTTAATTGGAGATGATCAAACTTATAATGTTATCGTAACCGCACATGCATTTATCATAATTTTCTTTATAGTTATACCTATTATAATT
>44L
GCTTGAGCTGGGATAGTAGGCACATCACTAAGTATTTTAATTCGAACAGAACTAGGACAACCAGGCTATTTAATTGGAGATGATCAAACTTATAATGTTATCGTAACCGCACATGCATTTATCATAATTTTCTTTATAGTTATGCCCATTATAATT
>44M
GCATGAGCTGGGATAGTAGGAACTTCTCTTAGAATTCTAATTCGAACCGAACTTGGCCAACCAGGTTCCCTTATTGGTGATGACCAAATTTATAACGTCATTGTAACAGCCCACGCATTTGTAATAATTTTCTTTATAGTTATGCCCATTATAATT
>44N
GCATGAGCTGGGATAGTAGGAACTTCTCTTAGAATTCTAATTCGAACCGAACTTGGCCAACCAGGTTCCCTTATTGGTGATGACCAAATTTATAACGTCATTGTAACAGCCCACGCATTTGTAATAATTTTCTTTATAGTTATGCCCATTATAATT
>44O
GCATGAGCTGGGATAGTAGGAACTTCTCTTAGAATTCTAATTCGAACCGAACTTGGCCAACCAGGTTCCCTTATTGGTGATGACCAAATTTATAACGTCATTGTAACAGCCCACGCATTTGTAATAATTTTCTTTATAGTTATGCCCATTATAATT
>44P
GCATGAGCTGGGATAGTAGGAACTTCTCTTAGAATTCTAATTCGAACCGAACTTGGCCAACCAGGTTCCCTTATTGGTGATGACCAAATTTATAACGTCATTGTAACAGCCCACGCATTTGTAATAATTTTCTTTATAGTTATACCTATTATAATT
>45A
TCATGAGCAGGGATAGTAGGAACATCTCTAAGATTACTAATTCGAGCTGAATTAGGAAATCCCGGAACATTAATTGGTGATGATCAAATTTATAATGTAATTGTGACTGCACATGCATTTATTATAATTTTCTTTATAGTTATACCTATTCTAATT
>45B
TCATGAGCAGGGATAGTAGGAACATCTCTAAGATTACTAATTCGAGCTGAATTAGGAAATCCCGGAACATTAATTGGTGATGATCAAATTTATAATGTAATTGTGACTGCACATGCATTTATTATAATTTTCTTTATAGTTATACCTATTCTAATT
>45C
TCATGAGCAGGGATAGTAGGAACATCTCTAAGATTACTAATTCGAGCTGAATTAGGAAATCCCGGAACATTAATTGGTGATGATCAAATTTATAATGTAATTGTGACTGCACATGCATTTATTATAATTTTCTTTATAGTTATACCTATTCTAATT
>45D
TCATGAGCAGGGATAGTAGGAACATCTCTAAGATTACTAATTCGAGCTGAATTAGGAAATCCCGGAACATTAATTGGTGATGATCAAATTTATAATGTAATTGTAACTGCACATGCATTTATTATAATTTTCTTTATAGTTATACCTATTCTAATT
>45E
TCATGAGCAGGGATAGTAGGAACATCTCTAAGATTACTAATTCGAGCTGAATCAGGAAATCCCGGAACATTAATTGGTGATGATCAAATTTATAATGTAATTGTGACTGCACATGCATTTATTATAATTTTCTTTATAGTTATACCTATTCTAATT
>45H
TCATGAGCAGGGATAGTAGGAACATCTCTAAGATTACTAATTCGAGCTGAATTAGGAAATCCCGGAACATTAATTGGTGATGATCAAATTTATAATGTAATTGTGACTGCACATGCATTTATTATAATTTTCTTTATAGTTATACCTATTCTAATT
>45L
TCATGAGCAGGGATAGTAGGAACATCTCTAAGATTACTAATTCGAGCTGAATTAGGAAATCCCGGAACATTAATTGGTGATGATCAAATTTATAATGTAATTGTGACTGCACATGCATTTATTATAATTTTCTTTATAGTTATACCTATTCTAATT
>45M
TCATGAGCAGGGATAGTAGGAACATCTCTAAGATTACTAATTCGAGCTGAATTAGGAAATCCCGGAACATTAATTGGTGATGATCAAATTTATAATGTAATTGTGACTGCACATGCATTTATTATAATTTTCTTTATAGTTATACCTATTCTAATT
>45N
TCATGAGCAGGGATAGTAGGAACATCTCTAAGATTACTAATTCGAGCTGAATTAGGAAATCCCGGAACGTTAATTGGTGATGATCAAATTTATAATGTAATTGTGACTGCACATGCATTTATTATAATTTTCTTTATAGTTATACCTATTCTAATT
>45O
TCATGAGCAGGGATAGTAGGAACATCTCTAAGATTACTAATTCGAGCTGAATTAGGAAATCCCGGAACATTAATTGGTGATGATCAAATTTATAATGTAATTGTGACTGCACATGCATTTATTATAATTTTCTTTATAGTTATACCTATTCTAATT
>46A
ATTTGAGCAGGAATAGTAGGTACTTCTTTAAGTTTATTAATTCGAGCTGAATTAGGAACTCCAGGATCTTTAATTGGAGATGATCAAATTTATAATACTATTGTAACAGCCCATGCTTTTATTATAATTTTTTTTATAGTTATACCAATTATAATT
>46C
GCTTGAGCTGGGATAGTAGGCACATCATTAAGTATTTTAATTCGAACAGAATTAGGACAACCAGGCTATTTAATTGGAGATGATCAAACTTATAATGTTATCGTAACCGCACATGCATTTATCATAATTTTCTTTATAGTTATACCTATCATAATT
>46E
GCTTGAGCTGGGATAGTAGGCACATCATTAAGTATTTTAATTCGAACAGAATTAGGACAACCAGGCTATTTAATTGGAGATGATCAAACTTATAATGTTATCGTAACCGCACATGCATTTATCATAATTTTCTTTATAGTTATACCTATCATAATT
>46F
ATTTGAGCAGGAATAGTAGGTACTTCTTTAAGTTTATTAATTCGAGCTGAATTAGGAACTCCAGGATCTTTAATTGGAGATGATCAAATTTATAATACTATTGTAACAGCCCATGCTTTTATTATAATTTTTTTTATAGTTATACCAATTATAATT
>46H
ATTTGAGCAGGAATAGTAGGTACTTCTTTAAGTTTATTAATTCGAGCTGAATTAGGAACTCCAGGATCTTTAATTGGAGATGATCAAATTTATAATACTATTGTAACAGCCCATGCTTTTATTATAATTTTTTTTATAGTTATACCAATTATAATT
>46K
GCTTGAGCTGGGATAGTAGGCACATCATTAAGTATTTTAATTCGAACAGAATTAGGACAACCAGGCTATTTAATTGGAGATGATCAAACTTATAATGTTATCGTAACCGCACATGCATTTATCATAATTTTCTTTATAGTTATACCTATCATAATT
>46L
ATTTGAGCAGGAATAGTAGGTACTTCTTTAAGTTTATTAATTCGAGCTGAATTAGGAACTCCAGGATCTTTAATTGGAGATGATCAAATTTATAATACTATTGTAACAGCCCATGCTTTTATTATAATTTTTTTTATAGTTATACCAATTATAATT
>46M
ATTTGAGCAGGAATAGTAGGTACTTCTTTAAGTTTATTAATTCGAGCTGAATTAGGAACTCCAGGATCTTTAATTGGAGATGATCAAATTTATAATACTATTGTAACAGCCCATGCTTTTATTATAATTTTTTTTATAGTTATACCTATCATAATT
>46N
GCTTGAGCTGGGATAGTAGGCACATCATTAAGTATTTTAATTCGAACAGAATTAGGACAACCAGGCTATTTAATTGGAGATGATCAAACTTATAATGTTATCGTAACCGCACATGCATTTATCATAATTTTCTTTATAGTTATACCTATCATAATT
>46P
ATTTGAGCAGGAATAGTAGGTACTTCTTTAAGTTTATTAATTCGAGCTGAATTAGGAACTCCAGGATCTTTAATTGGAGATGATCAAATTTATAATACTATTGTAACAGCCCATGCTTTTATTATAATTTTTTTTATAGTTATACCAATTATAATT
>47A
GCTTGAGCTGGGATAGTAGGCACATCATTAAGTATTTTAATTCGAACAGAACTAGGACAACCAGGCTATTTAATTGGAGATGATCAAACTTATAATGTTATCGTAACCGCACATGCATTTATCATAATTTTCTTTATAGTTATACCTATCATAATT
>47B
GCTTGAGCTGGGATAGTAGGCACATCATTAAGTATTTTAATTCGAACAGAACTAGGACAACCAGGCTATTTAATTGGAGATGATCAAACTTATAATGTTATCGTAACCGCACATGCATTTATCATAATTTTCTTTATAGTTATACCTATCATAATT
>47C
GCTTGAGCTGGGATAGTAGGCACATCATTAAGTATTTTAATTCGAGCAGAACTAGGACAACCAGGCTATTTAATTGGAGATGATCAAACTTATAATGTTATCGTAACCGCACATGCATTTATCATAATTTTCTTTATAGTTATACCTATCATAATT
>47D
GCTTGAGCTGGGATAGTAGGCACATCATTAAGTATTTTAATTCGAACAGAACTAGGACAACCAGGCTATTTAATTGGAGATGATCAAACTTATAATGTTATCGTAACCGCACATGCATTTATCATAATTTTCTTTATAGTTATACCTATCATAATT
>47E
GCTTGAGCTGGGATAGTAGGCACATCATTAAGTATTTTAATTCGAACAGAACTAGGACAACCAGGCTATTTAATTGGAGATGATCAAACTTATAATGTTATCGTAACCGCACATGCATTTATCATAATTTTCTTTATAGTTATACCTATCATAATT
>47F
GCTTGAGCTGGGATAGTAGGCACATCATTAAGTATTTTAATTCGAACAGAACTAGGACAACCAGGCTATTTAATTGGAGATGATCAAACTTATAATGTTATCGTAACCGCACATGCATTTATCATAATTTTCTTTATAGTTATACCTATCATAATT
>47_1
GCTTGAGCTGGGATAGTAGGCACATCATTAAGTATTTTAATTCGAACAGAACTAGGACAACCAGGCTATTTAATTGGAGATGATCAAACTTATAATGTTATCGTAACCGCACATGCATTTATCATAATTTTCTTTATAGTTATACCTATCATAATT
>47_2
GCTTGAGCTGGGATAGTAGGCACATCATTAAGTATTTTAATTCGAACAGAACTAGGACAACCAGGCTATTTAATTGGAGATGATCAAACTTATAATGTTATCGTAACCGCACATGCATTTATCATAATTTTCCTTATAGTTATACCTATCATAATT
>47_3
GCTTGAGCTGGGATAGTAGGCACATCATTAAGTATTTTAATTCGAACAGAACTAGGACAACCAGGCTATTTAATTGGAGATGATCAAACTTATAATGTTATCGTAACCGCACATGCATTTATCATAATTTTCTTTACAGTTATACCTATCATAATT
>47H
GCTTGAGCTGGGATAGTAGGCACATCATTAAGTATTTTAATTCGAACAGAACTAGGACAACCAGGCTATTTAATTGGAGATGATCAAACTTATAATGTTATCGTAACCGCACATGCATTTATCATAATTTTCTTTATAGTTATACCTATCATAATT
>47I
GCTTGAGCTGGGATAGTAGGCACATCATTAAGTATTTTAATTCGAACAGAACTAGGACAACCAGGCTATTTAATTGGAGATGATCAAACTTATAATGTTATCGTAACCGCACATGCATTTATCATAATTTTCTTTATAGTTATACCTATCATAATT
>47J
GCTTGAGCTGGGATAGTAGGCACATCATTAAGTATTTTAATTCGAACAGAACTAGGACAACCAGGCTATTTAATTGGAGATGATCAAACTTATAATGTTATCGTAACCGCACATGCATTTATCATAATTTTCTTTATAGTTATACCTATCATAATT
>47K
GCTTGAGCTGGGATAGTAGGCACATCATTAAGTATTTTAATTCGAACAGAACTAGGACAACCAGGCTATTTAATTGGAGATGATCAAACTTATAATGTTATCGTAACCGCACATGCATTTATCATAATTTTCTTTATAGTTATACCTATCATAATT
>47L
GCTTGAGCTGGGATAGTAGGCACATCATTAAGTATTTTAATTCGAACAGAACTAGGACAACCAGGCTATTTAATTGGAGATGATCAAACTTATAATGTTATCGTAACCGCACATGCATTTATCATAATTTTCTTTATAGTTATACCTATCATAATT
>47M
GCTTGAGCTGGGATAGTAGGCACATCATTAAGTATTTTAATTCGAACAGAACTAGGACAACCAGGCTATTTAATTGGAGATGATCAAACTTATAATGTTATCGTAACCGCACATGCATTTATCATAATTTTCTTTATAGTTATACCTATCATAATT
>47N
GCTTGAGCTGGGATAGTAGGCACATCATTAAGTATTTTAATTCGAACAGAACTAGGACAACCAGGCTATTTAATTGGAGATGATCAAACTTATAATGTTATCGTAACCGCACATGCATTTATCATAATTTTCTTTATAGTTATACCTATCATAATT
>47O
GCTTGAGCTGGGATAGTAGGCACATCATTAAGTATTTTAATTCGAACAGAACTAGGACAACCAGGCTATTTAATTGGAGATGATCAAACTTATAATGTTATCGTAACCGCACATGCATTTATCATAATTTTCTTTATAGTTATACCTATCATAATT
>47P
GCTTGAGCTGGGATAGTAGGCACATCATTAAGTATTTTAATTCGAACAGAACTAGGACAACCAGGCTATTTAATTGGAGATGATCAAACTTATAATGTTATCGTAACCGCACATGCATTTATCATAATTTTCTTTATAGTTATACCTATCATAATT
>47Q
GCTTGAGCTGGGATAGTAGGCACATCATTAAGTATTTTAATTCGAACAGAACTAGGACAACCAGGCTATTTAATTGGAGATGATCAAACTTATAATGTTATCGTAACCGCACATGCATTTATCATAATTTTCTTTATAGTTATACCTATCATAATT
>47Y
GCTTGAGCTGGGATAGTAGGCACATCATTAAGTATTTTAATTCGAACAGAACTAGGACAACCAGGCTATTTAATTGGAGATGATCAAACTTATAATGTTATCGTAACCGCACATGCATTTATCATAATTTTCTTTATAGTTATACCTATCATAATT
>47Z
GCTTGAGCTGGGATAGTAGGCACATCATTAAGTATTTTAATTCGAACAGAACTAGGACAACCAGGCTATTTAATTGGAGATGATCAAACTTATAATGTTATCGTAACCGCACATGCATTTATCATAATTTTCTTTATAGTTATACCTATCATAATT
>48A
ATTTGAGCAGGAATAGTAGGAACTTCTTTAAGTTTATTAATTCGAGCTGAATTAGGTAATCCTGGATCTTTAATTGGAGATGATCAAATTTATAATACTATTGTTACAGCTCATGCTTTTATTGTAATTTTTTTTATAGTTATGCCAATTATAATT
>48B
ATTTGAGCAGGAATAGTAGGAACATCTCTTAGTTTATTAATTCGAGCCGAATTAGGAAATCCAGGATCATTAATTGGAGATGATCAAATTTATAATACTATTGTAACAGCTCATGCTTTTATTATAATTTTTTTTATAGTTATACCTATTATAATT
>48D
ATTTGAGCAGGAATAGTAGGAACTTCTTTAAGTTTATTAATTCGAGCTGAATTAGGTAATCCTGGATCTTTAATTGGAGATGATCAAATTTATAATACTATTGTTACAGCTCATGCTTTTATTATAATTTTTTTTATAGTTATGCCAATTATAATT
>48E
ATTTGAGCAGGAATAGTAGGAACTTCTTTAAGTTTATTAATTCGAGCTGAATTAGGTAATCCTGGATCTTTAATTGGAGATGATCAAATTTATAATACTATTGTTACAGCTCATGCTTTTATTATAATTTTTTTTATAGTTATACCTATTATAATT
>48F
ATTTGAGCAGGAATAGTAGGAACATCTTTAAGACTTTTAATTCGAGCTGAATTAGGTACCCCAGGATTTTTAATTGGAGATGATCAAATTTATAATACTATTGTAACAGCTCATGCTTTTATTATAATTTTTTTTATAGTTATACCTATTATAATT
>48G
ATTTGAGCAGGAATAGTAGGAACTTCATTAAGTCTTTTAATTCGAGCAGAATTAGGAACTCCTGGCTCTTTAATTGGAGATGATCAAATTTATAATACTATTGTAACAGCTCATGCTTTTATTATAATTTTTTTTATAGTTATACCTATTATAATT
>48K
ATTTGAGCAGGAATAGTAGGAACATCTTTAAGACTTTTAATTCGAGCTGAATTAGGTACCCCAGGATTTTTAATTGGAGATGATCAAATTTATAATACTATTGTAACAGCTCATGCTTTTATTATAATTTTTTTTATAGTTATACCTATTATAATT
>48N
ATTTGAGCAGGAATAGTAGGAACATCTTTAAGACTTTTAATTCGAGCTGAATTAGGTACCCCCGGATTTTTAATTGGAGATGATCAAATTTATAATACTATTGTAACAGCTCATGCTTTTATTATAATTTTTTTTATAGTTATACCTATTATAATT
>48O
ATTTGAGCAGGAATAGTAGGAACTTCATTAAGTCTTTTAATTCGAGCAGAATTAGGAACTCCTGGCTCTTTAATTGGAGATGATCAAATTTATAATACTATTGTAACAGCTCATGCTTTTATTATAATTTTTTTTATAGTTATACCTATTATAATT
>48P
ATTTGAGCAGGAATAGTAGGAACATCTTTAAGACTTTTAATTCGAGCTGAATTAGGTACCCCAGGATTTTTAATTGGAGATGATCAAATTTATAATACTATTGTAACAGCTCATGCTTTTATTATAATTTTTTTTATAGTTATACCTATTATAATT
>48Q
ATTTGAGCAGGAATAGTAGGAACTTCTTTAAGTTTATTAATTCGAGCTGAATTAGGTAATCCTGGATCTTTAATTGGAGATGATCAAATTTATAATACTATTGTAACAGCTCATGCTTTTATTATAATTTTTTTTATAGTTATACCTATTATAATT
>48R
ATTTGAGCAGGAATAGTAGGAACATCTTTAAGACTTTTAATTCGAGCTGAATTAGGTACCCCAGGATTTTTAATTGGAGATGATCAAATTTATAATACTATTGTAACAGCTCATGCTTTTATTATAATTTTTTTTATAGTTATACCTATTATAATT
>49A
GCTTGAGCTGGGATAGTAGGCACATCATTAAGTATTTTAATTCGAACAGAACTAGGACAACCAGGCTATTTAATTGGAGATGATCAAACTTATAATGTTATCGTAACCGCACATGCATTTATCATAATTTTCTTTATAGTTATACCTATCATAATT
>49C
GCTTGAGCTGGGATAGTAGGCACATCATTAAGTATTTTAATTCGAACAGAACTAGGACAACCAGGCTATTTAATTGGAGATGATCAAACTTATAATGTTATCGTAACCGCACATGCATTTATCATAATTTTCTTTATAGTTATACCTATCATAATT
>49D
GCTTGAGCTGGGATAGTAGGCACATCATTAAGTATTTTAATTCCAACAGAACTAGGACAACCAGGCTATTTAATTGGAGATGATCAAACTTATAATGTTATCGTAACCGCACATGCATTTATCATAATTTTCTTTATAGTTATACCTATCATAATT
>49H
GCTTGAGCTGGGATAGTAGGCACATCATTAAGTATTTTAATTCGAACAGAACTAGGACAACCAGGCTATTTAATTGGAGATGATCAAACTTATAATGTTATCGTAACCGCACATGCATTTATCATAATTTTCTTTATAGTTATACCTATCATAATT
>49I
GCTTGGGCTGGAATAGTAGGCACATCATTAAGTATTTTAATTCGAACAGAACTAGGACAACCAGGTTATTTAATTGGAGACGATCAAACTTATAATGTTATCGTAACTGCACATGCATTTATCATAATTTTCTTTATAGTTATACCTATTATAATC
>49J
GCTTGAGCTGGGATAGTAGGCACATCATTAAGTATTTTAATTCGAACAGAACTAGGACAACCAGGCTATTTAATTGGAGATGATCAAACTTATAATGTTATCGTAACCGCACATGCATTTATCATAATTTTCTTTATAGTTATACCTATCATAATT
>49L
GCTTGAGCTGGGATAGTAGGCACATCATTAAGTATTTTAATTCGAACAGAACTAGGACAACCAGGCTATTTAATTGGAGATGATCAAACTTATAATGTTATCGTAACCGCACATGCATTTATCATAATTTTCTTTATAGTTATACCTATCATAATT
>49M
GCTTGAGCTGGGATAGTAGGCACATCATTAAGTATTTTAATTCGAACAGAACTAGGACAACCAGGCTATTTAATTGGAGATGATCAAACTTATAATGTTATCGTAACCGCACATGCATTTATCATAATTTTCTTTATAGTTATACCTATCATAATT
>49O
GCTTGAGCTGGGATAGTAGGCACATCATTAAGTATTTTAATTCGAACAGAACTAGGACAACCAGGCTATTTAATTGGAGATGATCAAACTTATAATGTTATCGTAACCGCACATGCATTTATCATAATTTTCTTTATAGTTATACCTATCATAATT
>4A
GCTTGGGCTGGAATAGTAGGCACATCATTAAGTATTTTAATTCGAACAGAACTAGGACAACCAGGCTATTTAATTGGAGATGATCAAACTTATAATGTTATCGTAACCGCACATGCATTTATCATAATTTTCTTTATAGTTATACCTATCATAATT
>4B
GCTTGAGCTGGGATAGTAGGCACATCATTAAGTATTTTAATTCGAACAGAACTAGGACAACCAGGCTATTTAATTGGAGATGATCAAACTTATAATGTTATCGTAACCGCACATGCATTTATCATAATTTTCTTTATAGTTATACCTATTATAATT
>4C
GCTTGAGCTGGGATAGTAGGCACATCATTAAGTATTTTAATTCGAACAGAACTAGGACAACCAGGCTATTTAATTGGAGATGATCAAACTTATAATGTTATCGTAACCGCACATGCATTTATCATAATTTTCTTTATAGTTATACCTATTATAATT
>4D
GCTTGAGCTGGGATAGTAGGCACATCATTAAGTATTTTAATTCGAACAGAACTAGGACAACCAGGCTATTTAATTGGAGATGATCAAACTTATAATGTTATCGTAACCGCACATGCATTTATCATAATTTTCTTTATAGTTATACCTATTATAATT
>4E
GCTTGAGCTGGGATAGTAGGCACATCATTAAGTATTTTAATTCGAACAGAACTAGGACAACCAGGCTATTTAATTGGAGATGATCAAACTTATAATGTTATCGTAACCGCACATGCATTTATCATAATTTTCTTTATAGTTATACCTATCATAATT
>4F
GCTTGAGCTGGGATAGTAGGCACATCATTAAGTATTTTAATTCGAACAGAACTAGGACAACCAGGCTATTTAATTGGAGATGATCAAACTTATAATGTTATCGTAACCGCACATGCATTTATCATAATTTTCTTTATAGTTATACCTATTATAATT
>4H
GCTTGAGCTGGGATAGTAGGCACATCATTAAGTATTTTAATTCGAACAGAACTAGGACAACCAGGCTATTTAATTGGAGATGATCAAACTTATAATGTTATCGTAACCGCACATGCATTTATCATAATTTTCTTTATAGTTATACCTATCATAATT
>4I
GCTTGAGCTGGGATAGTAGGCACATCATTAAGTATTTTAATTCGAACAGAACTAGGACAACCAGGCTATTTAATTGGAGATGATCAAACTTATAATGTTATCGTAACCGCACATGCATTTATCATAATTTTCTTTATAGTTATACCTATTATAATT
>4J
GCTTGAGCTGGGATAGTAGGCACATCATTAAGTATTTTAATTCGAACAGAACTAGGACAACCAGGCTATTTAATTGGAGATGATCAAACTTATAATGTTATCGTAACCGCACATGCATTTATCATAATTTTCTTTATAGTTATACCTATCATAATT
>4K
GCTTGAGCTGGGATAGTAGGCACATCATTAAGTATTTTAATTCGAACAGAACTAGGACAACCAGGCTATTTAATTGGAGATGATCAAACTTATAATGTTATCGTAACCGCACATGCATTTATCATAATTTTCTTTATAGTTATACCTATCATAATT
>4M
GCTTGAGCTGGGATAGTAGGCACATCATTAAGTATTTTAATTCGAACAGAACTAGGACAACCAGGCTATTTAATTGGAGATGATCAAACTTATAATGTTATCGTAACCGCACATGCATTTATCATAATTTTCTTTATAGTTATACCTATCATAATT
>4N
GCTTGAGCTGGGATAGTAGGCACATCATTAAGTATTTTAATTCGAACAGAACTAGGACAACCAGGCTATTTAATTGGAGATGATCAAACTTATAATGTTATCGTAACCGCACATGCATTTATCATAATTTTCTTTATAGTTATACCTATTATAATT
>4O
GCTTGAGCTGGGATAGTAGGCACATCATTAAGTATTTTAATTCGAACAGAACTAGGACAACCAGGCTATTTAATTGGAGATGATCAAACTTATAATGTTATCGTAACCGCACATGCATTTATCATAATTTTCTTTATAGTTATACCTATTATAATT
>4P
GCTTGAGCTGGGGTAGTAGGCACATCATTAAGTATTTTAATTCGAACAGAACTAGGACAACCAGGCTATTTAATTGGAGATGATCAAACTTATAATGTTATCGTAACCGCACATGCATTTATCATAATTTTCTTTATAGTTATACCTATCATAATT
>50A
ATTTGAGCAGGAATAGTAGGTACTTCTTTAAGTTTATTAATTCGAGCTGAATTAGGAACTCCAGGATCTTTAATTGGAGATGATCAAATTTATAATACTATTGTAACAGCCCATGCTTTTATTATAATTTTTTTTATAGTTATACCAATTATAATT
>50B
ATTTGAGCAGGAATAGTAGGTACTTCTTTAAGTTTATTAATTCGAGCTGAATTAGGAACTCCAGGATCTTTAATTGGAGATGATCAAATTTATAATACTATTGTAACAGCCCATGCTTTTATTATAATTTTTTTTATAGTTATACCAATTATAATT
>50C
ATTTGAGCAGGAATAGTAGGTACTTCTTTAAGTTTATTAATTCGAGCTGAATTAGGAACTCCAGGATCTTTAATTGGAGATGATCAAATTTATAATACTATTGTAACAGCCCATGCTTTTATTATAATTTTTTTTATAGTTATACCAATTATAATT
>50D
ATTTGAGCAGGAATAGTAGGAACTTCTTTAAGTTTATTAATTCGAGCAGAATTAGGTAATCCTGGATCTTTAATTGGAGATGATCAAATTTACAATACTATTGTCACAGCTCATGCTTTTATTATAATTTTTTTTATAGTTATACCAATTATAATT
>50E
ATTTGAGCAGGAATAGTAGGTACTTCTTTAAGTTTATTAATTCGAGCTGAATTAGGAACTCCAGGATCTTTAATTGGAGATGATCAAATTTATAATACTATTGTAACAGCCCATGCTTTTATTATAATTTTTTTTATAGTTATACCAATTATAATT
>50H
ATTTGAGCAGGAATAGTAGGTACTTCTTTAAGTTTATTAATTCGAGCTGAATTAGGAACTCCAGGATCTTTAATTGGAGATGATCAAATTTATAATACTATTGTAACAGCCCATGCTTTTATTATAATTTTTTTTATAGTTATACCAATTATAATT
>50I
ATTTGAGCAGGAATAGTAGGTACTTCTTTAAGTTTATTAATTCGAGCTGAATTAGGAACTCCAGGATCTTTAATTGGAGATGATCAAATTTATAATACTATTGTAACAGCCCATGCTTTTATTATAATTTTTTTTATAGTTATACCAATTATAATT
>50J
ATTTGAGCAGGAATAGTAGGTACTTCTTTAAGTTTATTAATTCGAGCTGAATTAGGAACTCCAGGATCTTTAATTGGAGATGATCAAATTTATAATACTATTGTAACAGCCCATGCTTTTATTATAATTTTTTTTATAGTTATACCAATTATAATT
>50K
ATTTGAGCAGGAATAGTAGGTACTTCTTTAAGTTTATTAATTCGAGCTGAATTAGGAACTCCAGGATCTTTAATTGGAGATGATCAAATTTATAATACTATTGTAACAGCCCATGCTTTTATTATAATTTTTTTTATAGTTATACCAATTATAATT
>50L
ATTTGAGCAGGAATAGTAGGTACTTCTTTAAGTTTATTAATTCGAGCTGAATTAGGAACTCCAGGATCTTTAATTGGAGATGATCAAATTTATAATACTATTGTAACAGCCCATGCTTTTATTATAATTTTTTTTATAGTTATACCAATTATAATT
>50M
ATTTGAGCAGGAATAGTAGGAACTTCTTTAAGTTTATTAATTCGAGCAGAATTAGGTAATCCTGGATCTTTAATTGGAGATGATCAAATTTACAATACTATTGTCACAGCTCATGCTTTTATTATAATTTTTTTTATAGTTATACCAATTATAATT
>50N
ATTTGAGCAGGAATAGTAGGTACTTCTTTAAGTTTATTAATTCGAGCCGAATTAGGAACTCCAGGATCTTTAATTGGAGATGATCAAATTTATAATACTATTGTAACAGCCCATGCTTTTATTATAATTTTTTTTATAGTTATACCAATTATAATT
>50P
ATTTGAGCAGGAATAGTAGGAACTTCTTTAAGTTTATTAATTCGAGCAGAATTAGGTAATCCTGGATCTTTAATTGGAGATGATCAAATTTACAATACTATTGTCACAGCTCATGCTTTTATTATAATTTTTTTTATAGTTATACCAATTATAATT
>50Q
ATTTGAGCAGGAATAGTAGGAACTTCTTTAAGTTTATTAATTCGAGCAGAATTAGGTAATCCTGGATCTTTAATTGGAGATGATCAAATTTACAATACTATTGTCACAGCTCATGCTTTTATTATAATTTTTTTTATAGTTATACCAATTATAATT
>50R
ATTTGAGCAGGAATAGTAGGTACTTCTTTAAGTTTATTAATTCGAGCTGAATTAGGAACTCCAGGATCTTTAATTGGAGATGATCAAATTTATAATACTATTGTAACAGCCCATGCTTTTATTATAATTTTTTTTATAGTTATACCAATTATAATT
>51A
ATTTGAGCAGGAATAGTAGGAACTTCATTAAGTCTTTTAATTCGAGCAGAATTAGGAACTCCTGGCTCTTTAATTGGAGATGATCAAATTTATAATACTATTGTAACAGCTCATGCTTTTATTATAATTTTTTTTATAGTTATACCTATTATAATT
>51B
ATTTGAGCAGGAATAGTAGGAACTTCATTAAGTCTTTTAATTCGAGCAGAATTAGGAACTCCTGGCTCTTTAATTGGAGATGATCAAATTTATAATACTATTGTAACAGCTCATGCTTTTATTATAATTTTTTTTATAGTTATACCTATTATAATT
>51C
GCATGGGCAGGGATAGTAGGAACTTCTTTAAGAATTTTAATTCGATCAGAATTAGGAAATCCCGGAACTTTGATTGGTGACGATCAAATTTATAATGTTATTGTTACAGCTCACGCCTTTATCATAATTTTCTTCATGGTTATACCTATCATAATT
>51D
ATTTGAGCAGGAATAGTAGGAACTTCATTAAGTCTTTTAATTCGAGCAGAATTAGGAACTCCTGGCTCTTTAATTGGAGATGATCAAATTTATAATACTATTGTAACAGCTCATGCTTTTATTATAATTTTTTTTATAGTTATACCTATTATAATT
>51E
GCATGGGCAGGGATAGTAGGAACTTCTTTAAGAATTTTAATTCGATCAGAATTAGGAAATCCCGGAACTTTGATTGGTGACGATCAAATTTATAATGTTATTGTTACAGCTCACGCCTTTATCATAATTTTCTTCATGGTTATACCTATCATAATT
>51F
GCATGGGCAGGGATAGTAGGAACTTCTTTAAGAATTTTAATTCGATCAGAATTAGGAAATCCCGGAACTTTGATTGGTGACGATCAAATTTATAATGTTATTGTTACAGCTCACGCCTTTATCATAATTTTCTTCATGGTTATACCTATCATAATT
>51G
GCATGGGCAGGGATAGTAGGAACTTCTTTAAGAATTTTAATTCGATCAGAATTAGGAAATCCCGGAACTTTGATTGGTGACGATCAAATTTATAATGTTATTGTTACAGCTCACGCCTTTATCATAATTTTCTTCATGGTTATACCTATCATAATT
>51H
ATTTGAGCAGGAATAGTAGGAACTTCATTAAGTCTTTTAATTCGAGCAGAATTAGGAACTCCTGGCTCTTTAATTGGAGATGATCAAATTTATAATACTATTGTAACAGCTCATGCTTTTATTATAATTTTTTTTATAGTTATACCTATTATAATT
>51N
ATTTGAGCAGGAATAGTAGGAACTTCATTAAGTCTTTTAATTCGAGCAGAATTAGGAACTCCTGGCTCTTTAATTGGAGATGATCAAATTTATAATACTATTGTAACAGCTCATGCTTTTATTATAATTTTTTTTATAGTTATACCTATTATAATT
>51O
ATTTGAGCAGGAATAGTAGGAACTTCATTAAGTCTTTTAATTCGAGCAGAATTAGGAACTCCTGGCTCTTTAATTGGAGATGATCAAATTTATAATACTATTGTAACAGCTCATGCTTTTATTATAATTTTTTTTATAGTTATACCTATTATAATT
>51P
ATTTGAGCAGGAATAGTAGGAACTTCATTAAGTCTTTTAATTCGAGCAGAATTAGGAACTCCTGGCTCTTTAATTGGAGATGATCAAATTTATAATACTATTGTAACAGCTCATGCTTTTATTATAATTTTTTTTATAGTTATACCTATTATAATT
>51Q
ATTTGAGCAGGAATAGTAGGAACTTCATTAAGTCTTTTAATTCGAGCAGAATTAGGAACTCCTGGCTCTTTAATTGGAGATGATCAAATTTATAATACTATTGTAACAGCTCATGCTTTTATTATAATTTTTTTTATAGTTATACCTATTATAATT
>51R
ATTTGAGCAGGAATAGTAGGAACTTCATTAAGTCTTTTAATTCGAGCAGAATTAGGAACTCCTGGCTCTTTAATTGGAGATGATCAAATTTATAATACTATTGTAACAGCTCATGCTTTTATTATAATTTTTTTTATAGTTATACCTATTATAATT
>51S
ATTTGAGCAGGAATAGTAGGAACTTCATTAAGTCTTTTAATTCGAGCAGAATTAGGAACTCCTGGCTCTTTAATTGGAGATGATCAAATTTATAATACTATTGTAACAGCTCATGCTTTTATTATAATTTTTTTTATAGTTATACCTATTATAATT
>51T
GCATGGGCAGGGATAGTAGGAACTTCTTTAAGAATTTTAATTCGATCAGAATTAGGAAATCCCGGAACTTTGATTGGTGACGATCAAATTTATAATGTTATTGTTACAGCTCACGCCTTTATCATAATTTTCTTCATGGTTATACCTATCATAATT
>52A
GCATGAGCTGGGATAGTAGGAACTTCTCTTAGAATTCTTATTCGAACTGAACTTGGTCAACCAGGATCCCTTATTGGAGATGACCAAATTTATAATGTTATTGTAACAGCCCACGCATTTGTAATAATTTTCTTTATAGTTATACCCATTATAATT
>52B
GCATGAGCTGGGATAGTAGGAACTTCTCTTAGAATTCTTATTCGAACTGAACTTGGTCAACCAGGATCCCTTATTGGAGATGACCAAATTTATAATGTTATTGTAACAGCCCACGCATTTGTAATAATTTTCTTTATAGTTATACCCATTATAATT
>52C
GCATGAGCTGGGATAGTAGGAACTTCTCTTAGAATTCTTATTCGAACTGAACTTGGTCAACCAGGATCCCTTATTGGAGATGACCAAATTTATAATGTTATTGTAACAGCCCACGCATTTGTAATAATTTTCTTTATAGTTATACCCATTATAATT
>52E
GCATGAGCTGGGATAGTAGGAACTTCTCTTAGAATTCTTATTCGAACTGAACTTGGTCAACCAGGATCCCTTATTGGAGATGACCAAATTTATAATGTTATTGTAACAGCCCACGCATTTGTAATAATTTTCTTTATAGTTATACCCATTATAATT
>52F
ATTTGATCTGGATTAGTAGGTACAAGATTAAGTTTATTAATTCGAGCTGAATTAGGTCAACCAGGTTCTTTAATTGGTGATGATCAAATTTATAATGTTATTGTTACAGCTCATGCTTTTATTATAATTTTTTTTATAGTAATACCTATTGTTATT
>52G
GCATGAGCTGGGATAGTAGGAACTTCTCTTAGAATTCTTATTCGAACTGAACTTGGTCAACCAGGATCCCTTATTGGAGATGACCAAATTTATAATGTTATTGTAACAGCCCACGCATTTGTAATAATTTTCTTTATAGTTATACCCATTATAATT
>52H
GCATGAGCTGGGATAGTAGGAACTTCTCTTAGAATTCTTATTCGAACTGAACTTGGTCAACCAGGATCCCTTATTGGAGATGACCAAATTTATAATGTTATTGTAACAGCCCACGCATTTGTAATAATTTTCTTTATAGTTATACCCATTATAATT
>52I
GCATGAGCTGGGATAGTAGGAACTTCTCTTAGAATTCTTATTCGAACTGAACTTGGTCAACCAGGATCCCTTATTGGAGATGACCAAATTTATAATGTTATTGTAACAGCCCACGCATTTGTAATAATTTTCTTTATAGTTATACCCATTATAATT
>52J
GCATGAGCTGGGATAGTAGGAACTTCTCTTAGAATTCTTATTCGAACTGAACTTGGTCAACCAGGATCCCTTATTGGAGATGACCAAATTTATAATGTTATTGTAACAGCCCACGCATTTGTAATAATTTTCTTTATAGTTATACCCATTATAATT
>52M
GCATGAGCTGGGATAGTAGGAACTTCTCTTAGAATTCTTATTCGAACTGAACTTGGTCAACCAGGATCCCTTATTGGAGATGACCAAATTTATAATGTTATTGTAACAGCCCACGCATTTGTAATAATTTTCTTTATAGTTATACCCATTATAATT
>52N
GCATGAGCTGGGATAGTAGGAACTTCTCTTAGAATTCTTATTCGAACTGAACTTGGTCAACCAGGATCCCCTATTGGAGATGACCAAATTTATAATGTTATTGTAACAGCCCACGCATTTGTAATAATTTTCTTTATAGTTATACCCATTATAATT
>52O
ATTTGATCTGGATTAGTAGGTACAAGATTAAGTTTATTAATTCGAGCTGAATTAGGTCAACCAGGTTCTTTAATTGGTGATGATCAAATTTATAATGTTATTGTTACAGCTCATGCTTTTATTATAATTTTTTTTATAGTAATACCTATTGTTATT
>52P
GCATGAGCTGGGATAGTAGGAACTTCTCTTAGAATTCTTATTCGAACTGAACTTGGTCAACCAGGATCCCTTATTGGAGATGACCAAATTTATAATGTTATTGTAACAGCCCACGCATTTGTAATAATTTTCTTTATAGTTATACCCATTATAATT
>52Q
GCATGAGCTGGGATAGTAGGAACTTCTCTTAGAATTCTTATTCGAACTGAACTTGGTCAACCAGGATCCCTTATTGGAGATGACCAAATTTATAATGTTATTGTAACAGCCCACGCATTTGTAATAATTTTCTTTATAGTTATACCCATTATAATT
>52R
GCATGAGCTGGGATAGTAGGAACTTCTCTTAGAATTCTTATTCGAACTGAACTTGGTCAACCAGGATCCCTTATTGGAGATGACCAAATTTATAATGTTATTGTAACAGCCCACGCATTTGTAATAATTTTCTTTATAGTTATACCCATTATAATT
>52S
GCATGAGCTGGGATAGTAGGAACTTCTCTTAGAATTCTTATTCGAACTGAACTTGGTCAACCAGGATCCCTTATTGGAGATGACCAAATTTATAATGTTATTGTAACAGCCCACGCATTTGTAATAATTTTCTTTATAGTTATACCCATTATAATT
>52T
GCATGAGCTGGGATAGTAGGAACTTCTCTTAGAATTCTTATTCGAACTGAACTTGGTCAACCAGGATCCCTTATTGGAGATGACCAAATTTATAATGTTATTGTAACAGCCCACGCATTTGTAATAATTTTCTTTATAGTTATACCCATTATAATT
>52U
ATTTGATCTGGATTAGTAGGTACAAGATTAAGTTTATTAATTCGAGCTGAATTAGGTCAACCAGGTTCTTTAATTGGTGATGATCAAATTTATAATGTTATTGTTACAGCTCATGCTTTTATTATAAATTTTTTTATAGTAATACCTATTGTTATT
>53A
GCTTGAGCTGGGATAGTAGGCACATCATTAAGTATTTTAATTCGAACAGAACTAGGACAACCAGGCTATTTAATTGGAGATGATCAAACTTATAATGTTATCGTAACCGCACATGCATTTATCATAATTTTCTTTATAGTTATACCTATCATAATT
>53B
GCTTGAGCTGGGATAGTAGGCACATCATTAAGTATTTTAATTCGAACAGAACTAGGACAACCAGGCTATTTAATTGGGGATGATCAAACTTATAATGTTATCGTAACCGCACATGCATTTATCATAAGTTTCTTTATAGTTATACCTATCATAATT
>53C
GCTTGAGCTGGGATAGTAGGCACATCATTAAGTATTTTAATTCGAACAGAACTAGGACAACCAGGCTATTTAATTGGAGATGATCAAACTTATAATGTTATCGTAACCGCACATGCATTTATCATAATTTTCTTTATAGTTATACCTATCATAATT
>53D
GCTTGAGCTGGGATAGTAGGCACATCATTAAGTATTTTAATTCGAACAGAACTAGGACAACCAGGCTATTTAATTGGAGATGATCAAACTTATAATGTTATCGTAACCGCACATGCATTTATCATAATTTTCTTTATAGTTATACCTATCATAATT
>53E
GCTTGAGCTGGGATAGTAGGCACATCATTAAGTATTTTAATTCGAACAGAACTAGGACAACCAGGCTATTTAATTGGAGATGATCAAACTTATAATGTTATCGTAACTGCACATGCATTTATCATAATTTTCTTTATAGTTATACCTATCATAATT
>53G
GCTTGAGCTGGGATAGTAGGCACATCATTAAGTATTTTAATTCGAACAGAACTAGGACAACCAGGCTATTTAATTGGAGATGATCAAACTTATAATGTTATCGTAACCGCACATGCATTTATCATAATTTTCTTTATAGTTATACCTATCATAATT
>53H
GCTTGAGCTGGGATAGTAGGCACATCATTAAGTATTTTAATTCGAACAGAACTAGGACAACCAGGCTATTTAATTGGAGATGATCAAACTTATAATGTTATCGTAACCGCACATGCATTTATCATAATTTTCTTTATAGTTATACCTATCATAATT
>53I
GCTTGAGCTGGGATAGTAGGCACATCATTAAGTATTTTAATTCGAACAGAACTAGGACAACCAGGCTATTTAATTGGAGATGATCAAGCTTATAATGTTATCGTAACCGCACATGCATTTATCATAATTTTCTTTATAGTTATACCTATCATAATT
>53J
GCTTGAGCTGGGATAGTAGGCACATCATTAAGTATTTTAATTCGAACAGAACTAGGACAACCAGGCTATTTAATTGGAGATGATCAAACTTATAATGTTATCGTAACCGCACATGCATTTATCATAATTTTCTTTATAGTTATACCTATCATAATT
>53K
GCTTGAGCTGGGATAGTAGGCACATCATTAAGTATTTTAATTCGAACAGAACTAGGACAACCAGGCTATTTAATTGGAGATGATCAAACTTATAATGTTATCGTAACCGCACATGCATTTATCATAATTTTCTTTATAGTTATACCTATCATAATT
>53L
GCTTGAGCTGGGATAGTAGGCACATCATTAAGTATTTTAATTCGAACAGAACTAGGACAACCAGGCTATTTAATTGGAGATGATCAAACTTATAATGTTATCGTAACCGCACATGCATTTATCATAATTTTCTTTATAGTTATACCTATCATAATT
>53M
GCTTGAGCTGGGATAGTAGGCACATCATTAAGTATTTTAATTCGAACAGAACTAGGACAACCAGGCTATTTAATTGGAGATGATCAAACTTATAATGTTATCGTAACCGCACATGCATTTATCATAATTTTCTTTATAGTTATACCTATCATAATT
>53N
GCTTGAGCTGGGATAGTAGGCACATCATTAAGTATTTTAATTCGAACAGAACTAGGACAACCAGGCTATTTAATTGGAGATGATCAAACTTATAATGTTATCGTAACCGCACATGCATTTATCATAATTTTCTTTATAGTTATACCTATCATAATT
>53O
GCTTGAGCTGGGATAGTAGGCACATCATTAAGTATTTTAATTCGAACAGAACTAGGACAACCAGGCTATTTAATTGGAGATGATCAAACTTATAATGTTATCGTAACCGCACATGCATTTATCATAATTTTCTTTATAGTTATACCTATCATAATT
>53P
GCTTGAGCTGGGATAGTAGGCACATCATTAAGTATTTTAATTCGAACAGAACTAGGACAACCAGGCTATTTAATTGGAGATGATCAAACTTATAATGTTATCGTAACCGCACATGCATTTATCATAATTTTCTTTATAGTTATACCTATCATAATT
>53Q
GCTTGAGCTGGGATAGTAGGCACATCATTAAGTATTTTAATTCGAACAGAACTAGGACAACCAGGCTATTTAATTGGAGATGATCAAACTTATAATGTTATCGTAACCGCACATGCATTTATCATAATTTTCTTTATAGTTATACCTATCATAATT
>53R
GCTTGAGCTGGGATAGTAGGCACATCATTAAGTATTTTAATTCGAACAGAACTAGGACAACCAGGCTATTTAATTGGAGATGATCAAACTTATAATGTTATCGTAACCGCACATGCATTTATCATAATTTTCTTTATAGTTATACCTATCATAATT
>53S
GCTTGAGCTGGGATAGTAGGCACATCATTAAGTATTTTAATTCGAACAGAACTAGGACAACCAGGCTATTTAATTGGAGATGATCAAACTTATAATGTTATCGTAACCGCACATGCATTTATCATAATTTTCTTTATAGTTATACCTATCATAATT
>53T
GCTTGAGCTGGGATAGTAGGCACATCATTAAGTATTTTAATTCGAACAGAACTAGGACAACCAGGCTATTTAATTGGAGATGATCAAACTTATAATGTTATCGTAACCGCACATGCATTTATCATAATTTTCTTTATAGTTATACCTATCATAATT
>53U
GCTTGGGCTGGAATAGTAGGCACATCATTAAGTATTTTAATTCGAACAGAACTAGGACAACCAGGTTATTTAATTGGAGACGATCAAACTTATAATGTTATCGTAACTGCACATGCATTTATCATAATTTTCTTTATAGTTATACCTATTATAATC
>54A
ATTTGAGCAGGAATAGTAGGAACTTCTTTAAGTTTATTAATTCGAGCAGAATTAGGTAATCCTGGATCTTTAATTGGAGATGATCAAATTTACAATACTATTGTCACAGCTCATGCTTTTATTATAATTTTTTTTATAGTTATGCCAATTATAATT
>54B
ATTTGAGCAGGAATAGTAGGAACTTCTTTAAGATTATTAATTCGTGCTGAATTAGGAACTCCTGGATCTCTAATCGGAGATGATCAAATTTATAATACTATTGTAACAGCTCATGCTTTTATTATAATTTTCTTTATAGTTATACCTATTATAATT
>54C
GCTTGAGCTGGGATAGTAGGCACATCATTAAGTATTTTAATTCGAACAGAACTAGGACAACCAGGCTATTTAATTGGAGATGATCAAACTTATAATGTTATCGTAACCGCACATGCATTTATCATAATTTTCTTTATAGTTATACCTATCATAATT
>54D
GCTTGAGCTGGGATAGTAGGCACATCATTAAGTATTTTAATTCGAACAGAACTAGGACAACCAGGCTATTTAATTGGAGATGATCAAACTTATAATGTTATCGTAACCGCACATGCATTTATCATAATTTTCTTTATAGTTATACCTATCATAATT
>54E
ATTTGAGCAGGAATAGTAGGAACTTCTTTAAGTTTATTAATTCGAGCTGAATTAGGTAATCCTGGATCTTTAATTGGAGATGATCAAATTTATAATACTATTGTTACAGCTCATGCTTTTATTATAATTTTTTTTATAGTTATGCCAATTATAATT
>54F
ATTTGAGCAGGAATAGTAGGAACTTCTTTAAGTTTATTAATTCGAGCTGAATTAGGTAATCCTGGATCTTTAATTGGAGATGATCAAATTTATAATACTATTGTTACAGCTCATGCTTTTATTATAATTTTTTTTATAGTTATGCCAATTATAATT
>54G
ATTTGAGCAGGAATAGTAGGAACTTCTTTAAGTTTATTAATTCGAGCTGAATTAGGTAATCCTGGATCTTTAATTGGAGATGATCAAATTTATAATACTATTGTTACAGCTCATGCTTTTATTATAATTTTTTTTATAGTTATGCCAATTATAATT
>54J
ATTTGAGCAGGAATAGTAGGAACTTCCTTAAGTTTATTAATTCGAGCTGAATTAGGTAATCCTGGATCTTTAATTGGGGATGATCAAATTTATAATACTATTGTTACAGCTCATGCTTTTATTATAATTTTTTTTATAGTTATGCCAATTATAATT
>54L
ATTTGAGCAGGAATAGTAGGAACTTCTTTAAGTTTATTAATTCGAGCTGAATTAGGTAATCCAGGTTCATTAATTGGAGATGATCAAATTTATAATACTATTGTTACAGCTCATGCTTTTATTATAATTTTTTTTATAGTTATGCCAATTATAATT
>54M
ATTTGAGCAGGGATAGTAGGCACATCATTAAGTATTTTAATTCGAACAGAACTAGGACAACCAGGCTATTTAATTGGAGATGATCAAACTTATAATGTTATCGTAACCGCACATGCATTTATCATAATTTTCTTTATAGTTATACCTATCATAATT
>54N
ATTTGAGCAGGAATAGTAGGAACTTCTTTAAGTTTATTAATTCGAGCTGAATTAGGTAATCCTGGATCTTTAATTGGAGATGATCAAATTTATAATACTATTGTTACAGCTCATGCTTTTATTATAATTTTTTTTATAGTTATGCCAATTATAATT
>54O
ATTTGAGCAGGAATAGTAGGAACTTCTTTAAGCTTATTAATTCGAGCTGAATTAGGTAATCCTGGATCTTTAATTGGAGATGATCAAATTTATAATACTATTGTTACAGCTCATGCTTTTATTATAATTTTTTTTATAGTTATGCCATTTATAATT
>54P
GCTTGAGCTGGGATAGTAGGCACATCATTAAGTATTTTAATTCGAACAGAACTAGGACAACCAGGCTATTTAATTGGAGATGATCAAACTTATAATGTTATCGTAACCGCACATGCATTTATCATAATTTTCTTTATAGTTATACCTATCATAATT
>54Q
GCTTGAGCTGGGGTAGTAGGCACATCATTAAGTATTTTAATTCGAACAGAACTAGGACAACCAGGCTATTTAATTGGAGATGATCAAACTTATAATGTTATCGTAACCGCACATGCATTTATCATAATTTTCTTTATAGTTATACCTATCATAATT
>54R
ATTTGAGCAGGAATAGTAGGAACTTCTTTAAGTTTATTAATTCGAGCTGAATTAGGTAATCCTGGATCTTTAATTGGAGATGATCAAATTTATAATACTATTGTTACAGCTCATGCTTTTATTATAATTTTTTTTATAGTTATGCCAATTATAATT
>55A
GCTTGAGCTGGGATAGTAGGCACATCATTAAGTATTTTAATTCGAACAGAACTAGGACAACCAGGCTATTTAATTGGAGATGATCAAACTTATAATGTTATCGTAACCGCACATGCATTTATCATAATTTTCTTTATAGTTATACCTATCATAATT
>55B
GCTTGAGCTGGGATAGTAGGCACATCATTAAGTATTTTAATTCGAACAGAACTAGGACAACCAGGCTATTTAATTGGAGATGATCAAACTCATAATGTTATCGTAACCGCACATGCATTTATCATAATTTTCTTTATAGTTATACCTATCATAATT
>55D
GCTTGAGCTGGGATAGTAGGCACATCATTAAGTATTTTAATTCGAACAGAACTAGGACAACCAGGCTATTTAATTGGAGATGATCAAACTTATAATGTTATCGTAACCGCACATGCATTTATCATAATTTTCTTTATAGTTATACCTATCATAATT
>55E
GCTTGAGCTGGGATAGTAGGCACATCATTAAGTATCTTAATTCGAACAGAACTAGGACAACCAGGCTATTTAATTGGAGATGATCAAACTTATAATGTTATCGTAACCGCACATGCATTTATCATAATTTTCTTTATAGTTATACCTATCATAATT
>55F
GCTTGAGCTGGGATAGTAGGCACATCATTAAGTATTTTAATTCGAACAGAACTAGGACAACCAGGCTATTTAATTGGAGATGATCAAACTTATAATGTTATCGTAACCGCACATGCATTTATCATAATTTTCTTTATAGTTATACCTATCATAATT
>55G
GCTTGAGCTGGGATAGTAGGCACATCATTAAGTATTTTAATTCGAACAGAACTAGGACAACCAGGCTATTTAATTGGAGATGATCAAACTTATAATGTTATCGTAACCGCACATGCATTTATCATAATTTTCTTTATAGTTATACCTATCATAATT
>55H
GCTTGAGCTGGGATAGTAGGCACATCATTAAGTATTTTAATTCGAACAGAACTAGGACAACCAGGCTATTTAATTGGAGATGATCAAACTTATAATGTTATCGTAACCGCACATGCATTTATCATAATTTTCTTTATAGTTATACCTATCATAATT
>55I
GCTTGAGCTGGGATAGTAGGCACATCATTAAGTATTTTAATTCGAACAGAACTAGGACAACCAGGCTATTTAATTGGAGATGATCAAACTTATAATGTTATCGTAACCGCACATGCATTTATCATAATTTTCTTTATAGTTATACCTATCATAATT
>55J
GCTTGAGCTGGGATAGTAGGCACATCATTAAGTATTTTAATTCGAACAGAACTAGGACAACCAGGCTATTTAATTGGAGATGATCAAACTTATAATGTTATCGTAACCGCACATGCATTTATCATAATTTTCTTTATAGTTATACCTATCATAATT
>55K
GCTTGAGCTGGGATAGTAGGCACATCATTAAGTATTTTAATTCGAACAGAACTAGGACAACCAGGCTATTTAATTGGAGATGATCAAACTTATAATGTTATCGTAACCGCACATGCATTTATCATAATTTTCTTTATAGTTATACCTATCATAATT
>55O
GCTTGAGCTGGGATAGTAGGCACATCATTAAGTATTTTAATTCGAACAGAACTAGGACAACCAGGCTATTTAATTGGAGATGATCAAACTTATAATGTTATCGTAACCGCACATGCATTTATCATAATTTTCTTTATAGTTATACCTATCATAATT
>55P
GCTTGAGCTGGGATAGTAGGCACATCATTAAGTATTTTAATTCGAACAGAACTAGGACAACCAGGCTATTTAATTGGAGATGATCAAACTTATAATGTTATCGTAACCGCACATGCATTTATCATAATTTTCTTTATAGTTATACCTATCATAATT
>55Q
GCTTGAGCTGGGATAGTAGGCACATCATTAAGTATTTTAATTCGAACAGAACTAGGACAACCAGGCTATTTAATTGGAGATGATCAAACTTATAATGTTATCGTAACCGCACATGCATTTATCATAATTTTCTTTATAGTTATACCTATCATAATT
>55R
GCTTGAGCTGGGATAGTAGGCACATCATTAAGTATTTTAATTCCAACAGAACTAGGACAACCAGGCTATTTAATTGGAGATGATCAAACTTATAATGTTATCGTAACCGCACATGCATTTATCATAATTTTCTTTATAGTTATACCTATCATAATT
>55S
GCTTGAGCTGGGATAGTAGGCACATCATTAAGTATTTTAATTCGAACAGAACTAGGACAACCAGGCTATTTAATTGGAGATGATCAAACTTATAATGTTATCGTAACCGCACATGCATTTATCATAATTTTCTTTATAGTTATACCTATCATAATT
>55T
GCTTGAGCTGGGATAGTAGGCACATCATTAAGTATTTTAATTCGAACAGAACTAGGACAACCAGGCTATTTAATTGGAGATGATCAAACTTATAATGTTATCGTAACCGCACATGCATTTATCATAATTTTCTTTATAGTTATACCTATCATAATT
>55U
GCTTGAGCTGGGATAGTAGGCACATCATTAAGTATTTTAATTCGAACAGAACTAGGACAACCAGGCTATTTAATTGGAGATGATCAAACTTATAATGTTATCGTAACCGCACATGCATTTATCATAATTTTCTTTATAGTTATACCTATCATAATT
>56A
GCTTGAGCTGGGATAGTAGGCACATCATTAAGTATTTTAATTCGAACAGAACTAGGACAACCAGGCTATTTAATTGGAGATGATCAAACTTATAATGTTATCGTAACCGCACATGCATTTATCATAATTTTCTTTATAGTTATACCTATTATAATT
>56B
GCTTGAGCTGGGATAGTAGGCACATCATTAAGTATTTTAATTCGAACAGAACTAGGACAACCAGGCTATTTAATTGGAGATGATCAAACTTATAATGTTATCGTAACCGCACATGCATTTATCATAATTTTCTTTATAGTTATACCTATCATAATT
>56C
GCTTGAGCTGGGATAGTAGGCACATCATTAAGTATTTTAATTCGAACAGAACTAGGACAACCAGGCTATTTAATTGGAGATGATCAAACTTATAATGTTATCGTAACCGCACATGCATTTATCATAATTTTCTTTATAGTTATACCTATTATAATT
>56D
GCTTGAGCTGGGATAGTAGGCACATCATTAAGTATTTTAATTCGAACAGAACTAGGACAACCAGGCTATTTAATTGGAGATGATCAAACTTATAATGTTATCGTAACCGCACATGCATTTATCATAATTTTCTTTATAGTTATACCTATTATAATC
>56F
GCTTGAGCTGGGATAGTAGGCACATCATTAAGTATTTTAATTCGAACAGAACTAGGACAACCAGGCTATTTAATTGGAGATGATCAAACTTATAATGTTATCGTAACCGCACATGCATTTATCATAATTTTCTTTATAGTTATACCTATTATAATT
>56J
GCTTGAGCTGGGATAGTAGGCACATCATTAAGTATTTTAATTCGAACAGAACTAGGACAACCAGGCTATTTAATTGGAGATGATCAAACTTATAATGTTATCGTAACCGCACATGCATTTATCATAATTTTTTTTATAGTTATACCTATCATAATT
>56K
GCTTGAGCTGGGATAGTAGGCACATCATTAAGTATTTTAATTCGAACAGAACTAGGACAACCAGGCTATTTAATTGGAGATGATCAAACTTATAATGTTATCGTAACCGCACATGCATTTATCATAATTTTCTTTATAGTTATACCTATCATAATT
>56L
GCTTGAGCTGGGATAGTAGGCACATCATTAAGTATTTTAATTCGAACAGAACTAGGACAACCAGGCTATTTAATTGGAGATGATCAAACTTATAATGTTATCGTAACCGCACATGCATTTATCATAATTTTCTTTATAGTTATACCTATTATAATC
>56M
GCTTGAGCTGGGATAGTAGGCACATCATTAAGTATTTTAATTCGAACAGAACTAGGACAACCAGGCTATTTAATTGGAGATGATCAAACTTATAATGTTATCGTAACCGCACATGCATTTATCATAATTTTCTTTATAGTTATACCTATTATAATT
>56N
GCTTGAGCTGGGATAGTAGGCACATCATTAAGTATTTTAATTCGAACAGAACTAGGACAACCAGGCTATTTAATTGGAGATGATCAAACTTATAATGTTATCGTAACCGCACATGCATTTATCATAATTTTCTTTATAGTTATACCTATCATAATT
>56O
GCTTGAGCTGGGATAGTAGGCACATCATTAAGTATTTTAATTCGAACAGAACTAGGACAACCAGGCTATTTAATTGGAGATGATCAAACTTATAATGTTATCGTAACCGCACATGCATTTATCATAATTTTCTTCATAGTAATACCTATTATAATT
>56P
GCTTGAGCTGGGATAGTAGGCACATCATTAAGTATTTTAATTCGAACAGAACTAGGACAACCAGGCTATTTAATTGGAGATGATCAAACTTATAATGTTATCGTAACCGCACATGCATTTATCATAATTTTCTTTATAGTTATACCTATCATAATT
>56Q
GCTTGAGCTGGGATAGTAGGCACATCATTAAGTATTTTAATTCGAACAGAACTAGGACAACCAGGCTATTTAATTGGAGATGATCAAACTTATAATGTTATCGTAACCGCACATGCATTTATCATAATTTTCTTTATAGTTATACCTATCATAATT
>56R
GCTTGAGCTGGGATAGTAGGCACATCATTAAGTATTTTAATTCGAACAGAACTAGGACAACCAGGCTATTTAATTGGAGATGATCAAACTTATAATGTTATCGTAACCGCACATGCATTTATCATAATTTTCTTTATAGTTATACCTATTATAATT
>56S
GCTTGAGCTGGGATAGTAGGCACATCATTAAGTATTTTAATTCGAACAGAACTAGGACAACCAGGCTATTTAATTGGAGATGATCAAACTTATAATGTTATCGTAACCGCACATGCATTTATCATAATTTTCTTTATAGTTATACCTATTATAATT
>56T
GCTTGAGCTGGGATAGTAGGCACATCATTAAGTATTTTAATTCGAACAGAACTAGGACAACCAGGCTATTTAATTGGAGATGATCAAACTTATAATGTTATCGTAACCGCACATGCATTTATCATAATTTTCTTTATAGTTATACCTATCATAATT
>56U
GCTTGAGCTGGGATAGTAGACACATCATTAAGTATTTTAATTCGAACAGAACTAGGACAACCAGGCTATTTAATTGGAGATGATCAAACTTATAATGTTATCGTAACCGCACATGCATTTATCATAATTTTCTTTATAGTTATACCTATTATAATT
>56V
GCTTGAGCTGGGATAGTAGGCACATCATTAAGTATTTTAATTCGAACAGAACTAGGACAACCAGGCTATTTAATTGGAGATGATCAAACTTATAATGTTATCGTAACCGCACATGCATTTATCATAATTTTCTTTATAGTTATACCTATCATAATT
>56W
GCTTGAGCTGGGATAGTAGGCACATCATTAAGTATTTTAATTCGAACAGAACTAGGACAACCAGGCTATTTAATTGGAGATGATCAAACTTATAATGTTATCGTAACCGCACATGCATTTATCATAATTTTCTTTATAGTTATACCTATCATAATT
>56X
GCTTGAGCTGGGATAGTAGGCACATCATTAAGTATTTTAATTCGAACAGAACTAGGACAACCAGGCTATTTAATTGGAGATGATCAAACTTATAATGTTATCGTAACCGCACATGCATTTATCATAATTTTCTTTATAGTTATACCTATCATAATT
>56Y
GCTTGAGCTGGGATAGTAGGCACATCATTAAGTATTTTAATTCGAACAGAACTAGGACAACCAGGCTATTTAATTGGAGATGATCAAACTTATAATGTTATCGTAACCGCACATGCATTTATCATAATTTTCTTTATAGTTATACCTATCATAATT
>57A
GCTTGAGCTGGGATAGTAGGCACATCATTAAGTATTTTAATTCGAACAGAACTAGGACAACCAGGCTATTTAATTGGAGATGATCAAACTTATAATGTTATCGTAACCGCACATGCATTTATCATAATTTTCTTTATAGTTATACCTATCATAATT
>57B
GCTTGAGCTGGGATAGTAGGCACATCATTAAGTATTTTAATTCGAACAGAACTAGGACAACCAGGCTATTTAATTGGAGATGATCAAACTTATAATGTTATCGTAACCGCACATGCATTTATCATAATTTTCTTTATAGTTATACCTATCATAATT
>57C
GCTTGAGCTGGGATAGTAGGCACATCATTAAGTATTTTAATTCGAACAGAACTAGGACAACCAGGCTATTTAATTGGAGATGATCAAACTTATAATGTTATCGTAACCGCACATGCATTTATCATAATTTTCTTTATAGTTATACCTATCATAATT
>57D
GCTTGAGCTGGGATAGTAGGCACATCATTAAGTATTTTAATTCGAACAGAACTAGGACAACCAGGCTATTTAATTGGAGATGATCAAACTTATAATGTTATCGTAACCGCACATGCATTTATCATAATTTTCTTTATAGTTATACCTATCATAATT
>57E
GCTTGAGCTGGGATAGTAGGCACATCATTAAGTATTTTAATTCGAACAGAACTAGGACAACCAGGCTATTTAATTGGAGATGATCAAACTTATAATGTTATCGTAACCGCACATGCATTTATCATAATTTTCTTTATAGTTATACCTATCATAATT
>57H
GCTTGAGCTGGGATAGTAGGCACATCATTAAGTATTTTAATTCGAACAGAACTAGGACAACCAGGCTATTTAATTGGAGATGATCAAACTTATAATGTTATCGTAACCGCACATGCATTTATCATAATTTTCTTTATAGTTATACCTATTATAATC
>57J
GCTTGAGCTGGGATAGTAGGCACATCATTAAGTATTTTAATTCGAACAGAACTAGGACAACCAGGCTATTTAATTGGAGATGATCAAACTTATAATGTTATCGTAACCGCACATGCATTTATCATAATTTTCTTTATAGTTATACCTATCATAATT
>57L
GCTTGAGCTGGGATAGTAGGCACATCATTAAGTATTTTAATTCGAACAGAACTAGGACAACCAGGCTATTTAATTGGAGATGATCAAACTTATAATGTTATCGTAACCGCACATGCATTTATCATAATTTTCTTTATAGTTATACCTATCATAATT
>57M
GCTTGAGCTGGGATAGTAGGCACATCATTAAGTATTTTAATTCGAACAGAACTAGGACAACCAGGCTATTTAATTGGAGATGATCAAACTTATAATGTTATCGTAACCGCACATGCATTTATCATAATTTTCTTTATAGTTATACCTATTATAATT
>57O
GCTTGAGCTGGGATAGTAGGCACATCATTAAGTATTTTAATTCGAACAGAACTAGGACAACCAGGCTATTTAATTGGAGATGATCAAACTTATAATGTTATCGTAACCGCACATGCATTTATCATAATTTTCTTTATAGTTATACCTATCATAATT
>57P
ATTTGAGCAGGAATAGTAGGTACTTCTTTAAGTTTATTAATTCGAGCTGAATTAGGAACTCCAGGATCTTTAATTGGAGATGATCAAATTTATAATACTATTGTAACAGCCCATGCTTTTATTATAATTTTTTTTATAGTTATACCAATTATAATT
>57Q
ATTTGAGCAGGAATAGTAGGTACTTCTTTAAGTTTATTAATTCGAGCTGAATTAGGAACTCCAGGATCTTTAATTGGAGATGATCAAATTTATAATACTATTGTAACAGCCCATGCTTTTATTATAATTTTTTTTATAGTTATACCAATTATAATT
>57R
GCTTGAGCTGGGATAGTAGGCACATCATTAAGTATTTTAATTCGAACAGAACTAGGACAACCAGGCTATTTAATTGGAGATGATCAAACTTATAATGTTATCGTAACCGCACATGCATTTATCATAATTTTCTTTATAGTTATACCTATCATAATT
>57S
GCTTGAGCTGGGATAGTAGGCACATCATTAAGTATTTTAATTCGAACAGAACTAGGACAACCAGGCTATTTAATTGGAGATGATCAAACTTATAATGTTATCGTAACCGCACATGCATTTATCATAATTTTCTTTATAGTTATACCTATTATAATC
>57T
GCTTGAGCTGGGATAGTAGGCACATCATTAAGTATTTTAATTCGAACAGAACTAGGACAACCAGGCTATTTAATTGGAGATGATCAAACTTATAATGTTATCGTAACCGCACATGCATTTATCATAATTTTCTTTATAGTTATACCTATCATAATT
>57U
GCTTGAGCTGGGATAGTAGGCACATCATTAAGTATTTTAATTCGAACAGAACTAGGACAACCAGGCTATTTAATTGGAGATGATCAAACTTATAATGTTATCGTAACCGCACATGCATTTATCATAATTTTCTTTATAGTTATACCTATCATAATT
>58A
GCTTGAGCTGGGATAGTAGGCACATCATTAAGTATTTTAATTCGAACAGAACTAGGACAACCAGGCTATTTAATTGGAGATGATCAAACTTATAATGTTATCGTAACCGCACATGCATTTATCATAATTTTCTTTATAGTTATACCTATTATAATT
>58B
GCTTGAGCTGGGATAGTAGGCACATCATTAAGTATTTTAATTCGAACAGAACTAGGACAACCAGGCTATTTAATTGGAGATGATCAAACTTATAATGTTATCGTAACCGCACATGCATTTATCATAATTTTCTTTATAGTTATACCTATTATAATT
>58D
GCTTGAGCTGGGATAGTAGGCACATCATTAAGTATTTTAATTCGAACAGAACTAGGACAACCAGGCTATTTAATTGGAGATGATCAAACTTATAATGTTATCGTAACCGCACATGCATTTATCATAATTTTCTTTATAGTTATACCTATCATAATT
>58E
GCTTGAGCTGGGATAGTAGGCACATCATTAAGTATTTTAATTCGAACAGAACTAGGACAACCAGGCTATTTAATTGGAGATGATCAAACTTATAATGTTATCGTAACCGCACATGCATTTATCATAATTTTCTTTATAGTTATACCTATTATAATT
>58F
GCTTGAGCTGGGATAGTAGGCACATCATTAAGTATTTTAATTCGAACAGAACTAGGACAACCAGGCTATTTAATTGGAGATGATCAAACTTATAATGTTATCGTAACCGCACATGCATTTATCATAATTTTCTTTATAGTTATACCTATTATAATT
>58H
GCTTGAGCTGGGATAGTAGGCACATCATTAAGTATTTTAATTCGAACAGAACTAGGACAACCAGGCTATTTAATTGGAGATGATCAAACTTATAATGTTATCGTAACCGCACATGCATTTATCATAATTTTCTTTATAGTTATACCTATCATAATT
>58I
GCTTGAGCTGGGATAGTAGGCACATCATTAAGTATTTTAATTCGAACAGAACTAGGACAACCAGGCTATTTAATTGGAGATGATCAAACTAATAATGTTATCGTAACCGCACATGCATTTATCATAATTTTCTTTATAGTTATACCTATTATAATT
>58J
GCTTGAGCTGGGATAGTAGGCACATCATTAAGTATTTTAATTCGAACAGAACTAGGACAACCAGGCTATTTAATTGGAGATGATCAAACTTATAATGTTATCGTAACCGCACATGCATTTATCATAATTTTCTTTATAGTTATACCTATTATAATT
>58K
GCTTGAGCTGGGATAGTAGGCACATCATTAAGTATTTTAATTCGAACAGAACTAGGACAACCAGGCTATTTAATTGGAGATGATCAAACTTATAATGTTATCGTAACCGCACATGCATTTATCATAATTTTCTTTATAGTTATACCTATTATAATT
>58N
GCTTGAGCTGGGATAGTAGGCACATCATTAAGTATTTTAATTCGAACAGAACTAGGACAACCAGGCTATTTAATTGGAGATGATCAAACTTATAATGTTATCGTAACCGCACATGCATTTATCATAATTTTCTTTATAGTTATACCTATTATAATT
>5A
GCTTGAGCTGGGATAGTAGGCACATCATTAAGTATTTTAATTCGAACAGAACTAGGACAACCAGGCTATTTAATTGGAGATGATCAAACTTATAATGTTATCGTAACCGCACATGCATTTATCATAATTTTCTTTATAGTTATACCTATCATAATT
>5B
GCTTGAGCTGGGATAGTAGGCACATCATTAAGTATTTTAATTCGAACAGAACTAGGACAACCAGGCTATTTAATTGGAGATGATCAAACTTATAATGTTATCGTAACCGCACATGCATTTATCATAATTTTCTTTATAGTTATACCTATCATAATT
>5C
GCTTGAGCTGGGATAGTAGGCACATCATTAAGTATTTTAATTCGAACAGAACTAGGACAACCAGGCTATTTAATTGGAGATGATCAAACTTATAATGTTATCGTAACCGCACATGCATTTATCATAATTTTCTTTATAGTTATACCTATTATAATT
>5D
GCTTGAGCTGGGATAGTAGGCACATCATTAAGTATTTTAATTCGAACAGAACTAGGACAACCAGGCTATTTAATTGGAGATGATCAAACTTATAATGTTATCGTAACCGCACATGCATTTATCATAATTTTCTTTATAGTTATACCTATCATAATT
>5E
GCTTGAGCTGGGATAGTAGGCACATCATTAAGTATTTTAATTCGAACAGAACTAGGACAACCAGGCTATTTAATTGGAGATGATCAAACTTATAATGTTATCGTAACCGCACATGCATTTATCATAATTTTCTTTATAGTTATACCTATCATAATT
>5F
GCTTGAGCTGGGATAGTAGGCACATCATTAAGTATTTTAATTCGAACAGAACTAGGACAACCAGGCTATTTAATTGGAGATGATCAAACTTATAATGTTATCGTAACCGCACATGCATTTATCATAATTTTCTTTATAGTTATACCTATCATAATT
>5G
GCTTGAGCTGGGATAGTAGGCACATCATTAAGTATTTTAATTCGAACAGAACTAGGACAACCAGGCTATTTAATTGGAGATGATCAAACTTATAATGTTATCGTAACTGCACATGCATTTATCATAATTTTCTTTATAGTAATACCAATCATAATT
>5H
GCTTGAGCTGGGATAGTAGGCACATCATTAAGTATTTTAATTCGAACAGAACTAGGACAACCAGGCTATTTAATTGGAGATGATCAAACTTATAATGTTATCGTAACCGCACATGCATTTATCATAATTTTCTTTATAGTTATACCTATCATAATT
>5I
GCTTGAGCTGGGATAGTAGGCACATCATTAAGTATTTTAATTCGAACAGAACTAGGACAACCAGGCTATTTAATTGGAGATGATCAAACTTATAATGTTATCGTAACCGCACATGCATTTATCATAATTTTCTTTATAGTTATACCTATTATAATT
>5J
GCTTGAGCTGGGATAGTAGGCACATCATTAAGTATTTTAATTCGAACAGAACTAGGACAACCAGGCTATTTAATTGGAGATGATCAAACTTATAATGTTATCGTAACCGCACATGCATTTATCATAATTTTCTTTATAGTTATACCTATCATAATT
>5K
GCTTGAGCTGGGATAGTAGGCACATCATTAAGTATTTTAATTCGAACAGAACTAGGACAACCAGGCTATTTAATTGGAGATGATCAAACTTATAATGTTATCGTAACCGCACATGCATTTATCATAATTTTCTTTATAGTTATACCTATCATAATT
>5L
GCTTGAGCTGGGATAGTAGGCACATCATTAAGTATTTTAATTCGAACAGAACTAGGACAACCAGGCTATTTAATTGGAGATGATCAAACTTATAATGTTATCGTAACCGCACATGCATTTATCATAATTTTCTTTATAGTTATACCTATCATAATT
>60B
GCTTGAGCTGGGATAGTAGGCACATCATTAAGTATTTTAATTCGAACAGAACTAGGACAACCAGGCTATTTAATTGGAGATGATCAAACTTATAATGTTATCGTAACCGCACATGCATTTATCATAATTTTCTTTATAGTTATACCTATCATAATT
>60C
GCTTGAGCTGGGATAGTAGGCACATCATTAAGTATTTTAATTCGAACAGAACTAGGACAACCAGGCTATTTAATTGGAGATGATCAAACTTATAATGTTATCGTAACCGCACATGCATTTATCATAATTTTCTTTATAGTTATACCTATTATAATT
>60D
GCTTGAGCTGGGATAGTAGGCACATCATTAAGTATTTTAATTCGAACAGAACTAGGACAACCAGGCTATTTAATTGGAGATGATCAAACTTATAATGTTATCGTAACCGCACATGCATTTATCATAATTTTCTTTATAGTTATACCTATCATAATT
>60E
GCTTGAGCTGGGATAGTAGGCACATCATTAAGTATTTTAATTCGAACAGAACTAGGACAACCAGGCTATTTAATTGGAGATGATCAAACTTATAATGTTATCGTAACCGCACATGCATTTATCATAATTTTTTTTATAGTTATACCAATTATAATT
>60F
GCTTGAGCTGGGATAGTAGGCACATCATTAAGTATTTTAATTCGAACAGAACTAGGACAACCAGGCTATTTAATTGGAGATGATCAAACTTATAATGTTATCGTAACCGCACATGCATTTATCATAATTTTCTTTATAGTTATACCTATCATAATT
>60G
GCTTGAGCTGGGATAGTAGGCACATCATTAAGTATTTTAATTCGAACAGAACTAGGACAACCAGGCTATTTAATTGGAGATGATCAAACTTATAATGTTATCGTAACCGCACATGCATTTATCATAATTTTCTTTATAGTTATACCTATTATAATT
>60H
GCTTGAGCTGGGATAGTAGGCACATCATTAAGTATTTTAATTCGAACAGAACTAGGACAACCAGGCTATTTAATTGGAGATGATCAAACTTATAATGTTATCGTAACCGCACATGCATTTATCATAATTTTCTTTATAGTTATACCTATCATAATT
>60J
GCTTGAGCTGGGATAGTAGGCACATCATTAAGTATTTTAATTCGAACAGAACTAGGACAACCAGGCTATTTAATTGGAGATGATCAAACTTATAATGTTATCGTAACCGCACATGCATTTATCATAATTTTCTTTATAGTTATACCTATCATAATT
>60K
GCTTGAGCTGGGATAGTAGGCACATCATTAAGTATTTTAATTCGAACAGAACTAGGACAACCAGGCTATTTAATTGGAGATGATCAAACTTATAATGTTATCGTAACCGCACATGCATTTATCATAATTTTCTTTATAGTTATACCTATCATAATT
>60L
GCTTGAGCTGGGATAGTAGGCACATCATTAAGTATTTTAATTCGAACAGAACTAGGACAACCAGGCTATTTAATTGGAGATGATCAAACTTATAATGTTATCGTAACCGCACATGCATTTATCATAATTTTCTTTATAGTTATACCTATCATAATT
>60N
GCTTGAGCTGGGATAGTAGGCACATCATTAAGTATTTTAATTCGAACAGAACTAGGACAACCAGGCTATTTAATTGGGGATGATCAAACTTATAATGTTATCGTAACCGCACATGCATTTATCATAATTTTCTTTATAGTTATACCTATCATAATT
>60P
GCATGGTCTGGTATAGTAGGAACATCTTTAAGCATATTAATTCGAGCTGAATTGAATCAACCAGGATCTTTAATTGGAGATGATCAAATTTATAATGTAATTGTAACAGCACACGCATTTATTATAATTTTTTTTATGGTTATACCTATTTTAATT
>60Q
ATTTGAGCAGGAATAGTAGGAACTTTTTTAAGTTTATTAATTCGAGCAGAATTAGGTAATCCTGGATCTTTAATTGGAGATGATCAAATTTACGATACTATTGTCACAGCTCATGCTTTTATTATAATTTTTTTTATAGTTATACCAATTATAATT
>60R
GCTTGAGCTGGGATAGTAGGCACATCATTAAGTATTTTAATTCGAACAGAACTAGGACAACCAGGCTATTTAATTGGAGATGATCAAACTTATAATGTTATCGTAACCGCACATGCATTTATCATAATTTTCTTTATAGTTATACCTATCATAATT
>60S
GCTTGAGCTGGGATAGTAGGCACATCATTAAGTATTTTAATTCGAACAGAACTAGGACAACCAGGCTATTTAATTGGAGATGATCAAACTTATAATGTTATCGTAACCGCACATGCATTTATCATAATTTTCTTTATAGTCATACCTATCAAAAAT
>60T
GCTTGAGCTGGGATAGTAGGCACATCATTAAGTATTTTAATTCGAACAGAACTAGGACAACCAGGCTATTTAATTGGAGATGATCAAACTTATAATGTTATCGTAACCGCACATGCATTTATCATAATTTTCTTTATAGTTATACCTATTATAATT
>60U
GCTTGAGCTGGGATAGTAGGCACATCATTAAGTATTTTAATTCGAACAGAACTAGGACAACCAGGCTATTTAATTGGAGATGATCAAACTTATAATGTTATCGTAACCGCACATGCATTTATCATAATTTTCTTTATAGTTATACCTATCATAATT
>60V
ATTTGAGCAGGGATAGTAGGCACATCATTAAGTATTTTAATTCGAACAGAACTAGGACAACCAGGCTATTTAATTGGAGATGATCAAACTTATAATGTTATCGTAACCGCACATGCATTTATCATAATTTTCTTTATAGTTATACCTATCATAATT
>61C
CCGCGGGATTGGATAGTAGGCACATCATTAAGTATTTTAATTCGAACAGAATTAGGACAACCAGGCTATTTAATTGGAGATGATCAAACTTATAATGTTATCGTAACTGCACATGCATTTATCATAATTTTCTTTATAGTTATACCTATCATAATT
>61D
GCTTGAGCTGGGATAGTAGGCACATCATTAAGTATTTTAATTCGAACAGAATTAGGACAACCAGGCTATTTAATTGGAGATGATCAAACTTATAATGTTATCGTAACCGCACATGCATTTATCATAATTTTCTTTATAGTTATACCTATCATAATT
>61E
GCTTGAGCTGGGATAGTAGGCACATCATTAAGTATTTTAATTCGAACAGAATTAGGACAACCAGGCTATTTAACTGGAGATGATCAAACTTATAATGTTATCGTAACCGCACATGCATTTATCATAATTTTCTTTATAGTTATACCTATCATAATT
>61F
GCTTGGGCTGGAATAGTAGGCACATCATTAAGTATTTTAATTCGAACAGAATTAGGACAACCAGGCTATTTAATTGGAGATGATCAAACTTATAATGTTATCGTAACCGCACATGCATTTATCATAATTTTCTTTATAGTTATACCTATCATAATT
>61G
GCTTGAGCTGGGATAGTAGGCACATCATTAAGTATTTTAATTCGAACAGAATTAGGACAACCAGGCTATTTAATTGGAGATGATCAAACTTATAATGTTATCGTAACCGCACATGCATTTATCATAATTTTCTTTATAGTTATACCTATCATAATT
>61I
GCTTGAGCTGGGATAGTAGGCACATCATTAAGTATTTTAATTCGAACAGAATTAGGACAACCAGGCTATTTAATTGGAGATGATCAAACTTATAATGTTATCGTAACCGCACATGCATTTATCATAATTTTCTTTATAGTTATACCTATCATAATT
>61J
GCTTGAGCTGGGATAGTAGGCACATCATTAAGTATTTTAATTCGAACAGAATTAGGACAACCAGGCTATTTAATTGGAGATGATCAAACTTATAATGTTATCGTAACCGCACATGCATTTATCATAATTTTCTTTATAGTTATACCTATTATAATT
>61K
ATTTGAGCAGGAATAGTAGGTACTTCTTTAAGTTTATTAATTCGAGCTGAATTAGGAACTCCAGGATCTTTAATTGGAGATGATCAAATTTATAATACTATTGTAACAGCCCATGCTTTTATTATAATTTTCTTTATAGTTATACCTATCATAATT
>61M
GCTTGAGCTGGGATAGTAGGCACATCATTAAGTATTTTAATTCGAACAGAATTAGGACAACCAGGCTATTTAATTGGAGATGATCAAACTTATAATGTTATCGTAACCGCACATGCATTTATCATAATTTTCTTTATAGTTATACCTATCATAATT
>61N
GCTTGAGCTGGGATAGTAGGCACATCATTAAGTATTTTAATTCGAACAGAATTAGGACAACCAGGCTATTTAATTGGAGATGATCAAACTTATAATGTTATCGTAACCGCACATGCATTTATCATAATTTTCTTTATAGTTATACCTATCATAATT
>61O
ATTTGAGCAGGAATAGTAGGTACTTCTTTAAGTTTATTAATTCGAGCTGAATTAGGAACTCCAGGATCTTTAATTGGAGATGATCAAATTTATAATACTATTGTAACAGCCCATGCTTTTATTATAATTTTTTTTATAGTTATACCAATTATAATT
>63A
GCTTGAGCTGGGATAGTAGGCACATCATTAAGTATTTTAATTCGAACAGAACTAGGACAACCAGGCTATTTAATTGGAGATGATCAAACTTATAATGTTATCGTAACCGCACATGCATTTATCATAATTTTCTTTATAGTTATACCTATCATAATT
>63B
GCTTGAGCTGGGATAGTAGGCACATCATTAAGTATTTTAATTCGAACAGAACTAGGACAACCAGGCTATTTAATTGGAGATGATCAAACTTATAATGTTATCGTAACCGCACATGCATTTATCATAATTTTCTTTATAGTTATACCTATCATAATT
>63C
GCTTGAGCTGGGATAGTAGGCACATCATTAAGTATTTTAATTCGAACAGAACTAGGACAACCAGGCTATTTAATTGGAGATGATCAAACTTATAATGTTATCGTAACTGCACATGCATTTATCATAATTTTCTTTATAGTTATACCTATCATAATT
>63D
GCTTGAGCTGGGATAGTAGGCACATCATTAAGTATTTTAATTCGAACAGAACTAGGACAACCAGGCTATTTAATTGGAGATGATCAAACTTATAATGTTATCGTAACCGCACATGCATTTATCATAATTTTCTTTATAGTTATACCTATCATAATT
>63F
GCTTGAGCTGGGATAGTAGGCACATCATTAAGTATTTTAATTCGAACAGAACTAGGACAACCAGGCTATTTAATTGGAGATGATCAAACTTATAATGTTATCGTAACCGCACATGCATTTATCATAATTTTCTTTATAGTTATACCTATCATAATT
>63G
GCTTGAGCTGGGATAGTAGGCACATCATTAAGTATTTTAATTCGAACAGAACTAGGACAACCAGGCTATTTAATTGGAGATGATCAAACTTATAATGTTATCGTAACCGCACATGCATTTATCATAATTTTCTTTATAGTTATACCTATCATAATT
>63H
GCTTGAGCTGGGATAGTAGGCACATCATTAAGTATTTTAATTCGAACAGAACTAGGACAACCAGGCTATTTAATTGGAGATGATCAAACTTATAATGTTATCGTAACCGCACATGCATTTATCATAATTTTCTTTATAGTTATACCTATCATAATT
>63I
GCTTGAGCTGGGATAGTAGGCACATCATTAAGTATTTTAATTCGAACAGAACTAGGACAACCAGGCTATTTAATTGGAGATGATCAAACTTATAATGTTATCGTAACCGCACATGCATTTATCATAATTTTCTTTATAGTTATACCTATCATAATT
>63K
GCTTGAGCTGGGATAGTAGGCACATCATTAAGTATTTTAATTCGAACAGAACTAGGACAACCAGGCTATTTAATTGGAGATGATCAAACTTATAATGTTATCGTAACCGCACATGCATTTATCATAATTTTCTTTATAGTTATACCTATCATAATT
>63M
GCTTGAGCTGGGATAGTAGGCACATCATTAAGTATTTTAATTCGAACAGAACTAGGACAACCAGGCTATTTAATTGGAGATGATCAAACTTATAATGTTATCGTAACCGCACATGCATTTATCATAATTTTCTTTATAGTTATACCTATCATAATT
>63R
GCTTGAGCTGGGATAGTAGGCACATCATTAAGTATTTTAATTCGAACAGAACTAGGACAACCAGGCTATTTAATTGGAGATGATCAAACTTATAATGTTATCGTAACCGCACATGCATTTATCATAATTTTCTTTATAGTTATACCTATCATAATT
>63S
GCTTGAGCTGGGATAGTAGGCACATCATTAAGTATTTTAATTCGAACAGAACTAGGACAACCAGGCTATTTAATTGGAGATGATCAAACTTATAATGTTATCGTAACCGCACATGCATTTATCATAATTTTCTTTATAGTTATACCTATCATAATT
>63U
GCTTGAGCTGGGATAGTAGGCACATCATTAAGTATTTTAATTCGAACAGAACTAGGACAACCAGGCTATTTAATTGGAGATGATCAAACTTATAATGTTATCGTAACCGCACATGCATTTATCATAATTTTCTTTATAGTTATACCTATCATAATT
>64A
ATTTGAGCTGGTATAGTAGGAACTTCTTTAAGATTATTAATTCGAGCTGAATTAGGAACTCCTGGATCTTTAATTGGCGATGACCAAATTTATAATACTATCGTAACAGCACATGCTTTCATTATAATTTTTTTTATAGTAATACCTATTATAATT
>64B
ATTTGAGCTGGAATAGTGGGAACTTCTTTAAGATTATTAATTCGAGCTGAATTAGGTAACCCAGGGTCTTTAATTGGAGACGATCAAATTTATAATACTATTGTAACAGCACATGCTTTTATTATAATTTTTTTTATAGTTATACCTATTATAATT
>64C
ATTTGAGCTGGAATAGTGGGAACTTCTTTAAGATTATTAATTCGAGCTGAATTAGGTAACCCAGGGTCTTTAATTGGAGACGATCAAATTTATAATACTATTGTAACAGCCCATGCTTTTATTATAATTTTTTTTATAGTTATACCTATTATAATT
>64D
ATTTGAGCTGGAATAGTGGGAACTTCTTTAAGATTATTAATTCGAGCTGAATTAGGTAACCCAGGGTCTTTAATTGGAGACGATCAAATTTATAATACTATTGTAACAGCACATGCTTTTATTATAATTTTTTTTATAGTTATACCTATTATAATT
>64E
ATTTGAGCTGGAATAGTGGGAACTTCTTTAAGATTATTAATTCGAGCTGAATTAGGTAACCCAGGGTCTTTAATTGGAGACGATCAAATTTATAATACTATTGTAACAGCACATGCTTTTATTATAATTTTTTTTATAGTTATACCTATTATAATT
>64G
ATTTGAGCTGGAATAGTGGGAACTTCTTTAAGATTATTAATTCGAGCTGAATTAGGTAACCCAGGGTCTTTAATTGGAGACGATCAAATTTATAATACTATTGTAACAGCACATGCTTTTATTATAATTTTTTTTATAGTTATACCTATTATAATT
>64I
ATTTGAGCTGGAATAGTGGGAACTTCTTTAAGATTATTAATTCGAGCTGAATTAGGTAACCCAGGGTCTTTAATTGGAGACGATCAAATTTATAATACTATTGTAACAGCACATGCTTTTATTATAATTTTTTTTATAGTTATACCTATTATAATT
>64J
ATTTGAGCTGGAATAGTGGGAACTTCTTTAAGATTATTAATTCGAGCTGAATTAGGTAACCCAGGGTCTTTAATTGGAGACGATCAAATTTATAATACTATTGTAACAGCACATGCTTTTATTATAATTTTTTTTATAGTTATACCTATTATAATT
>64V
ATTTGAGCTGGTATAGTAGGAACTTCTTTAAGATTATTAATTCGAGCTGAATTAGGAACTCCTGGATCTTTAATTGGCGATGACCAAATTTATAATACTATCGTAACAGCACATGCTTTCATTATAATTTTTTTTATAGTAATACCTATTATAATT
>64K
ATTTGAGCTGGAATAGTGGGAACTTCTTTAAGATTATTAATTCGAGCTGAATTAGGTAACCCAGGGTCTTTAATTGGAGACGATCAAATTTATAATACTATTGTAACAGCACATGCTTTTATTATAATTTTTTTTATAGTTATACCTATTATAATT
>64L
ATTTGAGCTGGAATAGTGGGAACTTCTTTAAGATTATTAATTCGAGCTGAATTAGGTAACCCAGGGTCTTTAATTGGAGACGATCAAATTTATAATACTATTGTAACAGCACATGCTTTTATTATAATTTTTTTTATAGTTATACCTATTATAATT
>64M
ATTTGAGCTGGAATAGTGGGAACTTCTTTAAGATTATTAATTCGAGCTGAATTAGGTAACCCAGGGTCTTTAATTGGAGACGATCAAATTTATAATACTATTGTAACAGCACATGCTTTTATTATAATTTTTTTTATAGTTATACCTATTATAATT
>64N
ATTTGAGCTGGAATAGTGGGAACTTCTTTAAGATTATTAATTCGAGCTGAATTAGGTAACCCAGGGTCTTTAATTGGAGACGATCAAATTTATAATACTATTGTAACAGCACATGCTTTTATTATAATTTTTTTTATAGTTATACCTATTATAATT
>64P
ATTTGAGCTGGTATAGTAGGAACTTCTTTAAGATTATTAATTCGAGCTGAATTAGGAACTCCTGGATCTTTAATTGGCGATGACCAAATTTATAATACTATCGTAACAGCACATGCTTTCATTATAATTTTTTTTATAGTAATACCTATTATAATT
>64Q
GCTTGAGCTGGGATAGTAGGCACATCATTAAGTATTTTAATTCGAACAGAACTAGGACAACCAGGCTATTTAATTGGAGATGATCAAACTTATAATGTTATCGTAACCGCACATGCATTTATCATAATTTTCTTTATAGTTATACCTATTATAATT
>64R
ATTTGAGCTGGAATAGTGGGAACTTCTTTAAGATTATTAATTCGAGCTGAATTAGGTAACCCAGGGTCTTTAATTGGAGACGATCAAATTTATAATACTATTGTAACAGCACATGCTTTCATTATAATTTTTTTTATAGTTATACCTATTATAATT
>64S
ATTTGAGCTGGAATAGTGGGAACTTCTTTAAGATTATTAATTCGAGCTGAATTAGGTAACCCAGGGTCTTTAATTGGAGACGATCAAATTTATAATACTATTGTAACAGCACATGCTTTTATTATAATTTTTTTTATAGTTATACCTATTATAATT
>64T
GCTTGAGCTGGGATAGTAGGCACATCATTAAGTATTTTAATTCGAACAGAACTAGGACAACCAGGCTATTTAATTGGAGATGATCAAACTTATAATGTTATCGTAACCGCACATGCATTTATCATAATTTTCTTTATAGTTATACCTATTATAATT
>64U
ATTTGAGCTGGAATAGTGGGAACTTCTTTAAGATTATTAATTCGAGCTGAATTAGGTAACCCAGGGTCTTTAATTGGAGACGATCAAATTTATAATACTATTGTAACAGCACATGCTTTTATTATAATTTTTTTTATAGTTATACCTATTATAATT
>65A
GCTTGAGCTGGGATAGTAGGCACATCATTAAGTATTTTAATTCGAACAGAATTAGGACAACCAGGCTATTTAATTGGAGATGATCAAACTTATAATGTTATCGTAACCGCACATGCATTTATCATAATTTTCTTTATAGTTATACCTATCATAATT
>65B
GCTTGAGCTGGGATAGTAGGCACATCATTAAGTATTTTAATTCGAACAGAACTAGGACAACCAGGCTATTTAATTGGAGATGATCAAACTTATAATGTTATCGTAACCGCACATGCATTTATCATAATTTTCTTTATAGTTATACCTATTATAATT
>65C
GCTTGAGCTGGGATAGTAGGCACATCATTAAGTATTTTAATTCGAACAGAACTAGGACAACCAGGCTATTTAATTGGAGATGATCAAACTTATAATGTTATCGTAACCGCACATGCATTTATCATAATTTTCTTTACAGTTATACCTATCATAATT
>65D
GCTTGAGCTGGGATAGTAGGCACATCATTAAGTATTTTAATTCGAACAGAATTAGGACAACCAGGCTATTTAACTGGAGATGATCAAACTTATAATGTTATCGTAACCGCACATGCATTTATCATAATTTTCTTTATAGTTATACCTATCATAATT
>65E
GCTTGAGCTGGGATAGTAGGCACATCATTAAGTATTTTAATTCGAACAGAACTAGGACAACCAGGCTATTTAATTGGAGATGATCAAACTTATAATGTTATCGTAACCGCACATGCATTTATCATAATTTTCTTTATAGTTATACCTATCATAATT
>65F
GCTTGAGCTGGGATAGTAGGCACATCATTAAGTATTTTAATTCGAACAGAATTAGGACAACCAGGCTATTTAATTGGAGATGATCAAACTTATAATGTTATCGTAACCGCACATGCATTTATCATAATTTTCTTTATAGTTATACCTATCATAATT
>65G
GCTTGAGCTGGGATAGTAGGCACATCATTAAGTATTTTAATTCGAACAGAACTAGGACAACCAGGCTATTTAATTGGAGATGATCAAACTTATAATGTTATCGTAACCGCACATGCATTTATCATAATTTTCTCTATAGTTATACCTATCATAATT
>65I
GCTTGAGCTGGGATAGTAGGCACATCATTAAGTATTTTAATTCGAACAGAATTAGGACAACCAGGCTATTTAATTGGAGATGATCAAACTTATAATGTTATCGTAACCGCACATGCATTTATCATAATTTTCTTTATAGTTATACCTATTATAATT
>65J
GCTTGAGCTGGGATAGTAGGCACATCATTAAGTATTTTAATTCGAACAGAATTAGGACAACCAGGCTATTTAATTGGAGATGATCAAACTTATAATGTTATCGTAACCGCACATGCATTTATCATAATTTTCTTTATAGTTATACCTATCATAATT
>65L
GCTTGAGCTGGGATAGTAGGCACATCATTAAGTATTTTAATTCGAACAGAACTAGGACAACCAGGCTATTTAATTGGAGATGATCAAACTTATAATGTTATCGTAACCGCACATGCATTTATCATAATTTTCTTTATAGTTATACCTATCATAATT
>65M
GCTTGAGCTGGGATAGTAGGCACATCATTAAGTATTTTAATTCGAACAGAACTAGGACAACCAGGCTATTTAATTGGAGATGATCAAACTTATAATGTTATCGTAACCGCACATGCATTTATCATAATTTTCTTTATAGTTATACCTATCATAATT
>65N
GCTTGAGCTGGGATAGTAGGCACATCATTAAGTATTTTAATTCGAACAGAACTAGGACAACCAGGCTATTTAATTGGAGATGATCAAACTTATAATGTTATCGTAACCGCACATGCATTTATCATAATTTTCTTTATAGTTATACCTATCATAATT
>65P
GCTTGAGCTGGGATAGTAGGCACATCATTAAGTATTTTAATTCGAACAGAATTAGGACAACCAGGCTATTTAATTGGAGATGATCAAACTTATAATGTTATCGTAACCGCACATGCATTTATCATAATTTTCTTTATAGTTATACCTATCATAATT
>66A
ATTTGAGCAGGAATAGTAGGAACTTCTTTAAGATTATTAATTCGAGCTGAATTAGGTAATCCTGGATCATTAATTGGTGATGATCAAATTTATAATACAATTGTTACTGCTCATGCTTTTATTATAATTTTTTTCATAGTTATACCTATTATAATT
>66C
ATTTGAGCAGGAATAGTAGGAACTTCTTTAAGATTATTAATTCGAGCTGAATTAGGTAACCCAGGGTCTTTAATTGGAGACGATCAAATTTATAATACTATTGTAACAGCACATGCTTTTATTATAATTTTTTTTATAGTTATACCTATTATAATT
>66D
ATTTGAGTTGGAATAGTGGGAACTTCTTTAAGATTATTAATTCGAGCTGAATTAGGTAACCCAGGGTCTTTAATTGGAGACGATCAAATTTATAATACTATTGTAACAGCACATGCTTTTATTATAATTTTTTTCATAGTTATACCTATTATAATT
>66E
ATTTGAGCAGGAATAGTAGGAACATCATTAAGATTATTAATCCGAGCTGAATTAGGAAATCCTGGATCTTTAATTGGAGATGATCAAATTTATAACACTATTGTTACTGCTCATGCTTTTATTATAATTTTTTTTATAGTTATACCTATCATAATT
>66F
ATTTGAGCAGGAATAGTAGGAACATCATTAAGATTATTAATCCGAGCTGAATTAGGAAATCCTGGATCTTTAATTGGAGATGATCAAATTTATAACACTATTGTAACAGCTCATGCTTTTATTATAATTTTTTTTATAGTTATACCTATTATAATT
>66G
ATTTGAGCAGGAATAGTAGGAACTTCTTTAAGATTATTAATTCGAGCTGAATTAGGTAATCCTGGATCATTAATTGGTGATGACCAAATTTATAATACAATTGTTACTGCTCATGCTTTTATTATAATTTTTTTTATAGTTATACCTATTATAATT
>66H
ATTTGAGCTGGAATAGTGGGAACTTCTTTAAGATTATTAATTCGAGCTGAATTAGGTAACCCAGGGTCTTTAATTGGAGACGATCAAATTTATAATACTATTGTAACAGCACATGCTTTTATTATAATTTTTTTTATAGTTATACCTATTATAATT
>66I
ATTTGAGCAGGAATAGTAGGAACTTCTTTAAGATTATTAATTCGAGCTGAATTAGGTAATCCTGGATCATTAATTGGTGATGATCAAATTTATAATACAATTGTTACTGCTCATGCTTTTATTATAATTTTTTTCATAGTTATACCTATTATAATT
>66K
ATTTGAGCAGGAATAGTAGGAACTTCTTTAAGATTATTAATTCGAGCTGAATTAGGTAATCCTGGATCATTAATTGGTGATGATCAAATTTATAATACAATTGTTACTGCTCATGCTTTTATTATAATTTTTTTCATAGTTATACCTATTATAATT
>66M
ATTTGAGCAGGAATAGTAGGAACATCATTAAGATTATTAATCCGAGCTGAATTAGGAAATCCTGGATCTTTAATTGGAGATGATCAAATTTATAACACTATTGTAACAGCTCATGCTTTTATTATAATTTTTTTTATAGTTATACCTATCATAATT
>66N
ATTTGAGCAGGAATAGTAGGAACTTCTTTAAGATTATTAATTCGAGCTGAATTAGGAAATCCTGGATCATTAATTGGTGATGATCAAATTTATAATACAATTGTTACTGCTCATGCTTTTATTATAATTTTTTTTATAGTTATACCTATTATAATT
>66P
ATTTGAGCTGGTATAGTTGGAACTTCATTAAGATTACTAATTCGAGCTGAATTAGGAACCCCCGGATCTTTAATTGGAGATGATCAAATTTATAATACTATTGTTACAGCCCATGCTTTTATTATAATTTTTTTTATAGTTATACCTATCATAATT
>66R
ATTTGAGCTGGAATAGTGGGAACTTCTTTAAGATTATTAATTCGAGCTGAATTAGGTAACCCAGGGTCTTTAATTGGAGACGATCAAATTTATAATACTATTGTAACAGCACATGCTTTTATTATAATTTTTTTTATAGTTATACCTATTATAATT
>66U
ATTTGAGCAGGAATAGTAGGAACTTCTTTAAGATTATTAATTCGAGCTGAATTAGGTAATCCTGGATCATTAATTGGTGATGACCAAATTTATAATACAATTGTTACTGCTCATGCTTTTATTATAATTTTTTTTATAGTTATACCTATTATAATT
>66V
ATTTGAGCAGGAATAGTAGGAACTTCTTTAAGATTATTAATTCCAGCTGAATTAGGTAATCCTGGATCATTAATTGGTGATGATCAAATTTATAATACAATTGTTACTGCTCATGCTTTTATTATAATTTTTTTCATAGTTATACCTATTATAATT
>67_1
GCTTGAGCTGGGATAGTAGGCACATCATTAAGTATTTTAATTCGAACAGAACTAGGACAACCAGGCTATTTAATTGGAGATGATCAAACTTATAATGTTATCGTAACCGCACATGCATTTATCATAATTTTCTTTATAGTTATACCTATCATAATT
>67_2
GCTTGAGCTGGGATAGTAGGCACATCATTAAGTATTTTAATTCGAACAGAACTAGGACAACCAGGCTATTTAATTGGAGATGATCAAACTTATAATGTTATCGTAACCGCACATGCATTTATCAAAATTTTCTTTATAGTTATACCTATTATAATT
>67_3
GCTTGAGCAGGAATAGTTGGGACATCTCTAAGTATATTAATTCGAGCAGAATTAGGGAATCCTGGTTCATTAATTGGTGATGATCAAATTTATAATGTAATTGTAACTGCACATGCATTTATTATAATTTTTTTTATAGTTATACCTATTATAATT
>67_4
GCTTGAGCTGGGATAGTAGGCACATCATTAAGTATTTTAATTCGAACAGAACTAGGACAACCAGGCTATTTAACTGGAGATGATCAAACTTATAATGTTATCGTAACCGCACATGCATTTATCATAATTTTTTTTATAGTTATACCTATCATAATT
>67_5
GCTTGAGCTGGGATAGTAGGCACATCATTAAGTATTTTAATTCGAACAGAACTAGGACAACCAGGCTATTTAATTGGAGATGATCAAACTTATAATGTTATCGTAACCGCACATGCATTTATCATAATTTTCTTTATAGTTATACCTATCATAATT
>67_6
ATTTGAGCAGGAATAGTAGGTACTTCTTTAAGTTTATTAATTCGAGCTGAATTAGGAACTCCAGGATCTTTAATTGGAGATGATCAAATTTATAATACTATTGTAACAGCCCATGCTTTTATTATAATTTTTTTTATAGTTATACCAATTATAATT
>67_7
GCTTGAGCTGGGATAGTAGGCACATCATTAAGTATTTTAATTCGAACAGAACTAGGACAACCAGGCTATTTAATTGGAGATGATCAAACTTATAATGTTATCGTAACCGCACATGCATTTATCATAATTTTCTTTATAGTTATACCTATCATAATT
>67_9
GCTTGAGCTGGGATAGTAGGCACATCATTAAGTATTTTAATTCGAACAGAACTAGGACAACCAGGCTATTTAATTGGAGATGATCAAACTTATAATGTTATCGTAACCGCACATGCATTTATCATAATTTTCTTTATAGTTATACCTATCATAATT
>67A
GCTTGAGCTGGGATAGTAGGCACATCATTAAGTATTTTAATTCGAACAGAACTAGGACAACCAGGCTATTTAATTGGAGATGATCAAACTTATAATGTTATCGTAACCGCACATGCATTTATCATAATTTTCTTTATAGTTATACCTATCATAATT
>67B
GCTTGAGCTGGGATAGTAGGCACATCATTAAGTATTTTAATTCGAACAGAACTAGGACAACCAGGCTATTTAATTGGAGATGATCAAACTTATAATGTTATCGTAACCGCACATGCATTTATCAAAATTTTCTTTATAGTTATACCTATTATAATT
>67C
GCTTGAGCTGGGATAGTAGGCACATCATTAAGTATTTTAATTCGAACAGAATTAGGACAACCAGGCTATTTAATTGGAGATGATCAAACTTATAATGTTATCGTAACCGCACATGCATTTATCATAATTTTCTTTATAGTTATACCTATCATAATT
>67D
GCATGGGCCGGAATGGTAGGGACATCTCTCAGTTTATTAATTCGAGCAGAGCTTGGACAACCCGGTTATTTAATTGGTGATGACCAAATCTATAACGTCATTGTTACAGCTCATGCATTCGTTATAATTTTCTTTATAGTTATACCTATTATAATT
>67E
GCTTGAGCAGGAATAGTTGGGACATCTCTAAGTATATTAATTCGAGCAGAATTAGGGAATCCTGGTTCATTAATTGGTGATGATCAAATTTATAATGTAATTGTAACTGCACATGCATTTATTATAATTTTTTTTATAGTTATACCAATTATAATT
>67F
ATTTGAGCAGGAATAGTAGGTACTTCTTTAAGTTTATTAATTCGAGCTGAATTAGGAACTCCAGGATCTTTAATTGGAGATGATCAAATTTATAATACTATTGTAACAGCCCATGCTTTTATTATAATTTTTTTTATAGTTATACCAATTATAATT
>67H
ATTTGAGCAGGAATAGTAGGTACTTCTTTAAGTTTATTAATTCGAGCTGAATTAGGAACTCCAGGATCTTTAATTGGAGATGATCAAATTTATAATACTATTGTAACAGCCCATGCTTTTATTATAATTTTTTTTATAGTTATACCAATTATAATT
>67I
GCTTGAGCTGGGATAGTAGGCACATCATTAAGTATTTTAATTCGAACAGAATTAGGACAACCAGGCTATTTAGTTGGAGATGATCAAACTTATAATGTTATCGTAACCGCACATGCATTTATCATAATTTTCTTTATAGTTATACCTATCATAATT
>67J
GCTTGAGCTGGGATAGTAGGCACATCATTAAGTATTTTAATTCGAACAGAACTAGGACAACCAGGCTATTTAATTGGAGATGATCAAACTTATAATGTTATCGTAACCGCACATGCATTTATCATAATTTTCTTTATAGTTATACCTATTATAATT
>67K
GCTTGAGCAGGAATAGTTGGGACATCTCTAAGTATATTAATTCGAGCAGAATTAGGGAATCCTGGCTCATTAATTGGTGATGATCAAATTTATAATGTAATTGTAACTGCACATGCATTTATTATAATTTTTTTTATAGTTATACCTATTATAATT
>67L
GCTTGAGCTGGGATAGTAGGCACATCATTAAGTATTTTAATTCGAACAGAACTAGGACAACCAGGCTATTTAATTGGAGATGATCAAACTTATAATGTTATCGTAACCGCACATGCATTTATCATAATTTTCTTTATAGTTATACCTATTATAATT
>67M
GCTTGAGCTGGGATAGTAGGCACATCATTAAGTATTTTAATTCGAACAGAACTAGGACAACCAGGCTATTTAATTGGAGATGATCAAACTTATAATGTTATCGTAACCGCACATGCATTTATCATAATTTTCTTAATCACTAGTGCGGCCGCCTGC
>67N
GCTTGAGCTGGGATAGTAGGCACATCATTAAGTATTTTAATTCGAACAGAACTAGGACAACCAGGCTATTTAATTGGAGATGATCAAACTTATAATGTTATCGTAACCGCACATGCATTTATCATAATTTTCTTTATAGTTATACCTATCATAATT
>68A
ATTTGAGCAGGAATAGTAGGTACTTCTTTAAGTTTATTAATTCGAGCTGAATTAGGAACTCCAGGATCTTTAATTGGAGATGATCAAATTTATAATACTATTGTAACAGCTCATGCTTTTATTATAATTTTTTTTATAGTTATACCTATTATAATT
>68B
ATTTGAGCAGGAATAGTAGGTACTTCTTTAAGTTTATTAATTCGAGCTGAATTAGGAACTCCAGGATCTTTAATTGGAGATGATCAAATTTATAATACTATTGTAACAGCCCATGCTTTTATTATAATTTTTTTTATAGTTATACCAATTATAATT
>68C
ATTTGAGCAGGAATAGTAGGTACTTCTTTAAGTTTATTAATTCGAGCTGAATTAGGAACTCCAGGATCTTTAATTGGAGATGATCAAATTTATAATACTATTGTAACAGCCCATGCTTTTATTATAATTTTTTTTATAGTTATACCAATTATAATT
>68D
ATTTGAGCAGGAATAGTAGGTACTTCTTTAAGTTTATTAATTCGAGCTGAATTAGGAACTCCAGGATCTTTAATTGGAGATGATCAAATTTATAATACTATTGTAACAGCCCATGCTTTTATTATAATTTTTTTTATAGTTATACCAATTATAATT
>68E
ATTTGAACAGGAATAGTAGGTACTTCTTTAAGATTATTAATTCGAGCTGAATTAGGTAATCCTGGATCATTAATTGGTGATGATCAAATTTATAATACTATTGTAACACCCCATGCTTTTATTATAATTTTTTTTATAGTTATACCTATTATAATT
>68F
ATTTGAGCAGGAATAGTAGGTACTTCTTTAAGTTTATTAATTCGAGCTGAATTAGGAACTCCAGGATCTTTAATTGGAGATGATCAAATTTATAATACTATTGTAACAGCCCATGCTTTTATTATAATTTTTTTTATAGTTATACCAATTATAATT
>68G
GCTTGGGCTGGAATAGTAGGCACATCATTAAGTATTTTAATTCGAACAGAACTAGGACAACCAGGTTATTTAATTGGAGACGATCAAACTTATAATGTTATCGTAACTGCACATGCATTTATCATAATTTTCTTTATAGTTATACCTATCATAATT
>68I
GCTTGGGCTGGAATAGTAGGCACATCATTAAGTATTTTAATTCGAACAGAACTAGGACAACCAGGTTATTTAATTGGAGACGATCAAACTTATAATGTTATCGTAACCGCACATGCATTTATCATAATTTTCTTTATAGTTATACCTATCATAATT
>68J
ATTTGAGCAGGAATAGTAGGTACTTCTTTAAGTTTATTAATTCGAGCTGAATTAGGAACTCCAGGATCTTTAATTGGAGATGATCAAATTTATAATACTATTGTAACAGCCCATGCTTTTATTATAATTTTTTTTATAGTTATACCAATTATAATT
>68K
ATTTGAGCCGGAATAGTAGGAACATCTTTAAGTTTATTAATTCGAGCAGAACTTGGAAATCCAGGATCATTAATTGGTGATGATCAAATTTATAACACTATTGTTACCGCTCATGCATTTATTATAATTTTTTTTATAGTTATACCAATTATAATT
>68L
ATTTGAGCAGGAATAGTAGGTACTTCTTTAAGTTTATTAATTCGAGCTGAATTAGGAACTCCAGGATCTTTAATTGGAGATGATCAAATTTATAATACTATTGTAACAGCCCATGCTTTTATTATAATTTTTTTTATAGTTATACCAATTATAATT
>68P
GCTTGGGCTGGAATAGTAGGCACATCATTAAGTATTTTAATTCGAACAGAACTAGGACAACCAGGTTATTTAATTGGAGACGATCAAACTTATAATGTTATCGTAACTGCACATGCATTTATCATAATTTTCTTTATAGTTATACCTATTATAATC
>68Q
ATTTGAGCAGGAATAGTAGGTACTTCTTTAAGTTTATTAATTCGAGCTGAATTAGGAACTCCAGGATCTTTAATTGGAGATGATCAAATTTATAATACTATTGTAACAGCCCATGCTTTTATTATAATTTTTTTTATAGTTATACCAATTATAGTT
>69C
GCTTGAGCTGGGATAGTGGGCACATCATTAAGTATTTTAATTCGAACAGAACTAGGACAACCAGGCTATTTAATTGGAGATGATCAAACTTATAATGTTATCGTAACCGCACATGCATTTATCATAATTTTCTTTATAGTTATACCTATCATAATT
>69D
GCTTGAGCTGGGATAGTAGGCACATCATTAAGTATTTTAATTCGAACAGAATTAGGACAACCAGGCTATTTAATTGGAGATGATCAAACTTATAATGTTATCGTAACCGCACATGCATTTATCATAATTTTCTTTATAGTTATACCTATCATAATT
>69E
GCTTGGGCTGGAATAGTAGGCACATCATTAAGTATTTTAATTCGAACAGAACTAGGACAACCAGGTTATTTAATTGGAGACGATCAAACTTATAATGTTATCGTAACTGCACATGCATTTATCATAATTTTCTTTATAGTTATACCTATTATAATC
>69F
GCTTGAGCTGGAATAGTAGGCACATCATTAAGTATTTTAATTCGAACAGAACTAGGACAACCAGGCTATTTAATTGGAGATGATCAAACTTATAATGTTATCGTAACCGCACATGCATTTATCATAATTTTCTTTATAGTTATACCTATTATAATC
>69I
GCTTGAGCTGGGATAGTAGGCACATCATTAAGTATTTTAATTCGAACAGAATTAGGACAACCAGGCTATTTAATTGGAGATGATCAAACTTATAATGTTATCGTAACCGCACATGCATTTATCATAATTTTCTTTATAGTTATACCTATCATAATT
>69J
GCTTGAGCTGGGATAGTAGGCACATCATTAAGTATTTTAATTCGAACAGAATTAGGACAACCAGGCTATTTAATTGGAGATGATCAAACTTATAATGTTATCGTAACCGCACATGCATTTATCATAATTTTCTTTATAGTTATACCTATCATAATT
>69L
GCTTGGGCTGGAATAGTAGGCACATCATTAAGTATTTTAATTCGAACAGAACTAGGACAACCAGGTTATTTAATTGGAGACGATCAAACTTATAATGTTATCGTAACTGCACATGCATTTATCATAATTTTCTTTATAGTTATACCTATTATAATC
>69M
GCTTGAGCTGGGATAGTAGGCACATCATTAAGTATTTTAATTCGAACAGAACTAGGACAACCAGGCTATTTAATTGGAGATGATCAAACTTATAATGTTATCGTAACCGCACATGCATTTATCATAATTTTCTTTATAGTTATACCTATTATAATT
>69N
GCTTGGGCTGGAATAGTAGGCACATCATTAAGTATTTTAATTCGAACAGAACTAGGACAACCAGGTTATTTAATTGGAGACGATCAAACTTATAATGTTATCGTAACTGCACATGCATTTATCATAATTTTCTTTATAGTTATACCTATCATAATT
>6A
GCTTGAGCTGGGATAGTAGGCACATCATTAAGTATTTTAATTCGAACAGAATTAGGACAACCAGGCTATTTAATTGGAGATGATCAAACTTATAATGTTATCGTAACCGCACATGCATTTATCATAATTTTCTTTATAGTTATACCTATCATAATT
>6B
GCTTGAGCTGGGATAGTAGGCACATCATTAAGTATTTTAATTCGAACAGAACTAGGACAACCAGGCTATTTAATTGGAGATGATCAAACTTATAATGTTATCGTAACCGCACATGCATTTATCATAATTTTCTTTATAGTTATACCTATCATAATT
>6C
GCTTGAGCTGGGATAGTAGGCACATCATTAAGTATTTTAATTCGAACAGAACTAGGACAACCAGGCTATTTAATTGGAGATGATCAAACTTATAATGTTATCGTAACCGCACATGCATTTATCATAATTTTCTTTATAGTTATACCTATTATAATT
>6D
GCTTGAGCTGGGATAGTAGGCACATCATTAAGTATTTTAATTCGAACAGAACTAGGACAACCAGGCTATTTAATTGGAGATGATCAAACTTATAATGTTATCGTAACCGCACATGCATTTATCATAATTTTCTTTATAGTTATACCTATCATAATT
>6E
GCTTGAGCTGGGATAGTAGGCACATCATTAAGTATTTTAATTCGAACAGAATTAGGACAACCAGGCTATTTAATTGGAGATGATCAAACTTATAATGTTATCGTAACCGCACATGCATTTATCATAATTTTCTTTATAGTTATACCTATCATAATT
>6F
GCTTGAGCTGGGATAGTAGGCACATCATTAAGTATTTTAATTCGAACAGAATTAGGACAACCAGGCTATTTAATTGGAGATGATCAAACTTATAATGTTATCGTAACCGCACATGCATTTATCATAATTTTCTTTATAGTTATACCTATCATAATT
>6G
GCTTGAGCTGGGATAGTAGGCACATCATTAAGTATTTTAATTCGAACAGAACTAGGACAACCAGGCTATTTAATTGGAGATGATCAAACTTATAATGTTATCGTAACCGCACATGCATTTATCATAATTTTCTTTATAGTTATACCTATCATAATT
>6H
GCTTGAGCTGGGATAGTAGGCACATCATTAAGTATTTTAATTCGAACAGAATTAGGACAACCAGGCTATTTAATTGGAGATGATCAAACTTATAATGTTATCGTAACCGCACATGCATTTATCATAATTTTCTTTATAGTTATACCTATTATAATT
>6I
GCTTGAGCTGGGATAGTAGGCACATCATTAAGTATTTTAATTCGAACAGAACTAGGACAACCAGGCTATTTAATTGGAGATGATCAAACTTATAATGTTATCGTAACCGCACATGCATTTATCATAATTTTCTTTATAGTTATACCTATCATAATT
>6J
GCTTGAGCTGGGATAGTAGGCACATCATTAAGTATTTTAATTCGAACAGAACTAGGACAACCAGGCTATTTAATTGGAGATGATCAAACTTATAATGTTATCGTAACCGCACATGCATTTATCATAATTTTCTTTATAGTTATACCTATCATAATT
>6K
GCTTGAGCTGGGATAGTAGGCACATCATTAAGTATTTTAATTCGAACAGAACTAGGACAACCAGGCTATTTAATTGGAGATGATCAAACTTATAATGTTATCGTAACCGCACATGCATTTATCATAATTTTCTTTATAGTTATACCTATTATAATT
>6L
GCTTGGGCTGGAATAGTAGGCACATCATTAAGTATTTTAATTCGAACAGAACTAGGACAACCAGGTTATTTAATTGGAGACGATCAAACTTATAATGTTATCGTAACTGCACATGCATTTATCATAATTTTCTTTATAGTTATACCTATTATAATC
>70A
ATTTGAGCAGGAATAGTAGGTACTTCTTTAAGTTTATTAATTCGAGCTGAATTAGGAACTCCAGGATCTTTAATTGGAGATGATCAAATTTATAATACTATTGTAACAGCCCATGCTTTTATTATAATTTTTTTTATAGTTATACCAATTATAATT
>70C
ATTTGAGCAGGAATAGTAGGTACTTCTTTAAGTTTATTAATTCGAGCTGAATTAGGAACTCCAGGATCTTTAATTGGAGATGATCAAATTTATAATACTATTGTAACAGCCCATGCTTTTATTATAATTTTTTTTATAGTTATACCAATTATAATT
>70D
ATTTGAGCAGGAATAGTAGGTACTTCTTTAAGTTTATTAATTCGAGCTGAATTAGGAACTCCAGGATCTTTAATTGGAGATGATCAAATTTATAATACTATTGTAACAGCCCATGCTTTTATTATAATTTTTTTTATAGTTATACCAATTATAATT
>70F
ATTTGAGCAGGAATAGTAGGTACTTCTTTAAGTTTATTAATTCGAGCTGAATTAGGAACTCCAGGATCTTTAATTGGAGATGATCAAATTTATAATACTATTGTAACAGCCCATGCTTTTATTATAATTTTTTTTATAGTTATACCAATTATAATT
>70G
ATTTGAGCAGGAATAGTAGGTACTTCTTTAAGTTTATTAATTCGAGCTGAATTAGGAACTCCAGGATCTTTAATTGGAGATGATCAAATTTATAATACTATTGTAACAGCCCATGCTTTTATTATAATTTTTTTTATAGTTATACCAATTATAATT
>70K
ATTTGAGCAGGAATAGTAGGTACTTCTTTAAGTTTATTAATTCGAGCTGAATTAGGAACTCCAGGATCTTTAATTGGAGATGATCAAATTTATAATACTATTGTAACAGCCCATGCTTTTATTATAATTTTTTTTATAGTAATACCTATTATAATC
>70L
ATTTGAGCAGGAATAGTAGGTACTTCTTTAAGTTTATTAATTCGAGCTGAATTAGGAACTCCAGGATCTTTAATTGGAGATGATCAAATTTATAATACTATTGTAACAGCCCATGCTTTTATTATAATTTTTTTTATAGTTATACCAATTATAATT
>70M
ATTTGAGCAGGAATAGTAGGTACTTCTTTAAGTTTATTAATTCGAGCTGAATTAGGAACTCCAGGATCTTTAATTGGAGATGATCAAATTTATAATACTATTGTAACAGCCCATGCTTTTATTATAATTTTTTTTATAGTTATACCAATTATAATT
>70N
ATTTGAGCAGGAATAGTAGGTACTTCTTTAAGTTTATTAATTCGAGCTGAATTAGGAACTCCAGGATCTTTAATTGGAGATGATCAAATTTATAATACTATTGTAACAGCCCATGCTTTTATTATAATTTTTTTTATAGTTATACCAATTATAATT
>70O
ATTTGAGCAGGAATAGTAGGTACTTCTTTAAGTTTATTAATTCGAGCTGAATTAGGAACTCCAGGATCTTTAATTGGAGATGATCAAATTTATAATACTATTGTAACAGCCCATGCTTTTATTATAATTTTTTTTATAGTTATACCAATTATAATT
>71B
ATTTGAGCAGGAATAGTAGGAACATCTTTAAGTTTATTAATTCGAGCAGAACTTGGAAATCCAGGATCATTAATTGGTGATGATCAAATTTATAACACTATTGTTACCGCTCATGCATTTATTATAATTTTTTTTATAGTTATGCCTATTATAATC
>71D
ATTTGAGCCGGAATAGTAGGAACATCTTTAAGTTTATTAATTCGAGCAGAACTTGGAAATCCAGGATCATTAATTGGTGATGATCAAATTTATAACACTATTGTTACCGCTCATGCATTTATTATAATTTTTTTTATAGTAATACCTATTATAATC
>71F
ATTTGAGCAGGAATAGTAGGTACTTCTTTAAGTTTATTAATTCGAGCTGAATTAGGAACTCCAGGATCTTTAATTGGAGATGATCAAATTTATAATACTATTGTAACAGCCCATGCTTTTATTATAATTTTTTTTATAGTTATACCAATTATAATT
>71G
ATTTGAGCCGGAATAGTAGGAACATCTTTAAGTTTATTAATTCGAGCTGAATTAGGAACTCCTGGATCTTTAATTGGAGATGATCAAATTTATAATACAATTGTTACTGGTCATGCTTTTATTATAATTTTTTTTATAGTTATACCAATTATAATT
>71H
ATTTGAGCAGGAATAGTAGGTACTTCTTTAAGTTTATTAATTCGAGCAGAACTTGGAAATCCAGGATCATTAATTGGTGATGATCAAATTTATAACACTATTGTTACCGCTCATGCATTTATTATAATTTTTTTTATAGTAATACCTATTATAATC
>71I
ATTTGAGCAGGAATAGTAGGTACTTCTTTAAGTTTATTAATTCGAGCTGAATTAGGAACTCCAGGATCTTTAATTGGAGATGATCAAATTTATAATACTATTGTAACAGCCCATGCTTTTATTATAATTTTTTTTATAGTTATACAAATTATAATT
>71J
GCTTGAGCTGGGATAGTAGGCACATCATTAAGTATTTTAATTCGAACAGAATTAGGACAACCAGGCTATTTAATTGGAGATGATCAAACTTATAATGTTATCGTAACCGCACATGCATTTATCATAATTTTCTTTATAGTTATACCTATCATAATT
>71L
ATTTGAGCCGGAATAGTAGGAACATCTTTAAGTTTATTAATTCGAGCAGAACTTGGAAATCCAGGATCATTAATTGGTGATGATCAAATTTATAACACTATTGTTACCGCTCATGCATTTATTATAATTTTTTTTATAGTAATACCTATTATAATC
>71N
ATTTGAGCTGGTATAGTTGGTACTTCATTAAGATTATTAATTCCTGCTGAATTAGGAAATCCAGGCTCATTAATTGGAGATGACCAAATTTATAACACTATTGTTACTGCTCACGCTTTCATTATAATTTTTTTTATAGTAATACCAATTATAATT
>71O
ATTTGAGCAGGAATAGTAGGTACTTCTTTAAGTTTATTAATTCGAGCTGAATTAGGAACTCCAGGATCTTTAATTGGAGATGATCAAATTTATAATACTATTGTAACAGCCCATGCTTTTATTATAATTTTTTTTATAGTTATACCAATTATAATT
>7A
GCTTGAGCTGGGATAGTAGGCACATCATTAAGTATTTTAATTCGAACAGAACTAGGACAACCAGGCTATTTAATTGGAGATGATCAAACTTATAATGTTATCGTAACCGCACATGCATTTATCATAATTTTCTTTATAGTTATACCTATTATAATT
>7B
GCTTGAGCTGGGATAGTAGGCACATCATTAAGTATTTTAATTCGAACAGAACTAGGACAACCAGGCTATTTAATTGGAGATGATCAAACTTATAATGTTATCGTAACCGCACATGCATTTATCATAATTTTCTTTATAGCTATACCTATTATAATT
>7C
GCTTGAGCTGGGATAGTAGGCACATCATTAAGTATTTTAATTCGAACAGAACTAGGACAACCAGGCTATTTAATTGGAGATGATCAAACTTATAATGTTATCGTAACCGCACATGCATTTATCATAATTTTCTTTATAGTTATACCTATTATAATT
>7D
GCTTGAGCTGGGATAGTAGGCACATCATTAAGTATTTTAATTCGAACAGAACTAGGACAACCAGGCTATTTAATTGGAGATGATCAAACTTATAATGTTATCGTAACCGCACATGCATTTATCATAATTTTCTTTATAGTTATACCTATTATAATT
>7E
GCTTGAGCTGGGATAGTAGGCACATCATTAAGTATTTTAATTCGAACAGAACTAGGACAACCAGGCTATTTAATTGGAGATGATCAAACTTATAATGTTATCGTAACCGCACATGCATTTATCATAATTTTCTTTATAGTTATACCTATTATAATT
>7F
GCTTGAGCTGGGATAGTAGGCACATCATTAAGTATTTTAATTCGAACAGAACTAGGACAACCAGGCTATTTAATTGGAGATGATCAAACTTATAATGTTATCGTAACCGCACATGCATTTATCATAATTTTCTTTATAGTTATACCTATTATAATT
>7G
GCTTGAGCTGGGATAGTAGGCACATCATTAAGTATTTTAATTCGAACAGAACTAGGACAACCAGGCTATTTAATTGGAGATGATCAAACTTATAATGTTATCGTAACCGCACATGCATTTATCATAATTTTCTTTATAGTTATACCTATTATAATT
>7H
GCTTGAGCTGGGATAGTAGGCACATCATTAAGTATTTTAATTCGAACAGAACTAGGACAACCAGGCTATTTAATTGGAGATGATCAAACTTATAATGTTATCGTAACCGCACATGCATTTATCATAATTTTCTTTATAGTTATACCTATTATAATT
>7I
GCTTGAGCTGGGATAGTAGGCACATCATTAAGTATTTTAATTCGAACAGAACTAGGACAACCAGGCTATTTAATTGGAGATGATCAAACTTATAATGTTATCGTAACCGCACATGCATTTATCATAATTTTCTTTATAGTTATACCTATTATAATT
>7J
GCTTGAGCTGGGATAGTAGGCACATCATTAAGTATTTTAATTCGAACAGAACTAGGACAACCAGGCTATTTAATTGGAGATGATCAAACTTATAATGTTATCGTAACCGCACATGCATTTATCATAATTTTCTTTATAGTTATACCTATTATAATT
>7K
GCTTGAGCTGGGATAGTAGGCACATCATTAAGTATTTTAATTCGAACAGAACTAGGACAACCAGGCTATTTAATTGGAGATGATCAAACTTATAATGTTATCGTAACCGCACATGCATTTATCATAATTTTCTTTATAGTTATACCTATTATAATT
>7L
GCTTGAGCTGGGATAGTAGGCACATCATTAAGTATTTTAATTCGAACAGAACTAGGACAACCAGGCTATTTAATTGGAGATGATCAAACTTATAATGTTATCGTAACCGCACATGCATTTATCATAATTTTCTTTATAGTTATACCTATTATAATT
>8A
ATTTGAGCAGGTATAGTAGGAACATCTTTAAGACTATTAATTCGTGCTGAATTAGGTAACCCAGGATCTTTAATTGGTGATGACCAAATTTATAATACTATTGTTACAGCTCATGCTTTTATTATAATTTTTTTTATGGTTATACCTATTATAATT
>8B
ATTTGAGCAGGTATAGTAGGAACTTCCCTAAGATTATTAATTCGAGCTGAATTAGGAAACCCAGGTTCATTAATCGGGGATGATCAAATTTATAATACTATTGTTACAGCACATGCTTTCATTATAATTTTCTTTATAGTAATACCAATTATAATT
>8C
ATTTGAAGAGGAATAGTTGGTACTTCTTTAAGTCTTCTAATTCGTGCCGAATTAGGTAACCCAGGATCATTAATTGGTGATGATCAAATTTATAATACAATTGTTACAGCTCATGCATTTATTATAATTTTCTTTATAGTTATACCTATTATAATT
>8D
ATTTGAGCAGGAATAGTAGGAACTTCTTTAAGATTATTAATTCGAGCTGAATTAGGTAATCCTGGATCATTAATTGGTGATGATCAAATTTGTAATACAATTGTTACTGCTCATGCTTTTATTATAATTTTTTTCATAGTTATACCTATTATAATT
>8E
ATTTGAGCAGGAATAGTAGGAACTTCTTTAAGATTATTAATTCGAGCTGAATTAGGTAATCCTGGATCATTAATTGGTGATGATCAAATTTATAATACAATTGTTACTGCTCATGCTTTTATTATAATTTTTTTCATAGTTATACCTATTATAATT
>8F
ATTTGAGCAGGAATAGTAGGAACTTCTTTAAGATTATTAATTCGAGCTGAATTAGGTAATCCTGGATCATTAATTGGTGATGATCAAATTTATAATACAATTGTTACTGCTCATGCTTTTATTATAATTTTTTTCATAGTTATACCTATTATAATT
>8G
ATTTGAGCAGGAATAGTAGGAACTTCTTTAAGATTATTAATTCGAGCTGAATTAGGTAATCCTGGATCATTAATTGGTGATGATCAAATTTATAATACAATTGTTACTGCTCATGCTTTTATTATAATTTTTTTCATAGTTATACCTATTATAATT
>8H
ATTTGAGCAGGAATAGTAGGAACTTCTTTAAGATTATTAATTCGAGCTGAAATAGGTAATCCTGGATCATTAATTGGTGATGATCAAATTTATAATACAATTGTTACTGCTCATGCTTTTATTATAATTTTTTTCATAGTTATACCTATTATAATT
>8I
ATTTGAGCAGGAATAGTAGGAACTTCTTTAAGATTATTAATTCGAGCTGAATTAGGTAATCCTGGATCATTAATTGGTGATGATCAAATTTATAATACAATTGTTACTGCTCATGCTTTTATTATAATTTTTTTCATAGTTATACCTATTATAATT
>8J
ACTTGAGCAGGAATAGTAGGAACTTCTTTAAGATTATTAATTCGAGCTGAATTAGGTAATCCTGGATCATTAATTGGTGATGATCAAATTTATAATACAATTGTTACTGCTCATGCTTTTATTATAATTTTTTTCATAGTTATACCTATTATAATT
>8K
ATTTGAGCAGGAATAGTAGGAACTTCTTTAAGATTATTAATTCGAGCTGAATTAGGTAATCCTGGATCATTAATTGGTGATGATCAAATTTATAATACAATTGTTACTGCTCATGCTTTTATTATAATTTTTTTCATAGTTATACCTATTATAATT
>8L
ATTTGATCAGGAATAGTAGGAACATCTTTAAGTCTTTTAATTCGAGCTGAATTAGGAACTCCTGGATCTTTAATTGGAGATGATCAAATTTATAATACTATTGTAACAGGTCATGCTTTTATTATAATTTTTTTTATAGTTATACCTATTATAATT
>9A
ATTTGAGCAGGAATAGTAGGAACTTCTTTAAGTTTATTAATTCGAGCAGAATTAGGTAATCCTGGATCTTTAATTGGAGATGATCAAATTTACAATACTATTGTCACAGCTCATGCTTTTATTATAATTTTTTTTATAGTTATACCAATTATAATT
>9C
ATTTGAGCAGGAATAGTAGGAACTTCTTTAAGTCTTTTAATTCGAGCAGAATTAGGAACTCCTGGATCTTTAATTGGAGATGATCAAATTTATAATACTATTGTAACCGCTCACGCTTTTATTATAATTTTTTTTATAGTTATACCTATTATAATT
>9D
ATTTGAGCAGGAATAGTAGGAACTTCTTTAAGTCTTTTAATTCGAGCAGAATTAGGAACTCCTGGATCTTTAATTGGAGATGATCAAATTTATAATACTATTGTAACTGCTCACGCTTTTATTATAATTTTTTTTATAGTTGTACCTATTATAATT
>9E
ATTTGAGCAGGAATAGTAGGAACTTCTTTAAGTTTATTAATTCGAGCAGAATTAGGTAATCCTGGATCTTTAATTGGAGATGATCAAATTTACAATACTATTGTCACAGCTCATGCTTTTATTATAATTTTTTTTATAGTTATATCAATTATAATT
>9F
ATTTGAGCAGGAATAGTAGGAACTTCTTTAAGTTTATTAATTCGAGCAGAATTAGGTAATCCTGGATCTTTAATTGGAGATGATCAAATTTACAATACTATTGTCACAGCTCATGCTTTTATTATAATTTTTTTTATAGTTATACCAATTATAATT
>9G
ATTTGAGCAGGAATAGTAGGAACTTCTTTAAGTCTTTTAATTCGAGCAGAATTAGGAACTCCTGGATCTTTAATTGGAGATGATCAAATTTATAATACTATTGTAACTGCTCACGCTTTTATTATAATTTTTTTTATAGTTATACCTATTATAATT
>9H
ATTTGAGCAGGAATAGTAGGAACTTCTTTAAGTTTATTAATTCGAGCTGAATTAGGAAATCCAGGTTCATTAATTGGAGATGATCAAATTTATAATACTATTGTTACAGCTCATGCTTTTATTATAATTTTTTTTATAGTTATACCAATTATAATC
>9I
ATTTGAGCAGGAATAGTAGGAACTTCTTTAAGTCTTTTAATTCGAGCAGAATTAGGAACTCCTGGATCTTTAATTGGAGATGATCAAATTTATAATACTATTGTAACCGCTCACGCTTTTATTATAATTTTTTTTATAGTTATACCTATTATAATT
>9J
ATTTGAGCAGGAATAGTAGGAACTTCTTTAAGTTTATTAATTCGAGCAGAATTAGGTAATCCTGGATCTTTAATTGGAGATGATCAAATTTACAATACTATTGTCACAGCTCATGCTTTTATTATAATTTTTTTTATAGTTATACCAATTATAATT
>9K
ATTTGAGCAGGAATAGTAGGAACTTCTTTAAGTTTATTAATTCGAGCAGAATTAGGTAATCCTGGATCTTTAATTGGAGATGATCAAATTTACAATACTATTGTCACAGCTCATGCTTTTATTATAATTTTTTTTATAGTTATACCAATTATAATT
