# Supplementary material for: Increasing evidence that bats actively forage at wind turbines
Source: PeerJ. 2017 Nov 3;5:e3985. doi: 10.7717/peerj.3985 (PMC5672837; doi:10.7717/peerj.3985)
Supplement: Data S1 [file peerj-05-3985-s009.xlsx]

## Sheet: acoustic activity
Date	Time	Turbine	Detector position	Hi freq bat	Low freq bat	Species	Activity
2010-01-09	02:36	74	On nacelle	0	1	Lasionycteris noctivagans	searching
2010-02-08	02:50	8	On nacelle	0	1	Tadarida brasiliensis	foraging
2010-02-08	02:50	8	On nacelle	0	1	Tadarida brasiliensis	searching
2010-02-08	02:50	8	On nacelle	0	1	Tadarida brasiliensis	searching
2010-02-09	23:40	74	On nacelle	0	1	Lasionycteris noctivagans	commuting
2010-02-09	23:39	74	On nacelle	0	1	Tadarida brasiliensis	commuting
2010-02-09	23:40	74	On nacelle	0	1	Lasionycteris noctivagans	feeding buzz
2010-02-09	23:40	74	On nacelle	0	1	Lasionycteris noctivagans	foraging
2010-02-09	23:40	74	On nacelle	0	1	Tadarida brasiliensis	foraging
2010-02-09	23:40	74	On nacelle	0	1	Tadarida brasiliensis	foraging
2010-02-09	23:40	74	On nacelle	0	1	Lasionycteris noctivagans	searching
2010-02-10	04:16	8	On nacelle	1	0	Lasiurus borealis	commuting
2010-03-09	20:50	74	On nacelle	1	0	Perimyotis subflavus	feeding buzz
2010-03-10	20:07	74	On nacelle	0	1	Lasiurus cinereus	commuting
2010-03-10	01:53	8	On nacelle	1	0	Perimyotis subflavus	searching
2010-03-10	01:53	8	On nacelle	1	0	Lasiurus borealis	searching
2010-03-10	20:07	74	On nacelle	0	1	Lasiurus cinereus	searching
2010-03-10	20:07	74	On nacelle	0	1	Lasiurus cinereus	searching
2010-03-10	20:07	74	On nacelle	0	1	Lasiurus cinereus	searching
2010-03-10	20:07	74	On nacelle	0	1	Lasiurus cinereus	searching
2010-03-10	20:07	74	On nacelle	0	1	Lasiurus cinereus	searching
2010-04-09	02:10	8	On nacelle	0	1	Tadarida brasiliensis	commuting
2010-04-09	00:01	74	On nacelle	1	0	Perimyotis subflavus	commuting
2010-04-09	00:15	74	On nacelle	1	0	Lasiurus borealis	commuting
2010-04-09	02:10	74	On nacelle	0	1	Lasiurus cinereus	commuting
2010-04-09	02:11	74	On nacelle	0	1	Lasiurus cinereus	commuting
2010-04-09	00:01	74	On nacelle	1	0	Perimyotis subflavus	commuting
2010-04-09	00:15	74	On nacelle	1	0	Nycticeius humeralis	commuting
2010-04-09	00:15	74	On nacelle	1	0	Nycticeius humeralis	commuting
2010-04-09	02:10	74	On nacelle	0	1	Tadarida brasiliensis	commuting
2010-04-09	02:10	74	On nacelle	0	1	Tadarida brasiliensis	commuting
2010-04-09	02:10	74	On nacelle	0	1	Tadarida brasiliensis	commuting
2010-04-09	02:10	74	On nacelle	0	1	Tadarida brasiliensis	commuting
2010-04-09	02:10	74	On nacelle	0	1	Tadarida brasiliensis	commuting
2010-04-09	02:10	74	On nacelle	0	1	Tadarida brasiliensis	feeding buzz
2010-04-09	19:42	8	On nacelle	0	1	Lasionycteris noctivagans	foraging
2010-04-09	19:42	8	On nacelle	0	1	Tadarida brasiliensis	foraging
2010-04-09	19:42	8	On nacelle	0	1	Tadarida brasiliensis	foraging
2010-04-09	19:42	8	On nacelle	0	1	Tadarida brasiliensis	foraging
2010-04-09	02:10	74	On nacelle	0	1	Lasiurus cinereus	foraging
2010-04-09	02:10	74	On nacelle	0	1	Lasiurus cinereus	foraging
2010-04-09	02:10	74	On nacelle	0	1	Lasiurus cinereus	foraging
2010-04-09	02:10	74	On nacelle	0	1	Lasiurus cinereus	foraging
2010-04-09	02:10	74	On nacelle	0	1	Lasiurus cinereus	foraging
2010-04-09	02:11	74	On nacelle	0	1	Tadarida brasiliensis	foraging
2010-04-09	02:11	74	On nacelle	0	1	Tadarida brasiliensis	foraging
2010-04-09	02:10	8	On nacelle	0	1	Tadarida brasiliensis	searching
2010-04-09	02:59	8	On nacelle	0	1	Tadarida brasiliensis	searching
2010-04-09	03:00	8	On nacelle	0	1	Tadarida brasiliensis	searching
2010-04-09	03:00	8	On nacelle	0	1	Tadarida brasiliensis	searching
2010-04-09	19:42	8	On nacelle	0	1	Lasionycteris noctivagans	searching
2010-04-09	19:42	8	On nacelle	0	1	Lasionycteris noctivagans	searching
2010-04-09	19:42	8	On nacelle	0	1	Lasionycteris noctivagans	searching
2010-04-09	19:42	8	On nacelle	0	1	Lasionycteris noctivagans	searching
2010-04-09	19:42	8	On nacelle	0	1	Lasionycteris noctivagans	searching
2010-04-09	19:42	8	On nacelle	0	1	Lasionycteris noctivagans	searching
2010-04-09	19:42	8	On nacelle	0	1	Lasionycteris noctivagans	searching
2010-04-09	19:42	8	On nacelle	0	1	Lasionycteris noctivagans	searching
2010-04-09	19:42	8	On nacelle	0	1	Tadarida brasiliensis	searching
2010-04-09	19:42	8	On nacelle	0	1	Tadarida brasiliensis	searching
2010-04-09	00:01	74	On nacelle	1	0	Perimyotis subflavus	searching
2010-04-09	00:01	74	On nacelle	1	0	Perimyotis subflavus	searching
2010-04-09	00:15	74	On nacelle	1	0	Lasiurus borealis	searching
2010-04-09	02:10	74	On nacelle	0	1	Lasiurus cinereus	searching
2010-04-09	02:10	74	On nacelle	0	1	Lasiurus cinereus	searching
2010-04-09	02:10	74	On nacelle	0	1	Lasiurus cinereus	searching
2010-04-09	02:10	74	On nacelle	0	1	Lasiurus cinereus	searching
2010-04-09	02:10	74	On nacelle	0	1	Lasiurus cinereus	searching
2010-04-09	02:10	74	On nacelle	0	1	Lasiurus cinereus	searching
2010-04-09	02:10	74	On nacelle	0	1	Lasiurus cinereus	searching
2010-04-09	02:11	74	On nacelle	0	1	Lasiurus cinereus	searching
2010-04-09	02:11	74	On nacelle	0	1	Lasiurus cinereus	searching
2010-04-09	02:11	74	On nacelle	0	1	Lasiurus cinereus	searching
2010-04-09	22:05	74	On nacelle	0	1	Lasiurus cinereus	searching
2010-04-09	22:05	74	On nacelle	0	1	Lasiurus cinereus	searching
2010-04-09	22:05	74	On nacelle	0	1	Lasiurus cinereus	searching
2010-04-09	22:05	74	On nacelle	0	1	Lasiurus cinereus	searching
2010-04-09	22:05	74	On nacelle	0	1	Lasiurus cinereus	searching
2010-04-09	22:05	74	On nacelle	0	1	Lasiurus cinereus	searching
2010-04-09	00:01	74	On nacelle	1	0	Perimyotis subflavus	searching
2010-04-09	00:01	74	On nacelle	1	0	Perimyotis subflavus	searching
2010-04-09	00:01	74	On nacelle	1	0	Perimyotis subflavus	searching
2010-04-09	22:05	74	On nacelle	0	1	Lasionycteris noctivagans	searching
2010-04-09	22:05	74	On nacelle	0	1	Lasionycteris noctivagans	searching
2010-04-09	22:05	74	On nacelle	0	1	Lasionycteris noctivagans	searching
2010-04-09	22:05	74	On nacelle	0	1	Lasionycteris noctivagans	searching
2010-04-10	19:17	74	On nacelle	0	1	Lasionycteris noctivagans	foraging
2010-04-10	19:17	74	On nacelle	0	1	Lasionycteris noctivagans	foraging
2010-04-10	19:17	74	On nacelle	0	1	Lasiurus cinereus	searching
2010-05-08	20:59	74	On nacelle	1	0	Lasiurus borealis	commuting
2010-05-08	20:59	74	On nacelle	1	0	Lasiurus borealis	commuting
2010-05-08	20:59	74	On nacelle	1	0	Lasiurus borealis	commuting
2010-05-08	20:59	74	On nacelle	1	0	Nycticeius humeralis	commuting
2010-05-08	20:59	74	On nacelle	1	0	Nycticeius humeralis	commuting
2010-05-08	20:59	74	On nacelle	1	0	Lasiurus borealis	searching
2010-05-09	01:50	8	On nacelle	0	1	Lasionycteris noctivagans	commuting
2010-05-09	03:51	8	On nacelle	0	1	Lasionycteris noctivagans	commuting
2010-05-09	20:23	74	On nacelle	0	1	Lasionycteris noctivagans	commuting
2010-05-09	03:51	8	On nacelle	0	1	Lasiurus cinereus	foraging
2010-05-09	03:51	8	On nacelle	0	1	Lasionycteris noctivagans	foraging
2010-05-09	00:44	8	On nacelle	0	1	Lasionycteris noctivagans	searching
2010-05-09	01:50	8	On nacelle	0	1	Lasionycteris noctivagans	searching
2010-05-09	03:51	8	On nacelle	0	1	Lasiurus cinereus	searching
2010-05-09	04:00	8	On nacelle	0	1	Lasiurus cinereus	searching
2010-05-09	04:00	8	On nacelle	0	1	Lasiurus cinereus	searching
2010-05-09	04:09	8	On nacelle	0	1	Tadarida brasiliensis	searching
2010-05-09	04:09	8	On nacelle	0	1	Lasionycteris noctivagans	searching
2010-05-09	01:49	74	On nacelle	0	1	Lasiurus cinereus	searching
2010-05-10	19:45	8	On nacelle	0	1	Lasionycteris noctivagans	foraging
2010-05-10	19:45	8	On nacelle	0	1	Lasionycteris noctivagans	foraging
2010-06-08	00:28	8	On nacelle	1	0	Lasiurus borealis	commuting
2010-06-08	02:01	74	On nacelle	0	1	Lasionycteris noctivagans	commuting
2010-06-08	19:33	74	On nacelle	0	1	Lasiurus cinereus	commuting
2010-06-08	19:34	74	On nacelle	0	1	Lasiurus cinereus	commuting
2010-06-08	19:34	74	On nacelle	0	1	Lasiurus cinereus	commuting
2010-06-08	19:34	74	On nacelle	0	1	Lasiurus cinereus	commuting
2010-06-08	19:41	74	On nacelle	0	1	Lasiurus cinereus	commuting
2010-06-08	19:41	74	On nacelle	0	1	Lasiurus cinereus	commuting
2010-06-08	19:41	74	On nacelle	0	1	Lasiurus cinereus	commuting
2010-06-08	19:41	74	On nacelle	0	1	Lasiurus cinereus	commuting
2010-06-08	19:41	74	On nacelle	0	1	Lasiurus cinereus	commuting
2010-06-08	19:41	74	On nacelle	0	1	Lasiurus cinereus	commuting
2010-06-08	19:41	74	On nacelle	0	1	Lasiurus cinereus	commuting
2010-06-08	19:41	74	On nacelle	0	1	Lasiurus cinereus	commuting
2010-06-08	19:41	74	On nacelle	0	1	Lasiurus cinereus	commuting
2010-06-08	19:41	74	On nacelle	0	1	Lasiurus cinereus	commuting
2010-06-08	00:22	74	On nacelle	1	0	Lasiurus borealis	commuting
2010-06-08	03:28	74	On nacelle	0	1	Lasiurus cinereus	commuting
2010-06-08	03:28	74	On nacelle	0	1	Lasiurus cinereus	commuting
2010-06-08	19:33	74	On nacelle	0	1	Lasiurus cinereus	commuting
2010-06-08	19:41	74	On nacelle	0	1	Lasiurus cinereus	commuting
2010-06-08	19:41	74	On nacelle	0	1	Lasiurus cinereus	commuting
2010-06-08	19:41	74	On nacelle	0	1	Lasiurus cinereus	commuting
2010-06-08	19:41	74	On nacelle	0	1	Lasiurus cinereus	commuting
2010-06-08	00:28	8	On nacelle	0	1	Lasionycteris noctivagans	searching
2010-06-08	02:01	74	On nacelle	0	1	Lasionycteris noctivagans	searching
2010-06-08	03:28	74	On nacelle	0	1	Lasiurus cinereus	searching
2010-06-08	19:41	74	On nacelle	0	1	Lasiurus cinereus	searching
2010-06-10	03:56	8	On nacelle	0	1	Tadarida brasiliensis	commuting
2010-07-08	02:17	8	On nacelle	0	1	Lasiurus cinereus	commuting
2010-07-08	02:18	8	On nacelle	0	1	Lasiurus cinereus	commuting
2010-07-08	02:18	8	On nacelle	0	1	Lasiurus cinereus	commuting
2010-07-08	02:18	8	On nacelle	0	1	Lasiurus cinereus	commuting
2010-07-08	03:00	8	On nacelle	0	1	Lasiurus cinereus	commuting
2010-07-08	03:01	8	On nacelle	0	1	Lasiurus cinereus	commuting
2010-07-08	02:18	8	On nacelle	0	1	Lasiurus cinereus	commuting
2010-07-08	03:01	8	On nacelle	0	1	Lasiurus cinereus	commuting
2010-07-08	03:13	8	On nacelle	0	1	Lasiurus cinereus	commuting
2010-07-08	00:06	74	On nacelle	1	0	Lasiurus borealis	commuting
2010-07-08	01:15	74	On nacelle	0	1	Tadarida brasiliensis	commuting
2010-07-08	02:05	74	On nacelle	0	1	Tadarida brasiliensis	commuting
2010-07-08	02:33	74	On nacelle	0	1	Lasiurus cinereus	commuting
2010-07-08	02:33	74	On nacelle	0	1	Lasiurus cinereus	commuting
2010-07-08	02:33	74	On nacelle	0	1	Lasiurus cinereus	commuting
2010-07-08	02:33	74	On nacelle	0	1	Lasiurus cinereus	commuting
2010-07-08	02:33	74	On nacelle	0	1	Lasiurus cinereus	commuting
2010-07-08	02:34	74	On nacelle	0	1	Lasiurus cinereus	commuting
2010-07-08	02:34	74	On nacelle	0	1	Lasiurus cinereus	commuting
2010-07-08	02:36	74	On nacelle	0	1	Lasiurus cinereus	commuting
2010-07-08	02:36	74	On nacelle	0	1	Lasiurus cinereus	commuting
2010-07-08	02:37	74	On nacelle	0	1	Lasiurus cinereus	commuting
2010-07-08	02:37	74	On nacelle	0	1	Lasiurus cinereus	commuting
2010-07-08	02:38	74	On nacelle	0	1	Lasiurus cinereus	commuting
2010-07-08	02:38	74	On nacelle	0	1	Lasiurus cinereus	commuting
2010-07-08	02:38	74	On nacelle	0	1	Lasiurus cinereus	commuting
2010-07-08	02:38	74	On nacelle	0	1	Lasiurus cinereus	commuting
2010-07-08	02:39	74	On nacelle	0	1	Lasiurus cinereus	commuting
2010-07-08	02:39	74	On nacelle	0	1	Lasiurus cinereus	commuting
2010-07-08	02:39	74	On nacelle	0	1	Lasiurus cinereus	commuting
2010-07-08	02:39	74	On nacelle	0	1	Lasiurus cinereus	commuting
2010-07-08	02:39	74	On nacelle	0	1	Lasiurus cinereus	commuting
2010-07-08	02:39	74	On nacelle	0	1	Lasiurus cinereus	commuting
2010-07-08	02:39	74	On nacelle	0	1	Lasiurus cinereus	commuting
2010-07-08	02:39	74	On nacelle	0	1	Lasiurus cinereus	commuting
2010-07-08	02:39	74	On nacelle	0	1	Lasiurus cinereus	commuting
2010-07-08	02:39	74	On nacelle	0	1	Lasiurus cinereus	commuting
2010-07-08	02:39	74	On nacelle	0	1	Lasiurus cinereus	commuting
2010-07-08	02:39	74	On nacelle	0	1	Tadarida brasiliensis	commuting
2010-07-08	02:39	74	On nacelle	0	1	Lasiurus cinereus	commuting
2010-07-08	02:40	74	On nacelle	0	1	Lasiurus cinereus	commuting
2010-07-08	02:40	74	On nacelle	0	1	Lasiurus cinereus	commuting
2010-07-08	02:40	74	On nacelle	0	1	Lasiurus cinereus	commuting
2010-07-08	02:40	74	On nacelle	0	1	Lasiurus cinereus	commuting
2010-07-08	02:40	74	On nacelle	0	1	Lasiurus cinereus	commuting
2010-07-08	02:40	74	On nacelle	0	1	Tadarida brasiliensis	commuting
2010-07-08	02:41	74	On nacelle	0	1	Lasiurus cinereus	commuting
2010-07-08	02:41	74	On nacelle	0	1	Lasiurus cinereus	commuting
2010-07-08	02:41	74	On nacelle	0	1	Lasiurus cinereus	commuting
2010-07-08	02:41	74	On nacelle	0	1	Lasiurus cinereus	commuting
2010-07-08	02:41	74	On nacelle	0	1	Lasiurus cinereus	commuting
2010-07-08	02:41	74	On nacelle	0	1	Lasiurus cinereus	commuting
2010-07-08	02:41	74	On nacelle	0	1	Lasiurus cinereus	commuting
2010-07-08	02:41	74	On nacelle	0	1	Lasiurus cinereus	commuting
2010-07-08	02:41	74	On nacelle	0	1	Lasiurus cinereus	commuting
2010-07-08	02:41	74	On nacelle	0	1	Lasiurus cinereus	commuting
2010-07-08	02:43	74	On nacelle	0	1	Lasiurus cinereus	commuting
2010-07-08	02:44	74	On nacelle	0	1	Lasiurus cinereus	commuting
2010-07-08	02:44	74	On nacelle	0	1	Lasiurus cinereus	commuting
2010-07-08	02:44	74	On nacelle	0	1	Lasiurus cinereus	commuting
2010-07-08	02:44	74	On nacelle	0	1	Lasiurus cinereus	commuting
2010-07-08	02:44	74	On nacelle	0	1	Lasiurus cinereus	commuting
2010-07-08	02:45	74	On nacelle	0	1	Lasiurus cinereus	commuting
2010-07-08	02:45	74	On nacelle	0	1	Lasiurus cinereus	commuting
2010-07-08	02:45	74	On nacelle	0	1	Lasiurus cinereus	commuting
2010-07-08	02:45	74	On nacelle	0	1	Lasiurus cinereus	commuting
2010-07-08	02:46	74	On nacelle	0	1	Lasiurus cinereus	commuting
2010-07-08	02:46	74	On nacelle	0	1	Lasiurus cinereus	commuting
2010-07-08	02:46	74	On nacelle	0	1	Lasiurus cinereus	commuting
2010-07-08	02:46	74	On nacelle	0	1	Lasiurus cinereus	commuting
2010-07-08	02:46	74	On nacelle	0	1	Lasiurus cinereus	commuting
2010-07-08	02:46	74	On nacelle	0	1	Lasiurus cinereus	commuting
2010-07-08	03:24	74	On nacelle	0	1	Lasiurus cinereus	commuting
2010-07-08	01:14	74	On nacelle	0	1	Lasiurus cinereus	commuting
2010-07-08	01:14	74	On nacelle	0	1	Lasiurus cinereus	commuting
2010-07-08	01:15	74	On nacelle	0	1	Lasiurus cinereus	commuting
2010-07-08	02:23	74	On nacelle	0	1	Lasionycteris noctivagans	commuting
2010-07-08	02:32	74	On nacelle	0	1	Lasiurus cinereus	commuting
2010-07-08	02:33	74	On nacelle	0	1	Lasiurus cinereus	commuting
2010-07-08	02:33	74	On nacelle	0	1	Lasiurus cinereus	commuting
2010-07-08	02:33	74	On nacelle	0	1	Lasiurus cinereus	commuting
2010-07-08	02:33	74	On nacelle	0	1	Lasiurus cinereus	commuting
2010-07-08	02:33	74	On nacelle	0	1	Lasiurus cinereus	commuting
2010-07-08	02:33	74	On nacelle	0	1	Lasiurus cinereus	commuting
2010-07-08	02:33	74	On nacelle	0	1	Lasiurus cinereus	commuting
2010-07-08	02:33	74	On nacelle	0	1	Lasiurus cinereus	commuting
2010-07-08	02:34	74	On nacelle	0	1	Lasiurus cinereus	commuting
2010-07-08	02:36	74	On nacelle	0	1	Lasiurus cinereus	commuting
2010-07-08	02:37	74	On nacelle	0	1	Lasiurus cinereus	commuting
2010-07-08	02:37	74	On nacelle	0	1	Lasiurus cinereus	commuting
2010-07-08	02:37	74	On nacelle	0	1	Lasiurus cinereus	commuting
2010-07-08	02:37	74	On nacelle	0	1	Lasiurus cinereus	commuting
2010-07-08	02:38	74	On nacelle	0	1	Lasiurus cinereus	commuting
2010-07-08	02:39	74	On nacelle	0	1	Lasiurus cinereus	commuting
2010-07-08	02:39	74	On nacelle	0	1	Lasiurus cinereus	commuting
2010-07-08	02:39	74	On nacelle	0	1	Lasiurus cinereus	commuting
2010-07-08	02:39	74	On nacelle	0	1	Lasiurus cinereus	commuting
2010-07-08	02:39	74	On nacelle	0	1	Lasiurus cinereus	commuting
2010-07-08	02:39	74	On nacelle	0	1	Tadarida brasiliensis	commuting
2010-07-08	02:39	74	On nacelle	0	1	Lasiurus cinereus	commuting
2010-07-08	02:39	74	On nacelle	0	1	Tadarida brasiliensis	commuting
2010-07-08	02:39	74	On nacelle	0	1	Tadarida brasiliensis	commuting
2010-07-08	02:40	74	On nacelle	0	1	Lasiurus cinereus	commuting
2010-07-08	02:40	74	On nacelle	0	1	Lasiurus cinereus	commuting
2010-07-08	02:40	74	On nacelle	0	1	Lasiurus cinereus	commuting
2010-07-08	02:40	74	On nacelle	0	1	Lasiurus cinereus	commuting
2010-07-08	02:40	74	On nacelle	0	1	Tadarida brasiliensis	commuting
2010-07-08	02:41	74	On nacelle	0	1	Lasiurus cinereus	commuting
2010-07-08	02:41	74	On nacelle	0	1	Lasiurus cinereus	commuting
2010-07-08	02:44	74	On nacelle	0	1	Lasiurus cinereus	commuting
2010-07-08	02:44	74	On nacelle	0	1	Lasiurus cinereus	commuting
2010-07-08	02:44	74	On nacelle	0	1	Lasiurus cinereus	commuting
2010-07-08	02:44	74	On nacelle	0	1	Lasiurus cinereus	commuting
2010-07-08	02:44	74	On nacelle	0	1	Lasiurus cinereus	commuting
2010-07-08	02:44	74	On nacelle	0	1	Lasiurus cinereus	commuting
2010-07-08	02:44	74	On nacelle	0	1	Lasiurus cinereus	commuting
2010-07-08	02:44	74	On nacelle	0	1	Lasiurus cinereus	commuting
2010-07-08	02:44	74	On nacelle	0	1	Lasiurus cinereus	commuting
2010-07-08	02:44	74	On nacelle	0	1	Lasiurus cinereus	commuting
2010-07-08	02:44	74	On nacelle	0	1	Lasiurus cinereus	commuting
2010-07-08	02:45	74	On nacelle	0	1	Lasiurus cinereus	commuting
2010-07-08	02:45	74	On nacelle	0	1	Lasiurus cinereus	commuting
2010-07-08	02:46	74	On nacelle	0	1	Lasiurus cinereus	commuting
2010-07-08	03:21	74	On nacelle	0	1	Lasiurus cinereus	commuting
2010-07-08	20:07	74	On nacelle	1	0	Lasiurus borealis	commuting
2010-07-08	02:38	74	On nacelle	0	1	Lasiurus cinereus	commuting
2010-07-08	02:38	74	On nacelle	0	1	Lasiurus cinereus	commuting
2010-07-08	02:44	74	On nacelle	0	1	Lasiurus cinereus	commuting
2010-07-08	02:44	74	On nacelle	0	1	Lasiurus cinereus	commuting
2010-07-08	02:46	74	On nacelle	0	1	Lasiurus cinereus	commuting
2010-07-08	01:14	74	On nacelle	0	1	Lasiurus cinereus	commuting
2010-07-08	02:39	74	On nacelle	0	1	Lasiurus cinereus	commuting
2010-07-08	02:39	74	On nacelle	0	1	Lasiurus cinereus	commuting
2010-07-08	02:39	74	On nacelle	0	1	Lasiurus cinereus	commuting
2010-07-08	02:39	74	On nacelle	0	1	Lasiurus cinereus	commuting
2010-07-08	02:40	74	On nacelle	0	1	Lasiurus cinereus	commuting
2010-07-08	02:40	74	On nacelle	0	1	Lasiurus cinereus	commuting
2010-07-08	02:39	74	On nacelle	1	0	Lasiurus borealis	commuting
2010-07-08	02:39	74	On nacelle	0	1	Lasiurus cinereus	commuting
2010-07-08	02:39	74	On nacelle	0	1	Lasiurus cinereus	commuting
2010-07-08	02:39	74	On nacelle	0	1	Lasiurus cinereus	commuting
2010-07-08	02:40	74	On nacelle	0	1	Lasiurus cinereus	commuting
2010-07-08	02:40	74	On nacelle	0	1	Lasiurus cinereus	commuting
2010-07-08	02:40	74	On nacelle	0	1	Lasiurus cinereus	commuting
2010-07-08	02:40	74	On nacelle	0	1	Lasiurus cinereus	commuting
2010-07-08	02:41	74	On nacelle	0	1	Lasiurus cinereus	commuting
2010-07-08	02:39	74	On nacelle	0	1	Lasiurus cinereus	commuting
2010-07-08	02:39	74	On nacelle	0	1	Lasiurus cinereus	commuting
2010-07-08	02:39	74	On nacelle	0	1	Lasiurus cinereus	commuting
2010-07-08	02:40	74	On nacelle	0	1	Lasiurus cinereus	commuting
2010-07-08	02:40	74	On nacelle	0	1	Lasiurus cinereus	commuting
2010-07-08	02:40	74	On nacelle	0	1	Lasiurus cinereus	commuting
2010-07-08	02:40	74	On nacelle	0	1	Lasiurus cinereus	commuting
2010-07-08	02:40	74	On nacelle	0	1	Lasiurus cinereus	commuting
2010-07-08	02:40	74	On nacelle	0	1	Lasiurus cinereus	commuting
2010-07-08	02:40	74	On nacelle	0	1	Lasiurus cinereus	commuting
2010-07-08	02:40	74	On nacelle	0	1	Lasiurus cinereus	commuting
2010-07-08	02:40	74	On nacelle	0	1	Lasiurus cinereus	commuting
2010-07-08	02:40	74	On nacelle	0	1	Lasiurus cinereus	commuting
2010-07-08	02:40	74	On nacelle	0	1	Lasiurus cinereus	commuting
2010-07-08	02:40	74	On nacelle	0	1	Lasiurus cinereus	commuting
2010-07-08	02:41	74	On nacelle	0	1	Lasiurus cinereus	commuting
2010-07-08	02:36	74	On nacelle	0	1	Lasiurus cinereus	feeding buzz
2010-07-08	02:38	74	On nacelle	0	1	Lasiurus cinereus	feeding buzz
2010-07-08	02:38	74	On nacelle	0	1	Lasiurus cinereus	feeding buzz
2010-07-08	02:39	74	On nacelle	0	1	Tadarida brasiliensis	feeding buzz
2010-07-08	02:39	74	On nacelle	0	1	Tadarida brasiliensis	feeding buzz
2010-07-08	02:40	74	On nacelle	0	1	Tadarida brasiliensis	feeding buzz
2010-07-08	02:40	74	On nacelle	0	1	Tadarida brasiliensis	feeding buzz
2010-07-08	02:40	74	On nacelle	0	1	Tadarida brasiliensis	feeding buzz
2010-07-08	02:40	74	On nacelle	0	1	Tadarida brasiliensis	feeding buzz
2010-07-08	02:40	74	On nacelle	0	1	Tadarida brasiliensis	feeding buzz
2010-07-08	02:40	74	On nacelle	0	1	Tadarida brasiliensis	feeding buzz
2010-07-08	02:41	74	On nacelle	0	1	Lasiurus cinereus	feeding buzz
2010-07-08	02:38	74	On nacelle	0	1	Lasiurus cinereus	feeding buzz
2010-07-08	02:38	74	On nacelle	0	1	Lasiurus cinereus	feeding buzz
2010-07-08	02:38	74	On nacelle	0	1	Lasiurus cinereus	feeding buzz
2010-07-08	02:38	74	On nacelle	0	1	Lasiurus cinereus	feeding buzz
2010-07-08	02:39	74	On nacelle	0	1	Tadarida brasiliensis	feeding buzz
2010-07-08	02:17	8	On nacelle	0	1	Lasiurus cinereus	foraging
2010-07-08	02:17	8	On nacelle	0	1	Lasiurus cinereus	foraging
2010-07-08	02:18	8	On nacelle	0	1	Lasiurus cinereus	foraging
2010-07-08	02:18	8	On nacelle	0	1	Lasiurus cinereus	foraging
2010-07-08	02:18	8	On nacelle	0	1	Lasiurus cinereus	foraging
2010-07-08	02:18	8	On nacelle	0	1	Lasiurus cinereus	foraging
2010-07-08	02:18	8	On nacelle	0	1	Lasiurus cinereus	foraging
2010-07-08	02:17	8	On nacelle	0	1	Lasiurus cinereus	foraging
2010-07-08	02:17	8	On nacelle	0	1	Lasiurus cinereus	foraging
2010-07-08	02:17	8	On nacelle	0	1	Lasiurus cinereus	foraging
2010-07-08	02:18	8	On nacelle	0	1	Lasiurus cinereus	foraging
2010-07-08	02:18	8	On nacelle	0	1	Lasiurus cinereus	foraging
2010-07-08	01:15	74	On nacelle	0	1	Tadarida brasiliensis	foraging
2010-07-08	02:33	74	On nacelle	0	1	Lasiurus cinereus	foraging
2010-07-08	02:33	74	On nacelle	0	1	Lasiurus cinereus	foraging
2010-07-08	02:39	74	On nacelle	0	1	Lasiurus cinereus	foraging
2010-07-08	02:39	74	On nacelle	0	1	Lasiurus cinereus	foraging
2010-07-08	02:39	74	On nacelle	0	1	Lasiurus cinereus	foraging
2010-07-08	02:39	74	On nacelle	0	1	Lasiurus cinereus	foraging
2010-07-08	02:39	74	On nacelle	0	1	Tadarida brasiliensis	foraging
2010-07-08	02:39	74	On nacelle	0	1	Tadarida brasiliensis	foraging
2010-07-08	02:39	74	On nacelle	0	1	Tadarida brasiliensis	foraging
2010-07-08	02:40	74	On nacelle	0	1	Lasiurus cinereus	foraging
2010-07-08	02:40	74	On nacelle	0	1	Tadarida brasiliensis	foraging
2010-07-08	02:40	74	On nacelle	0	1	Lasiurus cinereus	foraging
2010-07-08	02:40	74	On nacelle	0	1	Tadarida brasiliensis	foraging
2010-07-08	02:40	74	On nacelle	0	1	Tadarida brasiliensis	foraging
2010-07-08	02:40	74	On nacelle	0	1	Tadarida brasiliensis	foraging
2010-07-08	02:41	74	On nacelle	0	1	Tadarida brasiliensis	foraging
2010-07-08	02:41	74	On nacelle	0	1	Lasiurus cinereus	foraging
2010-07-08	02:43	74	On nacelle	0	1	Tadarida brasiliensis	foraging
2010-07-08	03:08	74	On nacelle	0	1	Tadarida brasiliensis	foraging
2010-07-08	03:08	74	On nacelle	0	1	Tadarida brasiliensis	foraging
2010-07-08	20:07	74	On nacelle	0	1	Lasionycteris noctivagans	foraging
2010-07-08	01:15	74	On nacelle	0	1	Lasiurus cinereus	foraging
2010-07-08	02:37	74	On nacelle	0	1	Lasiurus cinereus	foraging
2010-07-08	02:38	74	On nacelle	0	1	Lasiurus cinereus	foraging
2010-07-08	02:38	74	On nacelle	0	1	Lasiurus cinereus	foraging
2010-07-08	02:39	74	On nacelle	0	1	Lasiurus cinereus	foraging
2010-07-08	02:39	74	On nacelle	0	1	Tadarida brasiliensis	foraging
2010-07-08	02:39	74	On nacelle	0	1	Tadarida brasiliensis	foraging
2010-07-08	02:40	74	On nacelle	0	1	Tadarida brasiliensis	foraging
2010-07-08	02:40	74	On nacelle	0	1	Tadarida brasiliensis	foraging
2010-07-08	02:40	74	On nacelle	0	1	Tadarida brasiliensis	foraging
2010-07-08	02:40	74	On nacelle	0	1	Tadarida brasiliensis	foraging
2010-07-08	02:40	74	On nacelle	0	1	Tadarida brasiliensis	foraging
2010-07-08	02:40	74	On nacelle	0	1	Tadarida brasiliensis	foraging
2010-07-08	02:40	74	On nacelle	0	1	Tadarida brasiliensis	foraging
2010-07-08	02:41	74	On nacelle	0	1	Tadarida brasiliensis	foraging
2010-07-08	02:44	74	On nacelle	0	1	Lasiurus cinereus	foraging
2010-07-08	02:44	74	On nacelle	0	1	Lasiurus cinereus	foraging
2010-07-08	02:45	74	On nacelle	0	1	Lasiurus cinereus	foraging
2010-07-08	02:56	74	On nacelle	0	1	Tadarida brasiliensis	foraging
2010-07-08	02:38	74	On nacelle	0	1	Lasiurus cinereus	foraging
2010-07-08	02:38	74	On nacelle	0	1	Lasiurus cinereus	foraging
2010-07-08	02:38	74	On nacelle	0	1	Lasiurus cinereus	foraging
2010-07-08	02:38	74	On nacelle	0	1	Lasiurus cinereus	foraging
2010-07-08	02:39	74	On nacelle	0	1	Lasiurus cinereus	foraging
2010-07-08	02:39	74	On nacelle	0	1	Lasiurus cinereus	foraging
2010-07-08	02:39	74	On nacelle	0	1	Lasiurus cinereus	foraging
2010-07-08	02:39	74	On nacelle	0	1	Lasiurus cinereus	foraging
2010-07-08	02:39	74	On nacelle	0	1	Lasiurus cinereus	foraging
2010-07-08	02:37	74	On nacelle	0	1	Lasiurus cinereus	foraging
2010-07-08	02:40	74	On nacelle	0	1	Tadarida brasiliensis	foraging
2010-07-08	02:40	74	On nacelle	0	1	Tadarida brasiliensis	foraging
2010-07-08	02:40	74	On nacelle	0	1	Tadarida brasiliensis	foraging
2010-07-08	02:40	74	On nacelle	0	1	Tadarida brasiliensis	foraging
2010-07-08	02:39	74	On nacelle	0	1	Lasiurus cinereus	foraging
2010-07-08	02:39	74	On nacelle	0	1	Tadarida brasiliensis	foraging
2010-07-08	02:39	74	On nacelle	0	1	Tadarida brasiliensis	foraging
2010-07-08	02:39	74	On nacelle	0	1	Tadarida brasiliensis	foraging
2010-07-08	02:40	74	On nacelle	0	1	Tadarida brasiliensis	foraging
2010-07-08	02:39	74	On nacelle	0	1	Tadarida brasiliensis	foraging
2010-07-08	01:45	8	On nacelle	1	0	Lasiurus borealis	searching
2010-07-08	02:17	8	On nacelle	0	1	Lasiurus cinereus	searching
2010-07-08	02:17	8	On nacelle	0	1	Lasiurus cinereus	searching
2010-07-08	02:18	8	On nacelle	0	1	Lasiurus cinereus	searching
2010-07-08	02:18	8	On nacelle	0	1	Lasiurus cinereus	searching
2010-07-08	02:18	8	On nacelle	0	1	Lasiurus cinereus	searching
2010-07-08	02:18	8	On nacelle	0	1	Lasiurus cinereus	searching
2010-07-08	02:18	8	On nacelle	0	1	Lasiurus cinereus	searching
2010-07-08	02:18	8	On nacelle	0	1	Lasiurus cinereus	searching
2010-07-08	02:18	8	On nacelle	0	1	Lasiurus cinereus	searching
2010-07-08	02:18	8	On nacelle	0	1	Lasiurus cinereus	searching
2010-07-08	02:19	8	On nacelle	0	1	Lasiurus cinereus	searching
2010-07-08	02:19	8	On nacelle	0	1	Lasiurus cinereus	searching
2010-07-08	02:19	8	On nacelle	0	1	Lasiurus cinereus	searching
2010-07-08	02:19	8	On nacelle	0	1	Lasiurus cinereus	searching
2010-07-08	02:25	8	On nacelle	1	0	Lasiurus borealis	searching
2010-07-08	03:13	8	On nacelle	0	1	Lasiurus cinereus	searching
2010-07-08	03:13	8	On nacelle	0	1	Lasiurus cinereus	searching
2010-07-08	03:13	8	On nacelle	0	1	Lasiurus cinereus	searching
2010-07-08	01:45	8	On nacelle	1	0	Lasiurus borealis	searching
2010-07-08	01:45	8	On nacelle	1	0	Lasiurus borealis	searching
2010-07-08	01:46	8	On nacelle	1	0	Lasiurus borealis	searching
2010-07-08	01:46	8	On nacelle	1	0	Lasiurus borealis	searching
2010-07-08	01:46	8	On nacelle	1	0	Lasiurus borealis	searching
2010-07-08	02:17	8	On nacelle	0	1	Lasiurus cinereus	searching
2010-07-08	02:17	8	On nacelle	0	1	Lasiurus cinereus	searching
2010-07-08	02:17	8	On nacelle	0	1	Lasiurus cinereus	searching
2010-07-08	02:17	8	On nacelle	0	1	Lasiurus cinereus	searching
2010-07-08	02:17	8	On nacelle	0	1	Lasiurus cinereus	searching
2010-07-08	02:18	8	On nacelle	0	1	Lasiurus cinereus	searching
2010-07-08	02:18	8	On nacelle	0	1	Lasiurus cinereus	searching
2010-07-08	02:18	8	On nacelle	0	1	Lasiurus cinereus	searching
2010-07-08	02:25	8	On nacelle	1	0	Lasiurus borealis	searching
2010-07-08	03:01	8	On nacelle	0	1	Lasiurus cinereus	searching
2010-07-08	03:01	8	On nacelle	0	1	Lasiurus cinereus	searching
2010-07-08	03:13	8	On nacelle	0	1	Lasiurus cinereus	searching
2010-07-08	02:18	8	On nacelle	0	1	Lasiurus cinereus	searching
2010-07-08	02:19	8	On nacelle	0	1	Lasiurus cinereus	searching
2010-07-08	02:19	8	On nacelle	0	1	Lasiurus cinereus	searching
2010-07-08	02:18	8	On nacelle	0	1	Lasiurus cinereus	searching
2010-07-08	02:18	8	On nacelle	0	1	Lasiurus cinereus	searching
2010-07-08	01:15	74	On nacelle	0	1	Tadarida brasiliensis	searching
2010-07-08	01:15	74	On nacelle	0	1	Tadarida brasiliensis	searching
2010-07-08	01:15	74	On nacelle	0	1	Tadarida brasiliensis	searching
2010-07-08	02:23	74	On nacelle	1	0	Lasiurus borealis	searching
2010-07-08	02:23	74	On nacelle	1	0	Lasiurus borealis	searching
2010-07-08	02:32	74	On nacelle	0	1	Lasiurus cinereus	searching
2010-07-08	02:32	74	On nacelle	0	1	Lasiurus cinereus	searching
2010-07-08	02:32	74	On nacelle	0	1	Lasiurus cinereus	searching
2010-07-08	02:33	74	On nacelle	0	1	Lasiurus cinereus	searching
2010-07-08	02:33	74	On nacelle	0	1	Lasiurus cinereus	searching
2010-07-08	02:33	74	On nacelle	0	1	Lasiurus cinereus	searching
2010-07-08	02:33	74	On nacelle	0	1	Lasiurus cinereus	searching
2010-07-08	02:33	74	On nacelle	0	1	Lasiurus cinereus	searching
2010-07-08	02:33	74	On nacelle	0	1	Lasiurus cinereus	searching
2010-07-08	02:33	74	On nacelle	0	1	Lasiurus cinereus	searching
2010-07-08	02:33	74	On nacelle	0	1	Lasiurus cinereus	searching
2010-07-08	02:33	74	On nacelle	0	1	Lasiurus cinereus	searching
2010-07-08	02:33	74	On nacelle	0	1	Lasiurus cinereus	searching
2010-07-08	02:33	74	On nacelle	0	1	Lasiurus cinereus	searching
2010-07-08	02:33	74	On nacelle	0	1	Lasiurus cinereus	searching
2010-07-08	02:33	74	On nacelle	0	1	Lasiurus cinereus	searching
2010-07-08	02:33	74	On nacelle	0	1	Lasiurus cinereus	searching
2010-07-08	02:33	74	On nacelle	0	1	Lasiurus cinereus	searching
2010-07-08	02:34	74	On nacelle	0	1	Lasiurus cinereus	searching
2010-07-08	02:34	74	On nacelle	0	1	Lasiurus cinereus	searching
2010-07-08	02:34	74	On nacelle	0	1	Lasiurus cinereus	searching
2010-07-08	02:34	74	On nacelle	0	1	Lasiurus cinereus	searching
2010-07-08	02:34	74	On nacelle	0	1	Lasiurus cinereus	searching
2010-07-08	02:37	74	On nacelle	0	1	Lasiurus cinereus	searching
2010-07-08	02:38	74	On nacelle	0	1	Lasiurus cinereus	searching
2010-07-08	02:38	74	On nacelle	0	1	Lasiurus cinereus	searching
2010-07-08	02:38	74	On nacelle	0	1	Lasiurus cinereus	searching
2010-07-08	02:38	74	On nacelle	0	1	Lasiurus cinereus	searching
2010-07-08	02:38	74	On nacelle	0	1	Lasiurus cinereus	searching
2010-07-08	02:38	74	On nacelle	0	1	Lasiurus cinereus	searching
2010-07-08	02:38	74	On nacelle	0	1	Lasiurus cinereus	searching
2010-07-08	02:38	74	On nacelle	0	1	Lasiurus cinereus	searching
2010-07-08	02:38	74	On nacelle	0	1	Lasiurus cinereus	searching
2010-07-08	02:38	74	On nacelle	0	1	Lasiurus cinereus	searching
2010-07-08	02:38	74	On nacelle	0	1	Lasiurus cinereus	searching
2010-07-08	02:38	74	On nacelle	0	1	Lasiurus cinereus	searching
2010-07-08	02:39	74	On nacelle	0	1	Lasiurus cinereus	searching
2010-07-08	02:39	74	On nacelle	0	1	Lasiurus cinereus	searching
2010-07-08	02:39	74	On nacelle	0	1	Lasiurus cinereus	searching
2010-07-08	02:39	74	On nacelle	1	0	Lasiurus borealis	searching
2010-07-08	02:39	74	On nacelle	0	1	Tadarida brasiliensis	searching
2010-07-08	02:40	74	On nacelle	0	1	Lasiurus cinereus	searching
2010-07-08	02:40	74	On nacelle	0	1	Lasiurus cinereus	searching
2010-07-08	02:40	74	On nacelle	0	1	Lasiurus cinereus	searching
2010-07-08	02:40	74	On nacelle	0	1	Tadarida brasiliensis	searching
2010-07-08	02:40	74	On nacelle	0	1	Tadarida brasiliensis	searching
2010-07-08	02:41	74	On nacelle	0	1	Lasiurus cinereus	searching
2010-07-08	02:41	74	On nacelle	0	1	Lasiurus cinereus	searching
2010-07-08	02:44	74	On nacelle	0	1	Lasiurus cinereus	searching
2010-07-08	02:44	74	On nacelle	0	1	Lasiurus cinereus	searching
2010-07-08	02:45	74	On nacelle	0	1	Lasiurus cinereus	searching
2010-07-08	02:45	74	On nacelle	0	1	Lasiurus cinereus	searching
2010-07-08	02:45	74	On nacelle	0	1	Lasiurus cinereus	searching
2010-07-08	02:45	74	On nacelle	0	1	Lasiurus cinereus	searching
2010-07-08	02:45	74	On nacelle	0	1	Lasiurus cinereus	searching
2010-07-08	02:45	74	On nacelle	0	1	Lasiurus cinereus	searching
2010-07-08	02:46	74	On nacelle	0	1	Lasiurus cinereus	searching
2010-07-08	20:07	74	On nacelle	0	1	Lasionycteris noctivagans	searching
2010-07-08	20:07	74	On nacelle	0	1	Lasionycteris noctivagans	searching
2010-07-08	20:07	74	On nacelle	0	1	Lasionycteris noctivagans	searching
2010-07-08	01:14	74	On nacelle	0	1	Lasiurus cinereus	searching
2010-07-08	01:14	74	On nacelle	0	1	Lasiurus cinereus	searching
2010-07-08	02:32	74	On nacelle	0	1	Lasiurus cinereus	searching
2010-07-08	02:33	74	On nacelle	0	1	Lasiurus cinereus	searching
2010-07-08	02:34	74	On nacelle	0	1	Lasiurus cinereus	searching
2010-07-08	02:37	74	On nacelle	0	1	Lasiurus cinereus	searching
2010-07-08	02:37	74	On nacelle	0	1	Lasiurus cinereus	searching
2010-07-08	02:38	74	On nacelle	0	1	Lasiurus cinereus	searching
2010-07-08	02:39	74	On nacelle	0	1	Lasiurus cinereus	searching
2010-07-08	02:39	74	On nacelle	0	1	Lasiurus cinereus	searching
2010-07-08	02:39	74	On nacelle	0	1	Tadarida brasiliensis	searching
2010-07-08	02:40	74	On nacelle	0	1	Tadarida brasiliensis	searching
2010-07-08	02:40	74	On nacelle	0	1	Tadarida brasiliensis	searching
2010-07-08	02:40	74	On nacelle	0	1	Tadarida brasiliensis	searching
2010-07-08	02:41	74	On nacelle	0	1	Lasiurus cinereus	searching
2010-07-08	02:41	74	On nacelle	0	1	Lasiurus cinereus	searching
2010-07-08	02:41	74	On nacelle	0	1	Lasiurus cinereus	searching
2010-07-08	02:41	74	On nacelle	0	1	Lasiurus cinereus	searching
2010-07-08	02:41	74	On nacelle	0	1	Lasiurus cinereus	searching
2010-07-08	02:41	74	On nacelle	0	1	Lasiurus cinereus	searching
2010-07-08	02:41	74	On nacelle	0	1	Lasiurus cinereus	searching
2010-07-08	02:41	74	On nacelle	0	1	Lasiurus cinereus	searching
2010-07-08	02:43	74	On nacelle	0	1	Lasiurus cinereus	searching
2010-07-08	02:43	74	On nacelle	0	1	Lasiurus cinereus	searching
2010-07-08	02:44	74	On nacelle	0	1	Lasiurus cinereus	searching
2010-07-08	02:45	74	On nacelle	0	1	Lasiurus cinereus	searching
2010-07-08	02:37	74	On nacelle	0	1	Lasiurus cinereus	searching
2010-07-08	02:38	74	On nacelle	0	1	Lasiurus cinereus	searching
2010-07-08	02:38	74	On nacelle	0	1	Lasiurus cinereus	searching
2010-07-08	02:38	74	On nacelle	0	1	Lasiurus cinereus	searching
2010-07-08	02:38	74	On nacelle	0	1	Lasiurus cinereus	searching
2010-07-08	02:38	74	On nacelle	0	1	Lasiurus cinereus	searching
2010-07-08	02:40	74	On nacelle	0	1	Lasiurus cinereus	searching
2010-07-08	02:38	74	On nacelle	0	1	Lasiurus cinereus	searching
2010-07-08	02:39	74	On nacelle	0	1	Lasiurus cinereus	searching
2010-07-08	02:43	74	On nacelle	0	1	Tadarida brasiliensis	searching
2010-07-08	02:44	74	On nacelle	0	1	Tadarida brasiliensis	searching
2010-07-08	02:39	74	On nacelle	0	1	Tadarida brasiliensis	searching
2010-07-08	02:40	74	On nacelle	0	1	Tadarida brasiliensis	searching
2010-07-08	02:40	74	On nacelle	0	1	Tadarida brasiliensis	searching
2010-07-08	02:40	74	On nacelle	0	1	Lasiurus cinereus	searching
2010-07-08	02:39	74	On nacelle	0	1	Tadarida brasiliensis	searching
2010-07-08	02:39	74	On nacelle	0	1	Lasiurus cinereus	searching
2010-07-09	03:08	74	On nacelle	0	1	Tadarida brasiliensis	commuting
2010-07-09	03:08	74	On nacelle	0	1	Lasionycteris noctivagans	searching
2010-07-09	03:08	74	On nacelle	0	1	Lasionycteris noctivagans	searching
2010-07-09	03:08	74	On nacelle	0	1	Lasionycteris noctivagans	searching
2010-08-08	02:55	8	On nacelle	0	1	Tadarida brasiliensis	commuting
2010-08-08	03:11	74	On nacelle	0	1	Tadarida brasiliensis	commuting
2010-08-08	03:11	74	On nacelle	0	1	Tadarida brasiliensis	commuting
2010-08-08	03:11	74	On nacelle	0	1	Tadarida brasiliensis	commuting
2010-08-08	03:11	74	On nacelle	0	1	Tadarida brasiliensis	commuting
2010-08-08	03:12	74	On nacelle	0	1	Tadarida brasiliensis	commuting
2010-08-08	03:12	74	On nacelle	0	1	Tadarida brasiliensis	commuting
2010-08-08	03:12	74	On nacelle	0	1	Tadarida brasiliensis	commuting
2010-08-08	03:12	74	On nacelle	0	1	Tadarida brasiliensis	commuting
2010-08-08	03:12	74	On nacelle	0	1	Tadarida brasiliensis	commuting
2010-08-08	03:12	74	On nacelle	0	1	Tadarida brasiliensis	commuting
2010-08-08	03:12	74	On nacelle	0	1	Lasiurus cinereus	commuting
2010-08-08	21:13	74	On nacelle	1	0	Nycticeius humeralis	foraging
2010-08-08	21:13	74	On nacelle	1	0	Lasiurus borealis	foraging
2010-08-08	02:55	8	On nacelle	0	1	Tadarida brasiliensis	searching
2010-08-09	22:31	74	On nacelle	0	1	Tadarida brasiliensis	feeding buzz
2010-08-09	22:30	74	On nacelle	0	1	Tadarida brasiliensis	searching
2010-09-09	03:46	8	On nacelle	0	1	Tadarida brasiliensis	commuting
2010-09-09	02:55	74	On nacelle	0	1	Tadarida brasiliensis	commuting
2010-09-09	02:55	74	On nacelle	0	1	Tadarida brasiliensis	commuting
2010-09-09	03:47	74	On nacelle	0	1	Lasionycteris noctivagans	commuting
2010-09-09	03:13	74	On nacelle	0	1	Lasionycteris noctivagans	commuting
2010-09-09	03:13	74	On nacelle	0	1	Lasionycteris noctivagans	commuting
2010-09-09	03:47	74	On nacelle	0	1	Tadarida brasiliensis	commuting
2010-09-09	19:26	74	On nacelle	1	0	Perimyotis subflavus	commuting
2010-09-09	19:26	74	On nacelle	1	0	Perimyotis subflavus	feeding buzz
2010-09-09	03:46	8	On nacelle	0	1	Tadarida brasiliensis	foraging
2010-09-09	03:13	74	On nacelle	0	1	Tadarida brasiliensis	foraging
2010-09-09	03:29	74	On nacelle	0	1	Tadarida brasiliensis	foraging
2010-09-09	03:46	74	On nacelle	0	1	Tadarida brasiliensis	foraging
2010-09-09	03:47	74	On nacelle	0	1	Lasionycteris noctivagans	foraging
2010-09-09	19:24	74	On nacelle	1	0	Perimyotis subflavus	foraging
2010-09-09	19:24	74	On nacelle	1	0	Perimyotis subflavus	foraging
2010-09-09	19:25	74	On nacelle	1	0	Perimyotis subflavus	foraging
2010-09-09	19:26	74	On nacelle	1	0	Perimyotis subflavus	foraging
2010-09-09	22:15	74	On nacelle	1	0	Perimyotis subflavus	foraging
2010-09-09	22:15	74	On nacelle	1	0	Perimyotis subflavus	foraging
2010-09-09	22:15	74	On nacelle	1	0	Perimyotis subflavus	foraging
2010-09-09	22:15	74	On nacelle	1	0	Perimyotis subflavus	foraging
2010-09-09	22:15	74	On nacelle	1	0	Perimyotis subflavus	foraging
2010-09-09	02:46	8	On nacelle	0	1	Lasionycteris noctivagans	searching
2010-09-09	03:46	8	On nacelle	0	1	Tadarida brasiliensis	searching
2010-09-09	21:08	8	On nacelle	0	1	Tadarida brasiliensis	searching
2010-09-09	02:55	74	On nacelle	0	1	Tadarida brasiliensis	searching
2010-09-09	03:13	74	On nacelle	0	1	Tadarida brasiliensis	searching
2010-09-09	03:13	74	On nacelle	0	1	Tadarida brasiliensis	searching
2010-09-09	03:13	74	On nacelle	0	1	Tadarida brasiliensis	searching
2010-09-09	03:47	74	On nacelle	0	1	Lasionycteris noctivagans	searching
2010-09-09	19:24	74	On nacelle	1	0	Perimyotis subflavus	searching
2010-09-09	19:24	74	On nacelle	1	0	Perimyotis subflavus	searching
2010-09-09	19:24	74	On nacelle	1	0	Perimyotis subflavus	searching
2010-09-09	19:24	74	On nacelle	1	0	Perimyotis subflavus	searching
2010-09-09	19:24	74	On nacelle	1	0	Perimyotis subflavus	searching
2010-09-09	19:25	74	On nacelle	1	0	Perimyotis subflavus	searching
2010-09-09	19:25	74	On nacelle	1	0	Perimyotis subflavus	searching
2010-09-09	19:25	74	On nacelle	1	0	Perimyotis subflavus	searching
2010-09-09	19:25	74	On nacelle	1	0	Perimyotis subflavus	searching
2010-09-09	19:25	74	On nacelle	1	0	Perimyotis subflavus	searching
2010-09-09	19:25	74	On nacelle	1	0	Perimyotis subflavus	searching
2010-09-09	19:25	74	On nacelle	1	0	Perimyotis subflavus	searching
2010-09-09	19:26	74	On nacelle	1	0	Perimyotis subflavus	searching
2010-09-09	19:26	74	On nacelle	1	0	Perimyotis subflavus	searching
2010-09-09	22:15	74	On nacelle	1	0	Perimyotis subflavus	searching
2010-09-09	22:15	74	On nacelle	1	0	Perimyotis subflavus	searching
2010-09-09	19:26	74	On nacelle	1	0	Perimyotis subflavus	searching
2010-10-09	01:36	74	On nacelle	0	1	Tadarida brasiliensis	commuting
2010-11-08	23:30	74	On nacelle	1	0	Lasiurus borealis	commuting
2010-11-08	23:31	74	On nacelle	1	0	Lasiurus borealis	commuting
2010-11-08	00:10	74	On nacelle	1	0	Lasiurus borealis	searching
2010-11-09	03:03	74	On nacelle	0	1	Tadarida brasiliensis	commuting
2010-11-09	23:58	74	On nacelle	0	1	Tadarida brasiliensis	commuting
2010-11-09	23:58	74	On nacelle	0	1	Tadarida brasiliensis	commuting
2010-12-09	04:13	74	On nacelle	0	1	Lasionycteris noctivagans	commuting
2010-12-09	04:13	74	On nacelle	0	1	Lasionycteris noctivagans	commuting
2010-12-09	21:59	74	On nacelle	0	1	Lasionycteris noctivagans	commuting
2010-12-09	22:00	74	On nacelle	0	1	Lasionycteris noctivagans	commuting
2010-12-09	23:24	74	On nacelle	0	1	Lasionycteris noctivagans	commuting
2010-12-09	04:13	74	On nacelle	0	1	Tadarida brasiliensis	commuting
2010-12-09	04:13	74	On nacelle	0	1	Tadarida brasiliensis	commuting
2010-12-09	04:13	74	On nacelle	0	1	Tadarida brasiliensis	commuting
2010-12-09	04:13	74	On nacelle	0	1	Lasionycteris noctivagans	foraging
2010-12-09	04:13	74	On nacelle	0	1	Lasionycteris noctivagans	foraging
2010-12-09	01:58	8	On nacelle	0	1	Lasionycteris noctivagans	searching
2010-12-09	04:13	74	On nacelle	0	1	Lasionycteris noctivagans	searching
2010-12-09	04:13	74	On nacelle	0	1	Lasionycteris noctivagans	searching
2010-12-09	04:14	74	On nacelle	0	1	Lasionycteris noctivagans	searching
2010-12-09	22:00	74	On nacelle	0	1	Lasionycteris noctivagans	searching
2010-12-09	22:00	74	On nacelle	0	1	Lasionycteris noctivagans	searching
2010-12-09	22:00	74	On nacelle	0	1	Lasionycteris noctivagans	searching
2010-12-09	22:00	74	On nacelle	0	1	Lasionycteris noctivagans	searching
2010-12-09	04:13	74	On nacelle	0	1	Tadarida brasiliensis	searching
2010-12-09	04:13	74	On nacelle	0	1	Tadarida brasiliensis	searching
2010-12-09	04:13	74	On nacelle	0	1	Tadarida brasiliensis	searching
2010-12-09	04:14	74	On nacelle	0	1	Tadarida brasiliensis	searching
2010-12-10	22:38	74	On nacelle	0	1	Lasionycteris noctivagans	commuting
2010-12-10	00:11	74	On nacelle	1	0	Lasiurus borealis	searching
2010-12-10	00:11	74	On nacelle	1	0	Lasiurus borealis	searching
2010-12-10	00:11	74	On nacelle	1	0	Lasiurus borealis	searching
2010-12-10	00:11	74	On nacelle	1	0	Lasiurus borealis	searching
2010-12-10	00:11	74	On nacelle	1	0	Lasiurus borealis	searching
2010-12-10	22:38	74	On nacelle	0	1	Lasionycteris noctivagans	searching
2010-12-10	22:38	74	On nacelle	0	1	Tadarida brasiliensis	searching
2011-01-06	04:08	74	On nacelle	0	1	Lasionycteris noctivagans	commuting
2011-03-05	22:59	74	On nacelle	1	0	Lasiurus borealis	commuting
2011-03-05	20:47	74	On nacelle	0	1	Tadarida brasiliensis	commuting
2011-03-05	20:47	74	On nacelle	0	1	Lasiurus cinereus	feeding buzz
2011-03-05	20:47	74	On nacelle	0	1	Lasiurus cinereus	searching
2011-03-07	01:27	74	On nacelle	1	0	Lasiurus borealis	foraging
2011-05-04	20:56	74	On nacelle	1	0	Lasiurus borealis	searching
2011-05-05	20:05	74	On nacelle	0	1	Lasiurus cinereus	commuting
2011-05-05	19:49	74	On nacelle	0	1	Lasionycteris noctivagans	searching
2011-05-05	21:41	74	On nacelle	1	0	Perimyotis subflavus	searching
2011-06-05	02:31	74	On nacelle	0	1	Lasiurus cinereus	commuting
2011-06-05	02:31	74	On nacelle	0	1	Lasiurus cinereus	searching
2011-06-05	02:31	74	On nacelle	0	1	Lasiurus cinereus	searching
2011-06-07	04:07	74	On nacelle	0	1	Lasionycteris noctivagans	commuting
2011-06-07	04:07	74	On nacelle	0	1	Lasionycteris noctivagans	foraging
2011-06-07	04:07	74	On nacelle	0	1	Lasionycteris noctivagans	searching
2011-06-07	04:07	74	On nacelle	0	1	Lasionycteris noctivagans	searching
2011-06-07	04:07	74	On nacelle	0	1	Lasionycteris noctivagans	searching
2011-07-07	23:05	74	On nacelle	1	0	Lasiurus borealis	searching
2011-08-06	21:33	74	On nacelle	1	0	Lasiurus borealis	foraging
2011-08-06	21:33	74	On nacelle	1	0	Lasiurus borealis	foraging
2011-08-07	04:15	74	On nacelle	1	0	Lasiurus borealis	commuting
2011-08-07	22:27	74	On nacelle	1	0	Lasiurus borealis	foraging
2011-10-07	20:56	74	On nacelle	1	0	Nycticeius humeralis	commuting
2011-10-07	21:21	74	On nacelle	1	0	Nycticeius humeralis	commuting
2011-10-07	21:21	74	On nacelle	1	0	Lasiurus borealis	foraging
2011-10-07	21:21	74	On nacelle	1	0	Lasiurus borealis	foraging
2011-10-07	20:56	74	On nacelle	1	0	Nycticeius humeralis	foraging
2011-10-07	20:56	74	On nacelle	1	0	Nycticeius humeralis	foraging
2011-10-07	20:56	74	On nacelle	1	0	Lasiurus borealis	searching
2011-10-07	21:21	74	On nacelle	1	0	Lasiurus borealis	searching
2011-11-04	04:26	74	On nacelle	0	1	Lasionycteris noctivagans	commuting
2011-11-04	23:45	74	On nacelle	1	0	Lasiurus borealis	foraging
2011-11-04	23:45	74	On nacelle	1	0	Lasiurus borealis	searching
2011-11-04	23:45	74	On nacelle	1	0	Lasiurus borealis	searching
2011-11-07	01:42	74	On nacelle	1	0	Lasiurus borealis	commuting
2011-11-07	01:42	74	On nacelle	1	0	Lasiurus borealis	commuting
2011-12-04	22:57	74	On nacelle	1	0	Lasiurus borealis	commuting
2011-12-04	22:57	74	On nacelle	0	1	Tadarida brasiliensis	commuting
2011-12-07	21:05	74	On nacelle	1	0	Lasiurus borealis	commuting
2011-12-07	21:05	74	On nacelle	1	0	Lasiurus borealis	commuting
2011-12-07	21:05	74	On nacelle	1	0	Lasiurus borealis	commuting
2011-12-07	21:05	74	On nacelle	1	0	Lasiurus borealis	foraging
2011-12-07	21:05	74	On nacelle	1	0	Lasiurus borealis	foraging
2011-12-07	23:09	74	On nacelle	1	0	Lasiurus borealis	foraging
2011-12-07	23:09	74	On nacelle	1	0	Lasiurus borealis	foraging
2011-12-07	21:05	74	On nacelle	1	0	Lasiurus borealis	foraging
2011-12-07	23:09	74	On nacelle	1	0	Lasiurus borealis	foraging
2011-12-07	23:09	74	On nacelle	1	0	Lasiurus borealis	foraging
2011-12-07	21:05	74	On nacelle	1	0	Lasiurus borealis	searching
2012-05-14	22:47:00	40	Ground	0	1	Tadarida brasiliensis	searching
2012-05-16	22:00:00	30	Ground	1	0	Lasiurus borealis	feeding buzz
2012-05-20	23:10:00	56	Ground	1	0	Nycticeius humeralis	searching
2012-05-20	23:38:00	56	Ground	1	0	Lasiurus borealis	searching
2012-05-22	00:15:00	39	Ground	0	1	Lasiurus cinereus	searching
2012-05-22	00:50:00	39	Ground	1	0	Nycticeius humeralis	searching
2012-05-22	00:50:00	39	Ground	1	0	Lasiurus borealis	searching
2012-05-22	01:06:00	39	Ground	0	1	Tadarida brasiliensis	searching
2012-05-22	04:49:00	39	Ground	1	0	Lasiurus borealis	searching
2012-05-22	01:43:00	39	Ground	0	1	Lasiurus cinereus	searching
2012-05-22	01:05:00	39	Ground	0	1	Lasiurus cinereus	searching
2012-05-22	04:48:00	39	Ground	1	0	Lasiurus borealis	searching
2012-05-22	22:22:18	61	Ground	1	0	Nycticeius humeralis	searching
2012-06-01	03:45:03	40	Ground	1	0	Lasiurus borealis	foraging
2012-06-01	02:30:50	40	Ground	1	0	Lasiurus borealis	searching
2012-06-01	04:08:47	40	Ground	1	0	Lasiurus borealis	searching
2012-06-12	22:51:20	75	Ground	1	0	Lasiurus borealis	feeding buzz
2012-06-13	22:22:02	40	Ground	1	0	Lasiurus borealis	foraging
2012-06-13	22:52:10	40	Ground	1	0	Lasiurus borealis	foraging
2012-06-13	22:55:43	40	Ground	1	0	Lasiurus borealis	foraging
2012-06-13	22:21:21	40	Ground	1	0	Lasiurus borealis	searching
2012-06-13	23:22:32	40	Ground	1	0	Lasiurus borealis	searching
2012-06-21	21:48	25	Ground	1	0	Lasiurus borealis	foraging
2012-06-21	21:49	25	Ground	1	0	Lasiurus borealis	foraging
2012-06-21	21:52	25	Ground	1	0	Lasiurus borealis	foraging
2012-06-21	21:58	25	Ground	1	0	Lasiurus borealis	foraging
2012-06-21	22:05	25	Ground	1	0	Lasiurus borealis	foraging
2012-06-21	23:33	25	Ground	1	0	Lasiurus borealis	foraging
2012-06-21	23:56	25	Ground	1	0	Lasiurus borealis	foraging
2012-06-21	21:13	25	Ground	1	0	Nycticeius humeralis	searching
2012-06-21	21:42	25	Ground	1	0	Lasiurus borealis	searching
2012-06-21	21:50	25	Ground	1	0	Nycticeius humeralis	searching
2012-06-21	21:50	25	Ground	1	0	Nycticeius humeralis	searching
2012-06-21	21:54	25	Ground	1	0	Perimyotis subflavus	searching
2012-06-21	22:04	25	Ground	1	0	Lasiurus borealis	searching
2012-06-21	22:04	25	Ground	1	0	Lasiurus borealis	searching
2012-06-21	22:04	25	Ground	1	0	Lasiurus borealis	searching
2012-06-21	22:54	25	Ground	1	0	Lasiurus borealis	searching
2012-06-21	22:55	25	Ground	1	0	Lasiurus borealis	searching
2012-06-21	23:14	25	Ground	1	0	Nycticeius humeralis	searching
2012-06-21	23:24	25	Ground	1	0	Nycticeius humeralis	searching
2012-06-21	23:43	25	Ground	1	0	Lasiurus borealis	searching
2012-06-21	23:52	25	Ground	1	0	Lasiurus borealis	searching
2012-06-21	23:58	25	Ground	1	0	Lasiurus borealis	searching
2012-06-22	22:48	16	Ground	1	0	Nycticeius humeralis	commuting
2012-06-22	00:38:54	25	Ground	1	0	Lasiurus borealis	feeding buzz
2012-06-22	01:14:30	16	Ground	1	0	Lasiurus borealis	feeding buzz
2012-06-22	00:10	25	Ground	1	0	Lasiurus borealis	foraging
2012-06-22	00:51	25	Ground	1	0	Lasiurus borealis	foraging
2012-06-22	01:03	25	Ground	1	0	Lasiurus borealis	foraging
2012-06-22	01:21	25	Ground	1	0	Lasiurus borealis	foraging
2012-06-22	02:33	25	Ground	1	0	Lasiurus borealis	foraging
2012-06-22	03:47	25	Ground	1	0	Lasiurus borealis	foraging
2012-06-22	23:23	16	Ground	1	0	Lasiurus borealis	foraging
2012-06-22	03:01	16	Ground	1	0	Lasiurus borealis	foraging
2012-06-22	00:25	25	Ground	1	0	Lasiurus borealis	searching
2012-06-22	00:43	25	Ground	1	0	Lasiurus borealis	searching
2012-06-22	00:53	25	Ground	1	0	Lasiurus borealis	searching
2012-06-22	01:03	25	Ground	1	0	Lasiurus borealis	searching
2012-06-22	02:46	25	Ground	1	0	Lasiurus borealis	searching
2012-06-22	01:10	16	Ground	1	0	Lasiurus borealis	searching
2012-06-22	01:21	25	Ground	1	0	Lasiurus borealis	searching
2012-06-24	22:13:37	25	Ground	1	0	Lasiurus borealis	foraging
2012-06-24	23:23:52	25	Ground	1	0	Lasiurus borealis	foraging
2012-06-24	23:39:52	25	Ground	1	0	Lasiurus borealis	foraging
2012-06-25	00:07:08	25	Ground	1	0	Nycticeius humeralis	searching
2012-06-25	03:01:52	25	Ground	1	0	Lasiurus borealis	searching
2012-06-27	00:00:15	75	Ground	1	0	Lasiurus borealis	foraging
2012-06-27	00:46:12	75	Ground	1	0	Lasiurus borealis	foraging
2012-06-27	02:37:42	75	Ground	1	0	Lasiurus borealis	foraging
2012-06-28	04:01:00	40	Ground	1	0	Lasiurus borealis	commuting
2012-06-28	03:47:20	40	Ground	0	1	Tadarida brasiliensis	commuting
2012-06-28	01:25:50	40	Ground	1	0	Lasiurus borealis	feeding buzz
2012-06-28	01:50:58	40	Ground	1	0	Lasiurus borealis	feeding buzz
2012-06-28	01:53:38	40	Ground	1	0	Lasiurus borealis	feeding buzz
2012-06-28	02:41:37	40	Ground	1	0	Lasiurus borealis	feeding buzz
2012-06-28	02:42:26	40	Ground	1	0	Lasiurus borealis	feeding buzz
2012-06-28	21:34:55	40	Ground	1	0	Nycticeius humeralis	foraging
2012-06-28	21:34:57	40	Ground	1	0	Perimyotis subflavus	foraging
2012-06-28	22:56:01	40	Ground	1	0	Lasiurus borealis	foraging
2012-06-28	22:56:03	40	Ground	1	0	Lasiurus borealis	foraging
2012-06-28	01:34:30	40	Ground	1	0	Nycticeius humeralis	foraging
2012-06-28	01:34:32	40	Ground	1	0	Nycticeius humeralis	foraging
2012-06-28	01:43:15	40	Ground	1	0	Lasiurus borealis	foraging
2012-06-28	01:43:16	40	Ground	1	0	Lasiurus borealis	foraging
2012-06-28	01:48:17	40	Ground	1	0	Lasiurus borealis	foraging
2012-06-28	01:49:39	40	Ground	1	0	Lasiurus borealis	foraging
2012-06-28	01:53:39	40	Ground	1	0	Lasiurus borealis	foraging
2012-06-28	02:01:06	40	Ground	1	0	Nycticeius humeralis	foraging
2012-06-28	03:29:08	40	Ground	1	0	Lasiurus borealis	foraging
2012-06-28	03:29:10	40	Ground	1	0	Lasiurus borealis	foraging
2012-06-28	03:47:21	40	Ground	1	0	Lasiurus borealis	foraging
2012-06-28	04:00:46	40	Ground	1	0	Lasiurus borealis	foraging
2012-06-28	04:00:50	40	Ground	1	0	Lasiurus borealis	foraging
2012-06-28	04:00:54	40	Ground	1	0	Lasiurus borealis	foraging
2012-06-28	04:01:04	40	Ground	1	0	Lasiurus borealis	foraging
2012-06-28	04:01:16	40	Ground	1	0	Lasiurus borealis	foraging
2012-06-28	04:04:32	40	Ground	1	0	Lasiurus borealis	foraging
2012-06-28	04:10:36	40	Ground	1	0	Lasiurus borealis	foraging
2012-06-28	04:27:09	40	Ground	1	0	Lasiurus borealis	foraging
2012-06-28	04:34:13	40	Ground	1	0	Lasiurus borealis	foraging
2012-06-28	04:34:14	40	Ground	1	0	Lasiurus borealis	foraging
2012-06-28	03:47:14	40	Ground	1	0	Nycticeius humeralis	foraging
2012-06-28	03:47:21	40	Ground	1	0	Lasiurus borealis	foraging
2012-06-28	21:34:09	40	Ground	0	1	Lasionycteris noctivagans	searching
2012-06-28	21:34:10	40	Ground	0	1	Lasionycteris noctivagans	searching
2012-06-28	21:34:56	40	Ground	1	0	Nycticeius humeralis	searching
2012-06-28	22:55:59	40	Ground	1	0	Perimyotis subflavus	searching
2012-06-28	22:56:01	40	Ground	1	0	Lasiurus borealis	searching
2012-06-28	00:43:56	40	Ground	1	0	Lasiurus borealis	searching
2012-06-28	01:34:33	40	Ground	1	0	Nycticeius humeralis	searching
2012-06-28	01:43:14	40	Ground	1	0	Nycticeius humeralis	searching
2012-06-28	01:53:37	40	Ground	1	0	Lasiurus borealis	searching
2012-06-28	03:26:22	40	Ground	1	0	Lasiurus borealis	searching
2012-06-28	03:29:11	40	Ground	1	0	Nycticeius humeralis	searching
2012-06-28	03:29:12	40	Ground	1	0	Lasiurus borealis	searching
2012-06-28	03:29:13	40	Ground	1	0	Lasiurus borealis	searching
2012-06-28	03:29:15	40	Ground	1	0	Lasiurus borealis	searching
2012-06-28	03:32:39	40	Ground	1	0	Lasiurus borealis	searching
2012-06-28	03:47:14	40	Ground	1	0	Nycticeius humeralis	searching
2012-06-28	03:47:15	40	Ground	1	0	Nycticeius humeralis	searching
2012-06-28	03:47:16	40	Ground	1	0	Lasiurus borealis	searching
2012-06-28	03:47:19	40	Ground	1	0	Lasiurus borealis	searching
2012-06-28	03:47:20	40	Ground	1	0	Lasiurus borealis	searching
2012-06-28	03:47:22	40	Ground	1	0	Lasiurus borealis	searching
2012-06-28	04:00:51	40	Ground	1	0	Lasiurus borealis	searching
2012-06-28	04:00:52	40	Ground	1	0	Lasiurus borealis	searching
2012-06-28	04:00:58	40	Ground	1	0	Lasiurus borealis	searching
2012-06-28	04:00:59	40	Ground	1	0	Lasiurus borealis	searching
2012-06-28	04:01:00	40	Ground	1	0	Lasiurus borealis	searching
2012-06-28	04:01:02	40	Ground	1	0	Lasiurus borealis	searching
2012-06-28	04:01:03	40	Ground	1	0	Lasiurus borealis	searching
2012-06-28	04:01:12	40	Ground	1	0	Lasiurus borealis	searching
2012-06-28	04:01:13	40	Ground	1	0	Lasiurus borealis	searching
2012-06-28	04:01:15	40	Ground	1	0	Lasiurus borealis	searching
2012-06-28	04:01:18	40	Ground	1	0	Nycticeius humeralis	searching
2012-06-28	04:01:19	40	Ground	1	0	Lasiurus borealis	searching
2012-06-28	04:41:23	40	Ground	1	0	Lasiurus borealis	searching
2012-06-28	03:47:22	40	Ground	1	0	Lasiurus borealis	searching
2012-06-28	03:47:20	40	Ground	1	0	Lasiurus borealis	searching
2012-06-29	22:57:20	56	Ground	1	0	Lasiurus borealis	foraging
2012-06-29	22:57:28	56	Ground	1	0	Lasiurus borealis	foraging
2012-06-29	00:26:03	56	Ground	1	0	Lasiurus borealis	foraging
2012-06-29	03:03:34	56	Ground	1	0	Lasiurus borealis	foraging
2012-06-29	03:03:39	56	Ground	1	0	Lasiurus borealis	foraging
2012-06-29	05:04:08	56	Ground	1	0	Lasiurus borealis	foraging
2012-06-29	22:57:01	56	Ground	1	0	Lasiurus borealis	searching
2012-06-29	22:57:06	56	Ground	0	1	Tadarida brasiliensis	searching
2012-06-29	22:57:15	56	Ground	1	0	Nycticeius humeralis	searching
2012-06-30	03:36:33	61	Ground	1	0	Lasiurus borealis	foraging
2012-06-30	02:35:05	61	Ground	1	0	Lasiurus borealis	searching
2012-06-30	03:38:28	61	Ground	1	0	Nycticeius humeralis	searching
2012-06-30	03:38:29	61	Ground	1	0	Perimyotis subflavus	searching
2012-06-30	03:38:30	61	Ground	1	0	Perimyotis subflavus	searching
2012-06-30	04:01:43	61	Ground	1	0	Lasiurus borealis	searching
2012-06-30	04:01:45	61	Ground	1	0	Lasiurus borealis	searching
2012-07-02	01:56:33	25	Ground	1	0	Lasiurus borealis	foraging
2012-07-02	03:44:50	25	Ground	1	0	Lasiurus borealis	foraging
2012-07-02	03:44:59	25	Ground	1	0	Lasiurus borealis	foraging
2012-07-02	01:56:49	25	Ground	1	0	Lasiurus borealis	searching
2012-07-02	03:45:23	25	Ground	1	0	Lasiurus borealis	searching
2012-07-03	00:40:00	40	Ground	1	0	Lasiurus borealis	foraging
2012-07-03	04:47:33	40	Ground	1	0	Lasiurus borealis	foraging
2012-07-05	22:34	30	Ground	1	0	Lasiurus borealis	feeding buzz
2012-07-05	23:04	30	Ground	1	0	Lasiurus borealis	feeding buzz
2012-07-05	23:07	30	Ground	1	0	Lasiurus borealis	foraging
2012-07-05	23:52	30	Ground	1	0	Lasiurus borealis	foraging
2012-07-06	04:24	30	Ground	1	0	Lasiurus borealis	feeding buzz
2012-07-06	01:29	31	Ground	1	0	Lasiurus borealis	feeding buzz
2012-07-06	00:08	30	Ground	1	0	Lasiurus borealis	foraging
2012-07-06	00:08	30	Ground	1	0	Lasiurus borealis	foraging
2012-07-06	00:08	30	Ground	1	0	Lasiurus borealis	foraging
2012-07-06	01:34	30	Ground	1	0	Lasiurus borealis	foraging
2012-07-06	01:34	30	Ground	1	0	Lasiurus borealis	foraging
2012-07-06	01:29	31	Ground	1	0	Lasiurus borealis	foraging
2012-07-06	01:29	31	Ground	1	0	Lasiurus borealis	foraging
2012-07-06	01:36	31	Ground	1	0	Lasiurus borealis	foraging
2012-07-06	01:13	31	Ground	1	0	Lasiurus borealis	searching
2012-07-06	01:29	31	Ground	1	0	Lasiurus borealis	searching
2012-07-06	01:37	31	Ground	1	0	Lasiurus borealis	searching
2012-07-06	01:37	31	Ground	1	0	Lasiurus borealis	searching
2012-07-07	21:40	61	Ground	1	0	Lasiurus borealis	foraging
2012-07-07	22:30	61	Ground	1	0	Lasiurus borealis	searching
2012-07-08	00:27	61	Ground	1	0	Lasiurus borealis	searching
2012-07-11	22:30	61	Ground	1	0	Lasiurus borealis	foraging
2012-07-11	05:34	25	Ground	1	0	Lasiurus borealis	foraging
2012-07-11	23:11	61	Ground	1	0	Nycticeius humeralis	searching
2012-07-11	23:18	61	Ground	1	0	Nycticeius humeralis	searching
2012-07-11	04:27	25	Ground	1	0	Lasiurus borealis	searching
2012-07-12	01:31	61	Ground	1	0	Lasiurus borealis	foraging
2012-07-12	01:58	61	Ground	1	0	Lasiurus borealis	foraging
2012-07-14	22:06	25	Ground	1	0	Nycticeius humeralis	foraging
2012-07-14	23:56	25	Ground	1	0	Lasiurus borealis	foraging
2012-07-15	00:40	25	Ground	1	0	Lasiurus borealis	foraging
2012-07-15	02:08	25	Ground	1	0	Lasiurus borealis	foraging
2012-07-15	05:13	25	Ground	1	0	Lasiurus borealis	foraging
2012-07-15	02:06	25	Ground	1	0	Lasiurus borealis	searching
2012-07-15	03:28	25	Ground	1	0	Lasiurus borealis	searching
2012-07-16	04:10	16	Ground	1	0	Perimyotis subflavus	foraging
2012-07-16	01:55	16	Ground	1	0	Perimyotis subflavus	searching
2012-07-18	22:15	25	Ground	1	0	Perimyotis subflavus	commuting
2012-07-18	22:30	25	Ground	1	0	Nycticeius humeralis	commuting
2012-07-18	22:30	25	Ground	1	0	Nycticeius humeralis	commuting
2012-07-18	22:30	25	Ground	1	0	Nycticeius humeralis	commuting
2012-07-18	22:30	25	Ground	1	0	Nycticeius humeralis	commuting
2012-07-18	22:49	25	Ground	1	0	Perimyotis subflavus	commuting
2012-07-18	22:49	25	Ground	1	0	Perimyotis subflavus	commuting
2012-07-18	22:49	25	Ground	1	0	Perimyotis subflavus	commuting
2012-07-18	22:49	25	Ground	1	0	Perimyotis subflavus	commuting
2012-07-18	23:29	25	Ground	1	0	Perimyotis subflavus	commuting
2012-07-18	23:29	25	Ground	1	0	Perimyotis subflavus	commuting
2012-07-18	23:29	25	Ground	1	0	Perimyotis subflavus	commuting
2012-07-18	23:29	25	Ground	1	0	Perimyotis subflavus	commuting
2012-07-18	23:37	25	Ground	1	0	Perimyotis subflavus	commuting
2012-07-18	22:30	25	Ground	1	0	Nycticeius humeralis	feeding buzz
2012-07-18	22:11	25	Ground	1	0	Perimyotis subflavus	foraging
2012-07-18	22:49	25	Ground	1	0	Perimyotis subflavus	foraging
2012-07-18	21:47	25	Ground	1	0	Perimyotis subflavus	searching
2012-07-18	22:15	25	Ground	1	0	Perimyotis subflavus	searching
2012-07-18	22:15	25	Ground	1	0	Perimyotis subflavus	searching
2012-07-18	22:15	25	Ground	1	0	Perimyotis subflavus	searching
2012-07-18	22:30	25	Ground	1	0	Nycticeius humeralis	searching
2012-07-18	22:30	25	Ground	1	0	Nycticeius humeralis	searching
2012-07-18	22:30	25	Ground	1	0	Nycticeius humeralis	searching
2012-07-18	22:49	25	Ground	1	0	Perimyotis subflavus	searching
2012-07-18	22:49	25	Ground	1	0	Perimyotis subflavus	searching
2012-07-18	22:49	25	Ground	1	0	Perimyotis subflavus	searching
2012-07-18	22:49	25	Ground	1	0	Perimyotis subflavus	searching
2012-07-18	22:49	25	Ground	1	0	Perimyotis subflavus	searching
2012-07-18	22:49	25	Ground	1	0	Perimyotis subflavus	searching
2012-07-18	22:49	25	Ground	1	0	Perimyotis subflavus	searching
2012-07-18	22:49	25	Ground	1	0	Perimyotis subflavus	searching
2012-07-18	22:49	25	Ground	1	0	Perimyotis subflavus	searching
2012-07-18	22:49	25	Ground	1	0	Perimyotis subflavus	searching
2012-07-18	22:49	25	Ground	1	0	Perimyotis subflavus	searching
2012-07-18	23:29	25	Ground	1	0	Perimyotis subflavus	searching
2012-07-18	23:29	25	Ground	1	0	Perimyotis subflavus	searching
2012-07-18	23:29	25	Ground	1	0	Perimyotis subflavus	searching
2012-07-18	23:37	25	Ground	1	0	Perimyotis subflavus	searching
2012-07-18	23:37	25	Ground	1	0	Perimyotis subflavus	searching
2012-07-18	23:39	25	Ground	1	0	Perimyotis subflavus	searching
2012-07-19	01:38	25	Ground	1	0	Perimyotis subflavus	commuting
2012-07-19	03:57	25	Ground	1	0	Perimyotis subflavus	feeding buzz
2012-07-19	02:20	25	Ground	1	0	Perimyotis subflavus	foraging
2012-07-19	01:38	25	Ground	1	0	Perimyotis subflavus	foraging
2012-07-19	01:38	25	Ground	1	0	Perimyotis subflavus	foraging
2012-07-19	01:38	25	Ground	1	0	Perimyotis subflavus	foraging
2012-07-19	03:21	25	Ground	1	0	Perimyotis subflavus	foraging
2012-07-19	03:57	25	Ground	1	0	Perimyotis subflavus	foraging
2012-07-19	03:58	25	Ground	1	0	Perimyotis subflavus	foraging
2012-07-19	01:38	25	Ground	1	0	Perimyotis subflavus	searching
2012-07-19	01:38	25	Ground	1	0	Perimyotis subflavus	searching
2012-07-19	04:40	25	Ground	1	0	Lasiurus borealis	searching
2012-07-20	01:46	16	Ground	1	0	Nycticeius humeralis	foraging
2012-07-21	23:04	25	Ground	1	0	Nycticeius humeralis	feeding buzz
2012-07-21	23:27	25	Ground	1	0	Nycticeius humeralis	feeding buzz
2012-07-21	03:27	25	Ground	1	0	Lasiurus borealis	feeding buzz
2012-07-21	03:28	25	Ground	1	0	Nycticeius humeralis	feeding buzz
2012-07-21	04:34	25	Ground	1	0	Lasiurus borealis	feeding buzz
2012-07-21	04:37	25	Ground	1	0	Lasiurus borealis	feeding buzz
2012-07-21	05:20	25	Ground	1	0	Nycticeius humeralis	feeding buzz
2012-07-21	02:52	30	Ground	1	0	Lasiurus borealis	foraging
2012-07-21	04:55	30	Ground	1	0	Nycticeius humeralis	foraging
2012-07-21	05:37	30	Ground	1	0	Lasiurus borealis	foraging
2012-07-21	00:35	25	Ground	1	0	Lasiurus borealis	foraging
2012-07-21	03:00	25	Ground	1	0	Nycticeius humeralis	foraging
2012-07-21	03:27	25	Ground	1	0	Nycticeius humeralis	foraging
2012-07-21	03:28	25	Ground	1	0	Lasiurus borealis	foraging
2012-07-21	04:34	25	Ground	1	0	Lasiurus borealis	foraging
2012-07-21	05:23	25	Ground	1	0	Lasiurus borealis	foraging
2012-07-21	05:22	25	Ground	1	0	Lasiurus borealis	foraging
2012-07-21	21:45	25	Ground	1	0	Nycticeius humeralis	searching
2012-07-21	02:58	25	Ground	1	0	Lasiurus borealis	searching
2012-07-21	03:27	25	Ground	1	0	Nycticeius humeralis	searching
2012-07-21	05:22	25	Ground	1	0	Nycticeius humeralis	searching
2012-07-23	23:00	16	Ground	1	0	Nycticeius humeralis	commuting
2012-07-23	22:16	16	Ground	1	0	Nycticeius humeralis	foraging
2012-07-23	22:43	16	Ground	1	0	Nycticeius humeralis	foraging
2012-07-23	23:43	16	Ground	1	0	Perimyotis subflavus	foraging
2012-07-23	00:41	16	Ground	1	0	Lasiurus borealis	foraging
2012-07-23	04:33	16	Ground	1	0	Lasiurus borealis	foraging
2012-07-23	21:10	16	Ground	1	0	Nycticeius humeralis	searching
2012-07-23	23:52	16	Ground	1	0	Lasiurus borealis	searching
2012-07-23	00:02	16	Ground	1	0	Lasiurus borealis	searching
2012-07-23	00:06	16	Ground	1	0	Nycticeius humeralis	searching
2012-07-23	00:59	16	Ground	1	0	Lasiurus borealis	searching
2012-07-23	01:02	16	Ground	1	0	Lasiurus borealis	searching
2012-07-23	01:18	16	Ground	1	0	Lasiurus borealis	searching
2012-07-27	21:41	25	Ground	1	0	Nycticeius humeralis	foraging
2012-07-27	21:32	25	Ground	1	0	Nycticeius humeralis	searching
2012-07-28	02:16	25	Ground	1	0	Nycticeius humeralis	foraging
2012-07-28	00:00	25	Ground	1	0	Nycticeius humeralis	searching
2012-07-28	00:00	25	Ground	1	0	Nycticeius humeralis	searching
2012-07-28	00:00	25	Ground	1	0	Nycticeius humeralis	searching
2012-07-28	05:49	25	Ground	1	0	Nycticeius humeralis	searching
2012-07-30	22:20	75	Ground	1	0	Nycticeius humeralis	searching
2012-07-30	22:27	75	Ground	1	0	Nycticeius humeralis	searching
2012-07-31	01:54	75	Ground	1	0	Nycticeius humeralis	foraging
2012-08-02	21:47	56	Ground	1	0	Nycticeius humeralis	commuting
2012-08-02	21:47	56	Ground	1	0	Nycticeius humeralis	commuting
2012-08-02	21:47	56	Ground	1	0	Nycticeius humeralis	feeding buzz
2012-08-02	21:47	56	Ground	1	0	Nycticeius humeralis	feeding buzz
2012-08-02	21:47	56	Ground	1	0	Nycticeius humeralis	foraging
2012-08-02	21:47	56	Ground	1	0	Nycticeius humeralis	foraging
2012-08-02	21:47	56	Ground	1	0	Nycticeius humeralis	foraging
2012-08-05	21:11	30	Ground	1	0	Perimyotis subflavus	feeding buzz
2012-08-05	22:24	30	Ground	1	0	Nycticeius humeralis	foraging
2012-08-05	21:38	30	Ground	1	0	Nycticeius humeralis	foraging
2012-08-05	21:38	30	Ground	1	0	Nycticeius humeralis	foraging
2012-08-05	21:17	30	Ground	1	0	Lasiurus borealis	foraging
2012-08-05	21:17	30	Ground	1	0	Lasiurus borealis	foraging
2012-08-09	21:21	25	Ground	1	0	Nycticeius humeralis	feeding buzz
2012-08-09	22:00	25	Ground	1	0	Nycticeius humeralis	foraging
2012-08-10	21:06	61	Ground	1	0	Nycticeius humeralis	feeding buzz
2012-08-10	00:41	25	Ground	1	0	Nycticeius humeralis	feeding buzz
2012-08-10	01:20	25	Ground	1	0	Lasiurus borealis	feeding buzz
2012-08-10	01:22	25	Ground	1	0	Lasiurus borealis	feeding buzz
2012-08-10	03:59	25	Ground	1	0	Nycticeius humeralis	feeding buzz
2012-08-10	21:06	61	Ground	1	0	Nycticeius humeralis	foraging
2012-08-10	00:28	25	Ground	1	0	Lasiurus borealis	foraging
2012-08-10	00:41	25	Ground	1	0	Nycticeius humeralis	foraging
2012-08-10	00:41	25	Ground	1	0	Lasiurus borealis	foraging
2012-08-10	00:41	25	Ground	1	0	Lasiurus borealis	foraging
2012-08-10	01:14	25	Ground	1	0	Lasiurus borealis	foraging
2012-08-10	01:22	25	Ground	1	0	Nycticeius humeralis	foraging
2012-08-10	01:22	25	Ground	1	0	Nycticeius humeralis	foraging
2012-08-10	01:23	25	Ground	1	0	Nycticeius humeralis	foraging
2012-08-10	05:04	25	Ground	1	0	Nycticeius humeralis	foraging
2012-08-10	02:01	25	Ground	1	0	Lasiurus borealis	searching
2012-08-10	04:20	25	Ground	1	0	Lasiurus borealis	searching
2012-08-11	22:27:05	75	Ground	1	0	Nycticeius humeralis	foraging
2012-08-16	03:47	56	Ground	0	1	Lasiurus cinereus	searching
2012-08-16	03:47	56	Ground	0	1	Lasiurus cinereus	searching
2012-08-16	03:47	56	Ground	0	1	Lasiurus cinereus	searching
2012-08-18	22:10	30	Ground	1	0	Nycticeius humeralis	commuting
2012-08-18	22:10	30	Ground	1	0	Nycticeius humeralis	commuting
2012-08-18	22:11	30	Ground	1	0	Nycticeius humeralis	commuting
2012-08-18	22:11	30	Ground	1	0	Nycticeius humeralis	commuting
2012-08-18	22:24	30	Ground	1	0	Nycticeius humeralis	commuting
2012-08-18	22:33	30	Ground	1	0	Lasiurus borealis	commuting
2012-08-18	22:33	30	Ground	1	0	Lasiurus borealis	commuting
2012-08-18	22:11	30	Ground	1	0	Nycticeius humeralis	feeding buzz
2012-08-18	22:12	30	Ground	1	0	Nycticeius humeralis	feeding buzz
2012-08-18	22:12	30	Ground	1	0	Nycticeius humeralis	feeding buzz
2012-08-18	22:10	30	Ground	1	0	Nycticeius humeralis	foraging
2012-08-18	22:10	30	Ground	1	0	Nycticeius humeralis	foraging
2012-08-18	22:11	30	Ground	1	0	Nycticeius humeralis	foraging
2012-08-18	22:12	30	Ground	1	0	Nycticeius humeralis	foraging
2012-08-18	22:12	30	Ground	1	0	Nycticeius humeralis	foraging
2012-08-18	22:12	30	Ground	1	0	Nycticeius humeralis	foraging
2012-08-18	22:12	30	Ground	1	0	Nycticeius humeralis	foraging
2012-08-18	22:24	30	Ground	1	0	Nycticeius humeralis	foraging
2012-08-18	22:24	30	Ground	1	0	Nycticeius humeralis	foraging
2012-08-18	22:10	30	Ground	1	0	Nycticeius humeralis	searching
2012-08-18	22:10	30	Ground	1	0	Nycticeius humeralis	searching
2012-08-18	22:10	30	Ground	1	0	Nycticeius humeralis	searching
2012-08-18	22:10	30	Ground	1	0	Nycticeius humeralis	searching
2012-08-18	22:10	30	Ground	1	0	Nycticeius humeralis	searching
2012-08-18	22:10	30	Ground	1	0	Nycticeius humeralis	searching
2012-08-18	22:10	30	Ground	1	0	Nycticeius humeralis	searching
2012-08-18	22:10	30	Ground	1	0	Nycticeius humeralis	searching
2012-08-18	22:10	30	Ground	1	0	Nycticeius humeralis	searching
2012-08-18	22:11	30	Ground	1	0	Nycticeius humeralis	searching
2012-08-18	22:11	30	Ground	1	0	Nycticeius humeralis	searching
2012-08-18	22:11	30	Ground	1	0	Nycticeius humeralis	searching
2012-08-18	22:11	30	Ground	1	0	Nycticeius humeralis	searching
2012-08-18	22:11	30	Ground	1	0	Nycticeius humeralis	searching
2012-08-18	22:11	30	Ground	1	0	Nycticeius humeralis	searching
2012-08-18	22:11	30	Ground	1	0	Nycticeius humeralis	searching
2012-08-18	22:11	30	Ground	1	0	Nycticeius humeralis	searching
2012-08-18	22:11	30	Ground	1	0	Nycticeius humeralis	searching
2012-08-18	22:11	30	Ground	1	0	Nycticeius humeralis	searching
2012-08-18	22:12	30	Ground	1	0	Nycticeius humeralis	searching
2012-08-18	22:12	30	Ground	1	0	Nycticeius humeralis	searching
2012-08-18	22:12	30	Ground	1	0	Nycticeius humeralis	searching
2012-08-18	22:12	30	Ground	1	0	Nycticeius humeralis	searching
2012-08-18	22:12	30	Ground	1	0	Nycticeius humeralis	searching
2012-08-18	22:12	30	Ground	1	0	Nycticeius humeralis	searching
2012-08-18	22:13	30	Ground	1	0	Nycticeius humeralis	searching
2012-08-18	22:13	30	Ground	1	0	Nycticeius humeralis	searching
2012-08-18	22:15	30	Ground	1	0	Nycticeius humeralis	searching
2012-08-18	22:15	30	Ground	1	0	Nycticeius humeralis	searching
2012-08-18	22:15	30	Ground	1	0	Nycticeius humeralis	searching
2012-08-18	22:16	30	Ground	1	0	Nycticeius humeralis	searching
2012-08-18	22:18	30	Ground	1	0	Nycticeius humeralis	searching
2012-08-18	22:18	30	Ground	1	0	Nycticeius humeralis	searching
2012-08-18	22:18	30	Ground	1	0	Nycticeius humeralis	searching
2012-08-18	22:18	30	Ground	1	0	Nycticeius humeralis	searching
2012-08-18	22:18	30	Ground	1	0	Nycticeius humeralis	searching
2012-08-18	22:18	30	Ground	1	0	Nycticeius humeralis	searching
2012-08-18	22:24	30	Ground	1	0	Nycticeius humeralis	searching
2012-08-18	22:24	30	Ground	1	0	Nycticeius humeralis	searching
2012-08-18	22:24	30	Ground	1	0	Nycticeius humeralis	searching
2012-08-18	22:24	30	Ground	1	0	Nycticeius humeralis	searching
2012-08-18	22:24	30	Ground	1	0	Nycticeius humeralis	searching
2012-08-18	22:44	30	Ground	1	0	Perimyotis subflavus	searching
2012-08-18	22:45	30	Ground	1	0	Perimyotis subflavus	searching
2012-08-18	22:45	30	Ground	1	0	Perimyotis subflavus	searching
2012-08-18	22:45	30	Ground	1	0	Perimyotis subflavus	searching
2012-08-18	22:45	30	Ground	1	0	Perimyotis subflavus	searching
2012-08-18	22:45	30	Ground	1	0	Perimyotis subflavus	searching
2012-08-19	21:16	56	Ground	1	0	Perimyotis subflavus	commuting
2012-08-19	20:58	56	Ground	1	0	Perimyotis subflavus	foraging
2012-08-19	20:59	56	Ground	1	0	Perimyotis subflavus	foraging
2012-08-19	21:32	56	Ground	1	0	Nycticeius humeralis	foraging
2012-08-19	22:13	56	Ground	1	0	Perimyotis subflavus	foraging
2012-08-19	23:12	56	Ground	1	0	Perimyotis subflavus	foraging
2012-08-19	23:46	56	Ground	0	1	Lasiurus cinereus	foraging
2012-08-19	23:52	56	Ground	1	0	Perimyotis subflavus	foraging
2012-08-19	05:08	30	Ground	0	1	Lasiurus cinereus	searching
2012-08-20	02:30	56	Ground	1	0	Lasiurus borealis	commuting
2012-08-20	04:17	56	Ground	0	1	Lasiurus cinereus	commuting
2012-08-20	04:17	56	Ground	0	1	Lasiurus cinereus	feeding buzz
2012-08-20	04:18	56	Ground	0	1	Lasiurus cinereus	feeding buzz
2012-08-20	04:27	56	Ground	0	1	Lasiurus cinereus	feeding buzz
2012-08-20	00:46	56	Ground	1	0	Perimyotis subflavus	foraging
2012-08-20	01:24	56	Ground	1	0	Perimyotis subflavus	foraging
2012-08-20	01:59	56	Ground	0	1	Lasiurus cinereus	foraging
2012-08-20	03:23	56	Ground	1	0	Nycticeius humeralis	foraging
2012-08-20	04:06	56	Ground	0	1	Lasiurus cinereus	foraging
2012-08-20	04:17	56	Ground	0	1	Lasiurus cinereus	foraging
2012-08-20	04:17	56	Ground	0	1	Lasiurus cinereus	foraging
2012-08-20	04:17	56	Ground	0	1	Lasiurus cinereus	foraging
2012-08-20	04:17	56	Ground	0	1	Lasiurus cinereus	foraging
2012-08-20	02:50	56	Ground	1	0	Perimyotis subflavus	searching
2012-08-20	03:23	56	Ground	1	0	Nycticeius humeralis	searching
2012-08-20	03:23	56	Ground	1	0	Nycticeius humeralis	searching
2012-08-20	03:49	56	Ground	1	0	Nycticeius humeralis	searching
2012-08-20	04:16	56	Ground	0	1	Lasiurus cinereus	searching
2012-08-26	04:25	61	Ground	0	1	Lasionycteris noctivagans	searching
2012-08-26	04:25	61	Ground	1	0	Lasiurus borealis	searching
2012-08-27	04:51	16	Ground	0	1	Tadarida brasiliensis	feeding buzz
2012-08-27	04:18	16	Ground	1	0	Perimyotis subflavus	foraging
2012-08-27	04:18	16	Ground	1	0	Perimyotis subflavus	foraging
2012-08-27	04:51	16	Ground	0	1	Tadarida brasiliensis	foraging
2012-08-27	05:16	16	Ground	0	1	Tadarida brasiliensis	foraging
2012-08-27	04:01	16	Ground	1	0	Perimyotis subflavus	searching
2012-08-27	04:51	16	Ground	0	1	Tadarida brasiliensis	searching
2012-08-27	04:51	16	Ground	0	1	Tadarida brasiliensis	searching
2012-08-27	04:53	16	Ground	0	1	Tadarida brasiliensis	searching
2012-08-27	04:53	16	Ground	0	1	Tadarida brasiliensis	searching
2012-08-27	04:51	16	Ground	1	0	Lasiurus borealis	searching
2012-08-28	04:28	75	Ground	1	0	Nycticeius humeralis	commuting
2012-08-28	04:28	75	Ground	1	0	Nycticeius humeralis	feeding buzz
2012-08-28	04:29	75	Ground	1	0	Nycticeius humeralis	feeding buzz
2012-08-28	04:29	75	Ground	1	0	Nycticeius humeralis	foraging
2012-08-28	04:39	75	Ground	0	1	Tadarida brasiliensis	foraging
2012-08-30	05:14	25	Ground	0	1	Tadarida brasiliensis	feeding buzz
2012-08-30	01:25	25	Ground	1	0	Lasiurus borealis	foraging
2012-08-30	04:09	25	Ground	0	1	Tadarida brasiliensis	foraging
2012-08-31	22:04	40	Ground	1	0	Perimyotis subflavus	searching
2012-09-01	04:33	40	Ground	0	1	Tadarida brasiliensis	foraging
2012-09-01	22:24	63	Ground	0	1	Tadarida brasiliensis	foraging
2012-09-01	03:04	40	Ground	1	0	Perimyotis subflavus	searching
2012-09-02	03:04	63	Ground	0	1	Tadarida brasiliensis	foraging
2012-09-02	03:41	63	Ground	0	1	Tadarida brasiliensis	foraging
2012-09-02	03:56	63	Ground	0	1	Tadarida brasiliensis	foraging
2012-09-02	03:04	63	Ground	0	1	Tadarida brasiliensis	searching
2012-09-03	04:18	16	Ground	0	1	Lasionycteris noctivagans	foraging
2012-09-03	05:42	16	Ground	1	0	Lasiurus borealis	foraging
2012-09-03	23:46	30	Ground	1	0	Nycticeius humeralis	foraging
2012-09-03	21:08	30	Ground	1	0	Nycticeius humeralis	searching
2012-09-04	02:08	30	Ground	0	1	Tadarida brasiliensis	foraging
2012-09-04	02:48	30	Ground	0	1	Tadarida brasiliensis	foraging
2012-09-04	05:38	30	Ground	0	1	Lasionycteris noctivagans	foraging
2012-09-04	05:38	30	Ground	0	1	Lasionycteris noctivagans	foraging
2012-09-04	05:38	30	Ground	0	1	Tadarida brasiliensis	foraging
2012-09-04	02:08	30	Ground	0	1	Lasionycteris noctivagans	searching
2012-09-04	23:55	75	Ground	0	1	Lasionycteris noctivagans	searching
2012-09-05	01:36	75	Ground	0	1	Lasionycteris noctivagans	searching
2012-09-09	03:34	16	Ground	0	1	Lasiurus cinereus	commuting
2012-09-09	03:34	16	Ground	0	1	Tadarida brasiliensis	feeding buzz
2012-09-09	02:34	16	Ground	1	0	Lasiurus borealis	foraging
2012-09-09	03:34	16	Ground	0	1	Tadarida brasiliensis	foraging
2012-09-09	03:34	16	Ground	0	1	Tadarida brasiliensis	foraging
2012-09-09	03:35	16	Ground	0	1	Tadarida brasiliensis	searching
2012-09-09	03:35	16	Ground	0	1	Lasiurus cinereus	searching
2012-09-12	04:23	61	Ground	1	0	Lasiurus borealis	searching
2012-09-14	23:18	25	Ground	1	0	Lasiurus borealis	foraging
2012-09-15	04:58	25	Ground	0	1	Tadarida brasiliensis	foraging
2012-09-15	02:18	25	Ground	0	1	Lasiurus cinereus	searching
2012-09-16	20:08	61	Ground	1	0	Nycticeius humeralis	foraging
2012-09-16	21:26	61	Ground	1	0	Perimyotis subflavus	foraging
2012-09-16	22:10	61	Ground	0	1	Tadarida brasiliensis	foraging
2012-09-16	20:08	61	Ground	1	0	Nycticeius humeralis	searching
2012-09-16	20:08	61	Ground	1	0	Nycticeius humeralis	searching
2012-09-16	21:59	61	Ground	0	1	Tadarida brasiliensis	searching
2012-09-17	02:59	61	Ground	1	0	Perimyotis subflavus	foraging
2012-09-19	22:00	61	Ground	1	0	Perimyotis subflavus	foraging
2012-09-21	20:43	56	Ground	1	0	Nycticeius humeralis	foraging
2012-09-21	20:34	56	Ground	1	0	Nycticeius humeralis	searching
2012-09-21	20:41	56	Ground	1	0	Nycticeius humeralis	searching
2012-10-02	05:08	40	Ground	1	0	Nycticeius humeralis	foraging
2012-10-02	04:26	40	Ground	1	0	Nycticeius humeralis	searching
2012-10-02	05:03	40	Ground	1	0	Nycticeius humeralis	searching
2012-10-02	05:25	40	Ground	1	0	Nycticeius humeralis	searching
2012-10-02	05:29	40	Ground	0	1	Lasionycteris noctivagans	searching
2013-04-06	05:20	40	Ground	1	0	Lasiurus borealis	searching
2013-04-06	05:20	40	Ground	1	0	Nycticeius humeralis	searching
2013-04-14	22:42	24	Ground	1	0	Lasiurus borealis	foraging
2013-04-14	22:42	24	Ground	1	0	Lasiurus borealis	foraging
2013-04-14	21:50	24	Ground	1	0	Lasiurus borealis	searching
2013-04-14	04:38	24	Ground	1	0	Lasiurus borealis	searching
2013-04-14	04:42	24	Ground	1	0	Lasiurus borealis	searching
2013-04-29	22:50	56	Ground	1	0	Lasiurus borealis	searching
2013-04-29	22:54	56	Ground	1	0	Lasiurus borealis	searching
2013-05-06	00:22	40	Ground	1	0	Lasiurus borealis	commuting
2013-05-06	00:34	40	Ground	1	0	Lasiurus borealis	commuting
2013-05-06	01:59	40	Ground	1	0	Lasiurus borealis	commuting
2013-05-06	01:29	40	Ground	1	0	Lasiurus borealis	commuting
2013-05-06	01:35	40	Ground	1	0	Lasiurus borealis	commuting
2013-05-06	01:35	40	Ground	1	0	Lasiurus borealis	commuting
2013-05-06	01:59	40	Ground	1	0	Perimyotis subflavus	commuting
2013-05-06	02:55	40	Ground	1	0	Perimyotis subflavus	commuting
2013-05-06	03:05	40	Ground	1	0	Lasiurus borealis	commuting
2013-05-06	03:26	40	Ground	1	0	Lasiurus borealis	commuting
2013-05-06	00:30	40	Ground	1	0	Lasiurus borealis	searching
2013-05-06	02:55	40	Ground	1	0	Nycticeius humeralis	searching
2013-05-06	03:05	40	Ground	1	0	Perimyotis subflavus	searching
2013-05-06	03:35	40	Ground	1	0	Perimyotis subflavus	searching
2013-05-06	03:35	40	Ground	1	0	Lasiurus borealis	searching
2013-05-06	03:38	40	Ground	1	0	Perimyotis subflavus	searching
2013-05-06	03:44	40	Ground	1	0	Lasiurus borealis	searching
2013-05-13	00:52	61	Ground	1	0	Lasiurus borealis	searching
2013-05-13	00:52	61	Ground	1	0	Lasiurus borealis	searching
2013-05-13	04:48	61	Ground	1	0	Lasiurus borealis	searching
2013-05-21	23:32	24	Ground	1	0	Lasiurus borealis	commuting
2013-05-21	23:32	24	Ground	1	0	Lasiurus borealis	commuting
2013-05-21	22:32	24	Ground	1	0	Perimyotis subflavus	feeding buzz
2013-05-21	21:29	24	Ground	1	0	Lasiurus borealis	searching
2013-05-21	21:29	24	Ground	1	0	Lasiurus borealis	searching
2013-05-21	21:29	24	Ground	1	0	Nycticeius humeralis	searching
2013-05-21	22:32	24	Ground	1	0	Lasiurus borealis	searching
2013-05-21	22:32	24	Ground	1	0	Perimyotis subflavus	searching
2013-05-21	22:49	24	Ground	1	0	Lasiurus borealis	searching
2013-05-21	22:49	24	Ground	1	0	Lasiurus borealis	searching
2013-05-21	23:13	24	Ground	1	0	Lasiurus borealis	searching
2013-05-21	23:13	24	Ground	1	0	Lasiurus borealis	searching
2013-05-21	23:17	24	Ground	1	0	Nycticeius humeralis	searching
2013-05-21	23:17	24	Ground	1	0	Nycticeius humeralis	searching
2013-05-21	23:17	24	Ground	1	0	Nycticeius humeralis	searching
2013-05-22	04:00	24	Ground	1	0	Perimyotis subflavus	commuting
2013-06-02	01:40	16	Ground	1	0	Nycticeius humeralis	commuting
2013-06-02	01:08	16	Ground	1	0	Lasiurus borealis	searching
2013-06-02	01:08	16	Ground	1	0	Lasiurus borealis	searching
2013-06-02	01:40	16	Ground	1	0	Lasiurus borealis	searching
2013-06-02	01:40	16	Ground	1	0	Lasiurus borealis	searching
2013-06-07	22:53	24	Ground	1	0	Lasiurus borealis	searching
2013-06-11	02:36	61	Ground	1	0	Nycticeius humeralis	foraging
2013-06-11	02:03	61	Ground	0	1	Tadarida brasiliensis	searching
2013-06-11	02:36	61	Ground	1	0	Lasiurus borealis	searching
2013-06-11	02:36	61	Ground	1	0	Nycticeius humeralis	searching
2013-06-11	02:36	61	Ground	1	0	Nycticeius humeralis	searching
2013-06-11	02:36	61	Ground	1	0	Nycticeius humeralis	searching
2013-06-11	02:36	61	Ground	1	0	Nycticeius humeralis	searching
2013-06-14	04:40	9	Ground	0	1	Tadarida brasiliensis	commuting
2013-06-14	04:40	9	Ground	0	1	Tadarida brasiliensis	commuting
2013-06-14	04:40	9	Ground	0	1	Tadarida brasiliensis	commuting
2013-06-14	04:40	9	Ground	0	1	Tadarida brasiliensis	commuting
2013-06-14	04:40	9	Ground	0	1	Tadarida brasiliensis	commuting
2013-06-14	00:45	9	Ground	1	0	Perimyotis subflavus	searching
2013-06-14	01:19	9	Ground	1	0	Lasiurus borealis	searching
2013-06-17	23:02	40	Ground	0	1	Lasiurus cinereus	commuting
2013-06-17	05:47	39	Ground	0	1	Tadarida brasiliensis	foraging
2013-06-17	05:47	39	Ground	0	1	Tadarida brasiliensis	foraging
2013-06-17	05:47	39	Ground	0	1	Tadarida brasiliensis	foraging
2013-06-17	05:47	39	Ground	0	1	Tadarida brasiliensis	foraging
2013-06-17	05:47	39	Ground	0	1	Tadarida brasiliensis	foraging
2013-06-17	05:47	39	Ground	0	1	Tadarida brasiliensis	foraging
2013-06-17	05:47	39	Ground	0	1	Tadarida brasiliensis	foraging
2013-06-17	05:47	39	Ground	0	1	Tadarida brasiliensis	foraging
2013-06-17	03:13	39	Ground	1	0	Nycticeius humeralis	searching
2013-06-17	03:59	39	Ground	1	0	Nycticeius humeralis	searching
2013-06-17	03:59	39	Ground	1	0	Nycticeius humeralis	searching
2013-06-17	03:59	39	Ground	1	0	Nycticeius humeralis	searching
2013-06-17	03:59	39	Ground	1	0	Nycticeius humeralis	searching
2013-06-17	03:59	39	Ground	1	0	Nycticeius humeralis	searching
2013-06-17	03:59	39	Ground	1	0	Nycticeius humeralis	searching
2013-06-17	03:59	39	Ground	1	0	Nycticeius humeralis	searching
2013-06-17	05:16	39	Ground	1	0	Nycticeius humeralis	searching
2013-06-17	05:47	39	Ground	0	1	Tadarida brasiliensis	searching
2013-06-19	22:52	23	Ground	1	0	Nycticeius humeralis	searching
2013-06-19	22:52	23	Ground	1	0	Nycticeius humeralis	searching
2013-06-19	22:52	23	Ground	1	0	Nycticeius humeralis	searching
2013-06-19	22:52	23	Ground	1	0	Nycticeius humeralis	searching
2013-06-20	00:51	23	Ground	1	0	Lasiurus borealis	searching
2013-06-23	03:01	40	Ground	1	0	Lasiurus borealis	searching
2013-06-28	23:08	24	Ground	1	0	Nycticeius humeralis	commuting
2013-06-28	23:08	24	Ground	1	0	Nycticeius humeralis	commuting
2013-06-28	23:08	24	Ground	1	0	Nycticeius humeralis	commuting
2013-06-28	23:08	24	Ground	1	0	Nycticeius humeralis	commuting
2013-06-28	23:08	24	Ground	1	0	Nycticeius humeralis	commuting
2013-06-28	23:08	24	Ground	1	0	Nycticeius humeralis	commuting
2013-06-28	23:08	24	Ground	1	0	Nycticeius humeralis	commuting
2013-06-28	23:15	24	Ground	1	0	Nycticeius humeralis	commuting
2013-06-28	23:16	24	Ground	1	0	Nycticeius humeralis	feeding buzz
2013-06-28	23:16	24	Ground	1	0	Nycticeius humeralis	feeding buzz
2013-06-28	23:08	24	Ground	1	0	Nycticeius humeralis	foraging
2013-06-28	23:08	24	Ground	1	0	Nycticeius humeralis	foraging
2013-06-28	23:08	24	Ground	1	0	Nycticeius humeralis	foraging
2013-06-28	23:08	24	Ground	1	0	Nycticeius humeralis	foraging
2013-06-28	23:08	24	Ground	1	0	Nycticeius humeralis	foraging
2013-06-28	23:09	24	Ground	1	0	Nycticeius humeralis	foraging
2013-06-28	23:09	24	Ground	1	0	Nycticeius humeralis	foraging
2013-06-28	23:15	24	Ground	1	0	Nycticeius humeralis	foraging
2013-06-28	23:15	24	Ground	1	0	Nycticeius humeralis	foraging
2013-06-28	23:15	24	Ground	1	0	Nycticeius humeralis	foraging
2013-06-28	23:15	24	Ground	1	0	Nycticeius humeralis	foraging
2013-06-28	23:15	24	Ground	1	0	Nycticeius humeralis	foraging
2013-06-28	23:16	24	Ground	1	0	Nycticeius humeralis	foraging
2013-06-28	23:16	24	Ground	1	0	Nycticeius humeralis	foraging
2013-06-28	23:16	24	Ground	1	0	Nycticeius humeralis	foraging
2013-06-28	23:16	24	Ground	1	0	Nycticeius humeralis	foraging
2013-06-28	23:16	24	Ground	1	0	Nycticeius humeralis	foraging
2013-06-28	23:16	24	Ground	1	0	Nycticeius humeralis	foraging
2013-06-28	21:53	24	Ground	1	0	Lasiurus borealis	searching
2013-06-28	21:53	24	Ground	1	0	Lasiurus borealis	searching
2013-06-28	21:53	24	Ground	1	0	Lasiurus borealis	searching
2013-06-28	23:08	24	Ground	1	0	Nycticeius humeralis	searching
2013-06-28	23:08	24	Ground	1	0	Nycticeius humeralis	searching
2013-06-28	23:08	24	Ground	1	0	Nycticeius humeralis	searching
2013-06-28	23:08	24	Ground	1	0	Nycticeius humeralis	searching
2013-06-28	23:08	24	Ground	1	0	Nycticeius humeralis	searching
2013-06-28	23:08	24	Ground	1	0	Nycticeius humeralis	searching
2013-06-28	23:08	24	Ground	1	0	Nycticeius humeralis	searching
2013-06-28	23:08	24	Ground	1	0	Nycticeius humeralis	searching
2013-06-28	23:08	24	Ground	1	0	Nycticeius humeralis	searching
2013-06-28	23:08	24	Ground	1	0	Nycticeius humeralis	searching
2013-06-28	23:08	24	Ground	1	0	Nycticeius humeralis	searching
2013-06-28	23:09	24	Ground	1	0	Nycticeius humeralis	searching
2013-06-28	23:09	24	Ground	1	0	Nycticeius humeralis	searching
2013-06-28	23:15	24	Ground	1	0	Nycticeius humeralis	searching
2013-06-28	23:15	24	Ground	1	0	Nycticeius humeralis	searching
2013-06-28	23:15	24	Ground	1	0	Nycticeius humeralis	searching
2013-06-28	23:15	24	Ground	1	0	Nycticeius humeralis	searching
2013-06-28	23:15	24	Ground	1	0	Nycticeius humeralis	searching
2013-06-28	23:15	24	Ground	1	0	Nycticeius humeralis	searching
2013-06-28	23:15	24	Ground	1	0	Nycticeius humeralis	searching
2013-06-28	23:15	24	Ground	1	0	Nycticeius humeralis	searching
2013-06-28	23:16	24	Ground	1	0	Nycticeius humeralis	searching
2013-06-28	23:16	24	Ground	1	0	Nycticeius humeralis	searching
2013-06-28	23:16	24	Ground	1	0	Nycticeius humeralis	searching
2013-06-28	23:16	24	Ground	1	0	Nycticeius humeralis	searching
2013-06-28	23:16	24	Ground	1	0	Nycticeius humeralis	searching
2013-06-28	23:16	24	Ground	1	0	Nycticeius humeralis	searching
2013-06-28	23:16	24	Ground	1	0	Nycticeius humeralis	searching
2013-06-28	23:16	24	Ground	1	0	Nycticeius humeralis	searching
2013-06-29	00:43	23	Ground	1	0	Perimyotis subflavus	commuting
2013-06-29	03:47	24	Ground	1	0	Lasiurus borealis	foraging
2013-06-29	03:47	24	Ground	1	0	Lasiurus borealis	searching
2013-07-01	23:21	40	Ground	1	0	Lasiurus borealis	foraging
2013-07-01	22:18	39	Ground	1	0	Nycticeius humeralis	foraging
2013-07-01	22:18	39	Ground	1	0	Nycticeius humeralis	foraging
2013-07-01	22:31	40	Ground	1	0	Nycticeius humeralis	searching
2013-07-01	22:31	40	Ground	1	0	Nycticeius humeralis	searching
2013-07-01	22:31	40	Ground	1	0	Nycticeius humeralis	searching
2013-07-01	22:31	40	Ground	1	0	Nycticeius humeralis	searching
2013-07-01	23:26	40	Ground	1	0	Lasiurus borealis	searching
2013-07-01	23:26	40	Ground	1	0	Lasiurus borealis	searching
2013-07-01	23:39	40	Ground	1	0	Lasiurus borealis	searching
2013-07-01	22:21	39	Ground	1	0	Nycticeius humeralis	searching
2013-07-02	03:30	39	Ground	1	0	Nycticeius humeralis	foraging
2013-07-02	00:14	39	Ground	1	0	Perimyotis subflavus	searching
2013-07-02	00:14	39	Ground	1	0	Perimyotis subflavus	searching
2013-07-07	21:41	24	Ground	1	0	Nycticeius humeralis	foraging
2013-07-07	21:41	24	Ground	1	0	Nycticeius humeralis	foraging
2013-07-07	23:08	24	Ground	1	0	Lasiurus borealis	foraging
2013-07-07	23:08	24	Ground	1	0	Lasiurus borealis	foraging
2013-07-07	21:40	24	Ground	1	0	Nycticeius humeralis	searching
2013-07-07	21:40	24	Ground	1	0	Nycticeius humeralis	searching
2013-07-07	21:41	24	Ground	1	0	Nycticeius humeralis	searching
2013-07-07	21:41	24	Ground	1	0	Nycticeius humeralis	searching
2013-07-07	22:01	24	Ground	1	0	Lasiurus borealis	searching
2013-07-07	23:08	24	Ground	1	0	Lasiurus borealis	searching
2013-07-08	01:21	24	Ground	1	0	Lasiurus borealis	searching
2013-07-08	01:21	24	Ground	1	0	Perimyotis subflavus	searching
2013-07-08	01:21	24	Ground	1	0	Perimyotis subflavus	searching
2013-07-08	01:21	24	Ground	1	0	Perimyotis subflavus	searching
2013-07-08	02:01	24	Ground	1	0	Perimyotis subflavus	searching
2013-07-08	04:23	24	Ground	1	0	Perimyotis subflavus	searching
2013-07-10	22:49	40	Ground	1	0	Lasiurus borealis	foraging
2013-07-10	21:08	40	Ground	0	1	Tadarida brasiliensis	searching
2013-07-10	21:34	40	Ground	0	1	Tadarida brasiliensis	searching
2013-07-10	22:15	40	Ground	1	0	Lasiurus borealis	searching
2013-07-10	22:15	40	Ground	1	0	Lasiurus borealis	searching
2013-07-10	22:15	40	Ground	1	0	Lasiurus borealis	searching
2013-07-10	22:49	40	Ground	1	0	Lasiurus borealis	searching
2013-07-10	22:49	40	Ground	1	0	Lasiurus borealis	searching
2013-07-10	23:09	40	Ground	1	0	Lasiurus borealis	searching
2013-07-10	23:09	40	Ground	1	0	Lasiurus borealis	searching
2013-07-10	23:37	40	Ground	1	0	Nycticeius humeralis	searching
2013-07-10	23:37	40	Ground	1	0	Nycticeius humeralis	searching
2013-07-11	00:31	40	Ground	1	0	Perimyotis subflavus	foraging
2013-07-11	00:30	40	Ground	1	0	Perimyotis subflavus	searching
2013-07-11	00:31	40	Ground	1	0	Perimyotis subflavus	searching
2013-07-11	02:15	40	Ground	1	0	Perimyotis subflavus	searching
2013-07-11	02:28	40	Ground	1	0	Lasiurus borealis	searching
2013-07-13	21:46	61	Ground	1	0	Lasiurus borealis	searching
2013-07-19	22:15	61	Ground	1	0	Nycticeius humeralis	foraging
2013-07-19	22:16	61	Ground	1	0	Nycticeius humeralis	foraging
2013-07-19	21:59	61	Ground	1	0	Lasiurus borealis	searching
2013-07-19	21:59	61	Ground	1	0	Lasiurus borealis	searching
2013-07-19	21:59	61	Ground	1	0	Lasiurus borealis	searching
2013-07-19	21:59	61	Ground	1	0	Lasiurus borealis	searching
2013-07-19	22:00	61	Ground	1	0	Lasiurus borealis	searching
2013-07-19	22:00	61	Ground	1	0	Nycticeius humeralis	searching
2013-07-19	22:15	61	Ground	1	0	Nycticeius humeralis	searching
2013-07-19	22:15	61	Ground	1	0	Nycticeius humeralis	searching
2013-07-19	22:15	61	Ground	1	0	Nycticeius humeralis	searching
2013-07-19	22:15	61	Ground	1	0	Nycticeius humeralis	searching
2013-07-19	22:16	61	Ground	1	0	Nycticeius humeralis	searching
2013-07-19	22:16	61	Ground	1	0	Nycticeius humeralis	searching
2013-07-19	22:16	61	Ground	1	0	Nycticeius humeralis	searching
2013-07-19	22:27	61	Ground	0	1	Tadarida brasiliensis	searching
2013-07-19	22:27	61	Ground	0	1	Tadarida brasiliensis	searching
2013-07-19	22:27	61	Ground	0	1	Tadarida brasiliensis	searching
2013-07-19	22:27	61	Ground	0	1	Tadarida brasiliensis	searching
2013-07-19	22:27	61	Ground	0	1	Tadarida brasiliensis	searching
2013-07-19	22:27	61	Ground	0	1	Tadarida brasiliensis	searching
2013-07-19	22:30	61	Ground	1	0	Nycticeius humeralis	searching
2013-07-19	22:30	61	Ground	1	0	Nycticeius humeralis	searching
2013-07-25	22:23	23	Ground	1	0	Perimyotis subflavus	commuting
2013-07-25	22:33	23	Ground	1	0	Lasiurus borealis	commuting
2013-07-25	22:33	23	Ground	1	0	Lasiurus borealis	commuting
2013-07-25	22:50	23	Ground	1	0	Lasiurus borealis	commuting
2013-07-25	22:50	23	Ground	1	0	Lasiurus borealis	commuting
2013-07-25	21:29	23	Ground	1	0	Nycticeius humeralis	foraging
2013-07-25	22:50	23	Ground	1	0	Lasiurus borealis	foraging
2013-07-25	22:50	23	Ground	1	0	Lasiurus borealis	foraging
2013-07-25	22:50	23	Ground	1	0	Lasiurus borealis	foraging
2013-07-25	22:54	23	Ground	1	0	Lasiurus borealis	foraging
2013-07-25	22:54	23	Ground	1	0	Lasiurus borealis	foraging
2013-07-25	23:10	23	Ground	1	0	Lasiurus borealis	foraging
2013-07-25	23:17	23	Ground	1	0	Nycticeius humeralis	foraging
2013-07-25	23:17	23	Ground	1	0	Nycticeius humeralis	foraging
2013-07-25	23:17	23	Ground	1	0	Lasiurus borealis	foraging
2013-07-25	22:50	23	Ground	1	0	Lasiurus borealis	foraging
2013-07-25	22:54	23	Ground	1	0	Lasiurus borealis	foraging
2013-07-25	22:54	23	Ground	1	0	Lasiurus borealis	foraging
2013-07-25	22:50	23	Ground	1	0	Lasiurus borealis	foraging
2013-07-25	21:18	23	Ground	1	0	Nycticeius humeralis	searching
2013-07-25	21:18	23	Ground	1	0	Nycticeius humeralis	searching
2013-07-25	21:29	23	Ground	1	0	Nycticeius humeralis	searching
2013-07-25	21:33	23	Ground	1	0	Perimyotis subflavus	searching
2013-07-25	22:26	23	Ground	1	0	Lasiurus borealis	searching
2013-07-25	22:26	23	Ground	1	0	Lasiurus borealis	searching
2013-07-25	22:26	23	Ground	1	0	Lasiurus borealis	searching
2013-07-25	22:33	23	Ground	1	0	Perimyotis subflavus	searching
2013-07-25	22:33	23	Ground	1	0	Perimyotis subflavus	searching
2013-07-25	22:33	23	Ground	1	0	Perimyotis subflavus	searching
2013-07-25	22:33	23	Ground	1	0	Lasiurus borealis	searching
2013-07-25	22:50	23	Ground	1	0	Lasiurus borealis	searching
2013-07-25	22:50	23	Ground	1	0	Lasiurus borealis	searching
2013-07-25	22:50	23	Ground	1	0	Lasiurus borealis	searching
2013-07-25	22:50	23	Ground	1	0	Lasiurus borealis	searching
2013-07-25	22:50	23	Ground	1	0	Lasiurus borealis	searching
2013-07-25	22:50	23	Ground	1	0	Lasiurus borealis	searching
2013-07-25	22:50	23	Ground	1	0	Lasiurus borealis	searching
2013-07-25	22:50	23	Ground	1	0	Nycticeius humeralis	searching
2013-07-25	22:50	23	Ground	1	0	Nycticeius humeralis	searching
2013-07-25	22:50	23	Ground	1	0	Nycticeius humeralis	searching
2013-07-25	22:50	23	Ground	1	0	Nycticeius humeralis	searching
2013-07-25	22:51	23	Ground	1	0	Lasiurus borealis	searching
2013-07-25	22:51	23	Ground	1	0	Lasiurus borealis	searching
2013-07-25	22:51	23	Ground	1	0	Lasiurus borealis	searching
2013-07-25	22:51	23	Ground	1	0	Lasiurus borealis	searching
2013-07-25	22:51	23	Ground	1	0	Lasiurus borealis	searching
2013-07-25	22:51	23	Ground	1	0	Lasiurus borealis	searching
2013-07-25	22:51	23	Ground	1	0	Lasiurus borealis	searching
2013-07-25	23:10	23	Ground	1	0	Lasiurus borealis	searching
2013-07-25	23:17	23	Ground	1	0	Nycticeius humeralis	searching
2013-07-25	23:17	23	Ground	1	0	Nycticeius humeralis	searching
2013-07-25	23:17	23	Ground	1	0	Nycticeius humeralis	searching
2013-07-25	23:17	23	Ground	1	0	Nycticeius humeralis	searching
2013-07-25	23:17	23	Ground	1	0	Nycticeius humeralis	searching
2013-07-25	23:17	23	Ground	1	0	Lasiurus borealis	searching
2013-07-25	23:17	23	Ground	1	0	Lasiurus borealis	searching
2013-07-25	23:58	23	Ground	1	0	Lasiurus borealis	searching
2013-07-25	23:58	23	Ground	1	0	Lasiurus borealis	searching
2013-07-26	02:29	23	Ground	1	0	Nycticeius humeralis	commuting
2013-07-26	03:33	23	Ground	1	0	Nycticeius humeralis	commuting
2013-07-26	03:36	23	Ground	1	0	Nycticeius humeralis	commuting
2013-07-26	03:34	23	Ground	1	0	Nycticeius humeralis	foraging
2013-07-26	03:35	23	Ground	1	0	Nycticeius humeralis	foraging
2013-07-26	03:35	23	Ground	1	0	Nycticeius humeralis	foraging
2013-07-26	03:36	23	Ground	1	0	Nycticeius humeralis	foraging
2013-07-26	00:17	23	Ground	1	0	Lasiurus borealis	searching
2013-07-26	00:17	23	Ground	1	0	Lasiurus borealis	searching
2013-07-26	00:22	23	Ground	1	0	Lasiurus borealis	searching
2013-07-26	00:22	23	Ground	1	0	Lasiurus borealis	searching
2013-07-26	00:22	23	Ground	1	0	Lasiurus borealis	searching
2013-07-26	00:22	23	Ground	1	0	Lasiurus borealis	searching
2013-07-26	00:22	23	Ground	1	0	Lasiurus borealis	searching
2013-07-26	00:22	23	Ground	1	0	Lasiurus borealis	searching
2013-07-26	00:22	23	Ground	1	0	Lasiurus borealis	searching
2013-07-26	01:52	23	Ground	1	0	Lasiurus borealis	searching
2013-07-26	01:52	23	Ground	1	0	Lasiurus borealis	searching
2013-07-26	02:29	23	Ground	1	0	Nycticeius humeralis	searching
2013-07-26	02:29	23	Ground	1	0	Nycticeius humeralis	searching
2013-07-26	02:56	23	Ground	1	0	Perimyotis subflavus	searching
2013-07-26	02:56	23	Ground	1	0	Perimyotis subflavus	searching
2013-07-26	03:34	23	Ground	1	0	Nycticeius humeralis	searching
2013-07-26	03:34	23	Ground	1	0	Nycticeius humeralis	searching
2013-07-26	03:34	23	Ground	1	0	Nycticeius humeralis	searching
2013-07-26	03:34	23	Ground	1	0	Nycticeius humeralis	searching
2013-07-26	03:34	23	Ground	1	0	Nycticeius humeralis	searching
2013-07-26	03:34	23	Ground	1	0	Nycticeius humeralis	searching
2013-07-26	03:34	23	Ground	1	0	Nycticeius humeralis	searching
2013-07-26	03:34	23	Ground	1	0	Nycticeius humeralis	searching
2013-07-26	03:34	23	Ground	1	0	Nycticeius humeralis	searching
2013-07-26	03:35	23	Ground	1	0	Nycticeius humeralis	searching
2013-07-26	03:35	23	Ground	1	0	Nycticeius humeralis	searching
2013-07-26	03:35	23	Ground	1	0	Nycticeius humeralis	searching
2013-07-26	03:35	23	Ground	1	0	Nycticeius humeralis	searching
2013-07-26	03:35	23	Ground	1	0	Nycticeius humeralis	searching
2013-07-26	03:35	23	Ground	1	0	Nycticeius humeralis	searching
2013-07-26	03:36	23	Ground	1	0	Nycticeius humeralis	searching
2013-07-26	03:36	23	Ground	1	0	Nycticeius humeralis	searching
2013-07-26	03:36	23	Ground	1	0	Nycticeius humeralis	searching
2013-07-26	03:36	23	Ground	1	0	Nycticeius humeralis	searching
2013-07-26	03:36	23	Ground	1	0	Nycticeius humeralis	searching
2013-07-26	03:36	23	Ground	1	0	Nycticeius humeralis	searching
2013-07-26	03:36	23	Ground	1	0	Nycticeius humeralis	searching
2013-07-26	03:36	23	Ground	1	0	Nycticeius humeralis	searching
2013-07-26	00:22	23	Ground	1	0	Lasiurus borealis	searching
2013-07-26	00:22	23	Ground	1	0	Lasiurus borealis	searching
2013-07-26	00:22	23	Ground	1	0	Lasiurus borealis	searching
2013-07-26	00:22	23	Ground	1	0	Lasiurus borealis	searching
2013-07-26	03:34	23	Ground	1	0	Nycticeius humeralis	searching
2013-07-26	03:34	23	Ground	1	0	Nycticeius humeralis	searching
2013-07-26	03:34	23	Ground	1	0	Nycticeius humeralis	searching
2013-07-26	03:36	23	Ground	1	0	Perimyotis subflavus	searching
2013-07-26	03:36	23	Ground	1	0	Perimyotis subflavus	searching
2013-07-28	03:13	40	Ground	1	0	Lasiurus borealis	foraging
2013-07-28	05:41	40	Ground	1	0	Lasiurus borealis	foraging
2013-07-28	21:58	40	Ground	1	0	Lasiurus borealis	searching
2013-07-28	21:58	40	Ground	1	0	Lasiurus borealis	searching
2013-07-28	21:58	40	Ground	1	0	Lasiurus borealis	searching
2013-07-28	21:58	40	Ground	1	0	Lasiurus borealis	searching
2013-07-28	21:58	40	Ground	1	0	Lasiurus borealis	searching
2013-07-28	21:58	40	Ground	1	0	Lasiurus borealis	searching
2013-07-28	21:58	40	Ground	1	0	Lasiurus borealis	searching
2013-07-28	22:37	40	Ground	1	0	Perimyotis subflavus	searching
2013-07-28	22:37	40	Ground	1	0	Perimyotis subflavus	searching
2013-07-28	22:59	40	Ground	1	0	Perimyotis subflavus	searching
2013-07-28	00:19	40	Ground	1	0	Lasiurus borealis	searching
2013-07-31	21:59	63	Ground	1	0	Lasiurus borealis	commuting
2013-07-31	21:32	63	Ground	1	0	Nycticeius humeralis	foraging
2013-07-31	21:50	63	Ground	1	0	Lasiurus borealis	foraging
2013-07-31	21:59	63	Ground	1	0	Lasiurus borealis	foraging
2013-07-31	22:19	63	Ground	1	0	Lasiurus borealis	foraging
2013-07-31	22:20	63	Ground	1	0	Lasiurus borealis	foraging
2013-07-31	22:57	63	Ground	1	0	Lasiurus borealis	foraging
2013-07-31	21:20	61	Ground	1	0	Lasiurus borealis	foraging
2013-07-31	21:24	61	Ground	1	0	Perimyotis subflavus	foraging
2013-07-31	21:09	63	Ground	1	0	Lasiurus borealis	searching
2013-07-31	21:09	63	Ground	1	0	Lasiurus borealis	searching
2013-07-31	21:09	63	Ground	1	0	Lasiurus borealis	searching
2013-07-31	21:24	63	Ground	1	0	Nycticeius humeralis	searching
2013-07-31	21:24	63	Ground	1	0	Nycticeius humeralis	searching
2013-07-31	21:32	63	Ground	1	0	Nycticeius humeralis	searching
2013-07-31	21:32	63	Ground	1	0	Nycticeius humeralis	searching
2013-07-31	21:32	63	Ground	1	0	Nycticeius humeralis	searching
2013-07-31	21:40	63	Ground	1	0	Nycticeius humeralis	searching
2013-07-31	21:40	63	Ground	1	0	Nycticeius humeralis	searching
2013-07-31	22:57	63	Ground	1	0	Lasiurus borealis	searching
2013-07-31	22:57	63	Ground	1	0	Lasiurus borealis	searching
2013-07-31	23:01	63	Ground	1	0	Lasiurus borealis	searching
2013-07-31	23:50	63	Ground	1	0	Lasiurus borealis	searching
2013-07-31	23:50	63	Ground	1	0	Lasiurus borealis	searching
2013-07-31	21:24	61	Ground	1	0	Perimyotis subflavus	searching
2013-07-31	21:30	61	Ground	1	0	Nycticeius humeralis	searching
2013-07-31	21:31	61	Ground	1	0	Nycticeius humeralis	searching
2013-07-31	23:09	61	Ground	1	0	Perimyotis subflavus	searching
2013-07-31	23:14	61	Ground	1	0	Nycticeius humeralis	searching
2013-07-31	23:14	61	Ground	1	0	Nycticeius humeralis	searching
2013-08-01	02:29	63	Ground	1	0	Lasiurus borealis	commuting
2013-08-01	02:55	63	Ground	1	0	Lasiurus borealis	commuting
2013-08-01	02:55	63	Ground	1	0	Lasiurus borealis	commuting
2013-08-01	02:55	63	Ground	1	0	Lasiurus borealis	foraging
2013-08-01	04:02	63	Ground	1	0	Perimyotis subflavus	foraging
2013-08-01	02:18	61	Ground	1	0	Nycticeius humeralis	foraging
2013-08-01	00:20	63	Ground	1	0	Lasiurus borealis	searching
2013-08-01	00:20	63	Ground	1	0	Lasiurus borealis	searching
2013-08-01	01:01	63	Ground	0	1	Tadarida brasiliensis	searching
2013-08-01	01:15	63	Ground	1	0	Nycticeius humeralis	searching
2013-08-01	02:29	63	Ground	1	0	Lasiurus borealis	searching
2013-08-01	02:55	63	Ground	1	0	Lasiurus borealis	searching
2013-08-01	02:55	63	Ground	1	0	Lasiurus borealis	searching
2013-08-01	02:55	63	Ground	1	0	Lasiurus borealis	searching
2013-08-01	02:55	63	Ground	1	0	Lasiurus borealis	searching
2013-08-01	02:55	63	Ground	1	0	Lasiurus borealis	searching
2013-08-01	02:55	63	Ground	1	0	Lasiurus borealis	searching
2013-08-01	02:55	63	Ground	1	0	Lasiurus borealis	searching
2013-08-01	02:55	63	Ground	1	0	Lasiurus borealis	searching
2013-08-01	03:38	63	Ground	1	0	Perimyotis subflavus	searching
2013-08-01	02:18	61	Ground	1	0	Perimyotis subflavus	searching
2013-08-01	03:44	61	Ground	0	1	Lasionycteris noctivagans	searching
2013-08-03	22:33	25	Ground	1	0	Perimyotis subflavus	commuting
2013-08-03	22:23	25	Ground	1	0	Perimyotis subflavus	foraging
2013-08-03	23:28	25	Ground	1	0	Lasiurus borealis	foraging
2013-08-03	21:00	25	Ground	1	0	Lasiurus borealis	searching
2013-08-03	21:59	25	Ground	1	0	Perimyotis subflavus	searching
2013-08-03	22:23	25	Ground	1	0	Perimyotis subflavus	searching
2013-08-03	23:25	25	Ground	1	0	Lasiurus borealis	searching
2013-08-03	23:25	25	Ground	1	0	Lasiurus borealis	searching
2013-08-03	23:28	25	Ground	1	0	Lasiurus borealis	searching
2013-08-03	23:28	25	Ground	1	0	Lasiurus borealis	searching
2013-08-03	23:28	25	Ground	1	0	Lasiurus borealis	searching
2013-08-04	04:46	25	Ground	1	0	Lasiurus borealis	foraging
2013-08-04	00:07	25	Ground	1	0	Lasiurus borealis	searching
2013-08-04	00:07	25	Ground	1	0	Lasiurus borealis	searching
2013-08-04	00:07	25	Ground	1	0	Lasiurus borealis	searching
2013-08-04	01:20	25	Ground	0	1	Tadarida brasiliensis	searching
2013-08-04	01:20	25	Ground	0	1	Tadarida brasiliensis	searching
2013-08-04	02:09	25	Ground	1	0	Lasiurus borealis	searching
2013-08-04	02:09	25	Ground	1	0	Lasiurus borealis	searching
2013-08-06	22:02	39	Ground	1	0	Lasiurus borealis	commuting
2013-08-06	22:35	39	Ground	1	0	Nycticeius humeralis	commuting
2013-08-06	04:54	39	Ground	1	0	Lasiurus borealis	commuting
2013-08-06	21:36	40	Ground	1	0	Lasiurus borealis	commuting
2013-08-06	00:10	39	Ground	1	0	Perimyotis subflavus	searching
2013-08-06	00:10	39	Ground	1	0	Perimyotis subflavus	searching
2013-08-06	00:10	39	Ground	1	0	Perimyotis subflavus	searching
2013-08-06	04:00	39	Ground	1	0	Lasiurus borealis	searching
2013-08-06	23:03	40	Ground	1	0	Lasiurus borealis	searching
2013-08-06	23:03	40	Ground	1	0	Lasiurus borealis	searching
2013-08-06	23:03	40	Ground	1	0	Lasiurus borealis	searching
2013-08-07	00:34	40	Ground	0	1	Tadarida brasiliensis	commuting
2013-08-07	03:15	40	Ground	1	0	Lasiurus borealis	feeding buzz
2013-08-07	04:54	40	Ground	0	1	Tadarida brasiliensis	foraging
2013-08-07	00:27	40	Ground	1	0	Lasiurus borealis	searching
2013-08-07	00:27	40	Ground	1	0	Lasiurus borealis	searching
2013-08-07	00:34	40	Ground	0	1	Tadarida brasiliensis	searching
2013-08-07	00:34	40	Ground	0	1	Tadarida brasiliensis	searching
2013-08-07	04:54	40	Ground	0	1	Tadarida brasiliensis	searching
2013-08-07	04:54	40	Ground	0	1	Tadarida brasiliensis	searching
2013-08-07	04:54	40	Ground	0	1	Tadarida brasiliensis	searching
2013-08-07	04:54	40	Ground	0	1	Tadarida brasiliensis	searching
2013-08-12	21:32	25	Ground	1	0	Perimyotis subflavus	searching
2013-08-12	22:02	25	Ground	1	0	Lasiurus borealis	searching
2013-08-13	01:19	25	Ground	1	0	Lasiurus borealis	searching
2013-08-13	02:03	25	Ground	1	0	Lasiurus borealis	searching
2013-08-13	02:55	25	Ground	1	0	Perimyotis subflavus	searching
2013-08-13	04:17	25	Ground	1	0	Perimyotis subflavus	searching
2013-08-15	21:21	40	Ground	0	1	Lasiurus cinereus	commuting
2013-08-15	21:24	40	Ground	1	0	Lasiurus borealis	commuting
2013-08-15	21:53	40	Ground	1	0	Nycticeius humeralis	commuting
2013-08-15	21:53	40	Ground	1	0	Nycticeius humeralis	commuting
2013-08-15	21:53	40	Ground	1	0	Lasiurus borealis	commuting
2013-08-15	21:22	40	Ground	0	1	Lasiurus cinereus	foraging
2013-08-15	21:22	40	Ground	0	1	Lasiurus cinereus	foraging
2013-08-15	21:53	40	Ground	1	0	Lasiurus borealis	foraging
2013-08-15	21:07	40	Ground	1	0	Nycticeius humeralis	searching
2013-08-15	21:07	40	Ground	1	0	Nycticeius humeralis	searching
2013-08-15	21:07	40	Ground	1	0	Nycticeius humeralis	searching
2013-08-15	21:52	40	Ground	1	0	Lasiurus borealis	searching
2013-08-16	01:02	40	Ground	0	1	Lasiurus cinereus	commuting
2013-08-16	01:02	40	Ground	0	1	Lasiurus cinereus	searching
2013-08-16	01:02	40	Ground	0	1	Lasiurus cinereus	searching
2013-08-19	00:14	63	Ground	1	0	Perimyotis subflavus	commuting
2013-08-19	01:02	63	Ground	1	0	Lasiurus borealis	commuting
2013-08-19	01:29	63	Ground	1	0	Perimyotis subflavus	foraging
2013-08-19	03:07	63	Ground	1	0	Lasiurus borealis	foraging
2013-08-19	03:07	63	Ground	1	0	Lasiurus borealis	foraging
2013-08-19	00:08	63	Ground	1	0	Perimyotis subflavus	searching
2013-08-19	00:08	63	Ground	1	0	Perimyotis subflavus	searching
2013-08-19	00:08	63	Ground	1	0	Perimyotis subflavus	searching
2013-08-19	00:14	63	Ground	1	0	Perimyotis subflavus	searching
2013-08-19	00:14	63	Ground	1	0	Perimyotis subflavus	searching
2013-08-19	00:26	63	Ground	1	0	Lasiurus borealis	searching
2013-08-19	00:26	63	Ground	1	0	Lasiurus borealis	searching
2013-08-19	00:44	63	Ground	1	0	Nycticeius humeralis	searching
2013-08-19	00:44	63	Ground	1	0	Nycticeius humeralis	searching
2013-08-19	00:44	63	Ground	1	0	Nycticeius humeralis	searching
2013-08-19	00:51	63	Ground	1	0	Perimyotis subflavus	searching
2013-08-19	01:02	63	Ground	1	0	Lasiurus borealis	searching
2013-08-19	01:02	63	Ground	1	0	Lasiurus borealis	searching
2013-08-19	01:05	63	Ground	1	0	Perimyotis subflavus	searching
2013-08-19	03:05	63	Ground	1	0	Lasiurus borealis	searching
2013-08-19	03:05	63	Ground	1	0	Lasiurus borealis	searching
2013-08-21	23:26	40	Ground	1	0	Lasiurus borealis	commuting
2013-08-21	23:42	40	Ground	1	0	Lasiurus borealis	foraging
2013-08-21	21:46	39	Ground	1	0	Nycticeius humeralis	searching
2013-08-21	21:46	39	Ground	1	0	Nycticeius humeralis	searching
2013-08-21	21:46	39	Ground	1	0	Nycticeius humeralis	searching
2013-08-21	21:46	39	Ground	1	0	Nycticeius humeralis	searching
2013-08-21	21:46	39	Ground	1	0	Nycticeius humeralis	searching
2013-08-21	21:46	39	Ground	1	0	Nycticeius humeralis	searching
2013-08-21	21:46	39	Ground	1	0	Nycticeius humeralis	searching
2013-08-21	21:46	39	Ground	1	0	Nycticeius humeralis	searching
2013-08-21	23:03	39	Ground	1	0	Nycticeius humeralis	searching
2013-08-21	23:03	39	Ground	1	0	Nycticeius humeralis	searching
2013-08-21	23:03	39	Ground	1	0	Nycticeius humeralis	searching
2013-08-21	20:41	40	Ground	1	0	Nycticeius humeralis	searching
2013-08-21	21:26	40	Ground	1	0	Lasiurus borealis	searching
2013-08-21	22:37	40	Ground	1	0	Lasiurus borealis	searching
2013-08-21	23:26	40	Ground	1	0	Lasiurus borealis	searching
2013-08-21	23:26	40	Ground	1	0	Lasiurus borealis	searching
2013-08-24	20:49	39	Ground	1	0	Nycticeius humeralis	commuting
2013-08-24	22:01	39	Ground	1	0	Nycticeius humeralis	feeding buzz
2013-08-24	22:27	39	Ground	1	0	Nycticeius humeralis	feeding buzz
2013-08-24	22:27	39	Ground	1	0	Nycticeius humeralis	foraging
2013-08-24	20:38	39	Ground	1	0	Nycticeius humeralis	searching
2013-08-24	20:44	39	Ground	1	0	Nycticeius humeralis	searching
2013-08-24	20:44	39	Ground	1	0	Nycticeius humeralis	searching
2013-08-24	20:44	39	Ground	1	0	Nycticeius humeralis	searching
2013-08-24	20:44	39	Ground	1	0	Nycticeius humeralis	searching
2013-08-24	20:49	39	Ground	1	0	Nycticeius humeralis	searching
2013-08-24	21:00	39	Ground	1	0	Nycticeius humeralis	searching
2013-08-24	21:39	39	Ground	1	0	Nycticeius humeralis	searching
2013-08-24	22:11	39	Ground	1	0	Perimyotis subflavus	searching
2013-08-24	22:11	39	Ground	1	0	Perimyotis subflavus	searching
2013-08-24	22:11	39	Ground	1	0	Perimyotis subflavus	searching
2013-08-24	22:13	39	Ground	1	0	Nycticeius humeralis	searching
2013-08-24	22:13	39	Ground	1	0	Nycticeius humeralis	searching
2013-08-24	22:13	39	Ground	1	0	Nycticeius humeralis	searching
2013-08-24	22:13	39	Ground	1	0	Nycticeius humeralis	searching
2013-08-24	22:13	39	Ground	1	0	Nycticeius humeralis	searching
2013-08-24	22:27	39	Ground	1	0	Nycticeius humeralis	searching
2013-08-24	22:27	39	Ground	1	0	Nycticeius humeralis	searching
2013-08-24	22:27	39	Ground	1	0	Nycticeius humeralis	searching
2013-08-24	23:15	39	Ground	1	0	Perimyotis subflavus	searching
2013-08-24	23:15	39	Ground	1	0	Perimyotis subflavus	searching
2013-08-24	23:53	39	Ground	1	0	Nycticeius humeralis	searching
2013-08-24	22:10	40	Ground	1	0	Lasiurus borealis	searching
2013-08-24	22:46	40	Ground	1	0	Lasiurus borealis	searching
2013-08-27	20:35	39	Ground	1	0	Nycticeius humeralis	commuting
2013-08-27	20:35	39	Ground	1	0	Nycticeius humeralis	commuting
2013-08-27	22:27	40	Ground	1	0	Nycticeius humeralis	commuting
2013-08-27	22:27	40	Ground	1	0	Nycticeius humeralis	commuting
2013-08-27	22:49	40	Ground	1	0	Perimyotis subflavus	commuting
2013-08-27	22:49	40	Ground	1	0	Lasiurus borealis	commuting
2013-08-27	20:33	39	Ground	1	0	Nycticeius humeralis	foraging
2013-08-27	20:33	39	Ground	1	0	Nycticeius humeralis	foraging
2013-08-27	20:34	39	Ground	1	0	Nycticeius humeralis	foraging
2013-08-27	20:35	39	Ground	1	0	Nycticeius humeralis	foraging
2013-08-27	21:20	40	Ground	1	0	Perimyotis subflavus	foraging
2013-08-27	22:23	40	Ground	1	0	Lasiurus borealis	foraging
2013-08-27	22:27	40	Ground	1	0	Nycticeius humeralis	foraging
2013-08-27	23:19	40	Ground	1	0	Lasiurus borealis	foraging
2013-08-27	20:33	39	Ground	1	0	Nycticeius humeralis	searching
2013-08-27	20:33	39	Ground	1	0	Nycticeius humeralis	searching
2013-08-27	20:33	39	Ground	1	0	Nycticeius humeralis	searching
2013-08-27	20:34	39	Ground	1	0	Nycticeius humeralis	searching
2013-08-27	20:35	39	Ground	1	0	Nycticeius humeralis	searching
2013-08-27	20:35	39	Ground	1	0	Nycticeius humeralis	searching
2013-08-27	20:35	39	Ground	1	0	Nycticeius humeralis	searching
2013-08-27	20:35	39	Ground	1	0	Nycticeius humeralis	searching
2013-08-27	20:35	39	Ground	1	0	Nycticeius humeralis	searching
2013-08-27	21:20	40	Ground	1	0	Perimyotis subflavus	searching
2013-08-27	21:20	40	Ground	1	0	Perimyotis subflavus	searching
2013-08-27	21:20	40	Ground	1	0	Perimyotis subflavus	searching
2013-08-27	22:05	40	Ground	1	0	Lasiurus borealis	searching
2013-08-27	22:24	40	Ground	1	0	Lasiurus borealis	searching
2013-08-27	22:27	40	Ground	1	0	Nycticeius humeralis	searching
2013-08-27	22:27	40	Ground	1	0	Nycticeius humeralis	searching
2013-08-27	22:27	40	Ground	1	0	Nycticeius humeralis	searching
2013-08-27	22:27	40	Ground	1	0	Nycticeius humeralis	searching
2013-08-27	22:27	40	Ground	1	0	Nycticeius humeralis	searching
2013-08-27	22:27	40	Ground	1	0	Nycticeius humeralis	searching
2013-08-27	22:49	40	Ground	1	0	Perimyotis subflavus	searching
2013-08-30	22:58	40	Ground	1	0	Perimyotis subflavus	feeding buzz
2013-08-30	20:21	39	Ground	1	0	Lasiurus borealis	foraging
2013-08-30	22:24	40	Ground	1	0	Lasiurus borealis	foraging
2013-08-30	20:32	39	Ground	1	0	Perimyotis subflavus	searching
2013-08-30	20:53	39	Ground	1	0	Lasiurus borealis	searching
2013-08-30	21:15	39	Ground	1	0	Lasiurus borealis	searching
2013-08-30	21:15	39	Ground	1	0	Lasiurus borealis	searching
2013-08-30	21:03	40	Ground	1	0	Nycticeius humeralis	searching
2013-08-30	21:03	40	Ground	1	0	Nycticeius humeralis	searching
2013-08-30	21:03	40	Ground	1	0	Nycticeius humeralis	searching
2013-08-30	21:03	40	Ground	1	0	Nycticeius humeralis	searching
2013-08-30	21:03	40	Ground	1	0	Nycticeius humeralis	searching
2013-08-30	21:28	40	Ground	1	0	Nycticeius humeralis	searching
2013-08-30	21:28	40	Ground	1	0	Nycticeius humeralis	searching
2013-08-30	22:11	40	Ground	1	0	Lasiurus borealis	searching
2013-08-30	22:11	40	Ground	1	0	Lasiurus borealis	searching
2013-08-30	22:11	40	Ground	1	0	Lasiurus borealis	searching
2013-08-30	22:37	40	Ground	1	0	Nycticeius humeralis	searching
2013-08-30	22:58	40	Ground	1	0	Perimyotis subflavus	searching
2013-08-30	22:58	40	Ground	1	0	Perimyotis subflavus	searching
2013-08-30	22:58	40	Ground	1	0	Perimyotis subflavus	searching
2013-09-02	22:06	40	Ground	1	0	Lasiurus borealis	commuting
2013-09-02	21:50	39	Ground	1	0	Nycticeius humeralis	feeding buzz
2013-09-02	21:18	39	Ground	1	0	Nycticeius humeralis	foraging
2013-09-02	21:20	39	Ground	1	0	Nycticeius humeralis	foraging
2013-09-02	21:50	39	Ground	1	0	Nycticeius humeralis	foraging
2013-09-02	22:04	39	Ground	1	0	Lasiurus borealis	foraging
2013-09-02	22:49	39	Ground	1	0	Nycticeius humeralis	foraging
2013-09-02	21:17	39	Ground	1	0	Nycticeius humeralis	searching
2013-09-02	21:17	39	Ground	1	0	Nycticeius humeralis	searching
2013-09-02	21:18	39	Ground	1	0	Nycticeius humeralis	searching
2013-09-02	21:18	39	Ground	1	0	Nycticeius humeralis	searching
2013-09-02	21:20	39	Ground	1	0	Nycticeius humeralis	searching
2013-09-02	21:50	39	Ground	1	0	Nycticeius humeralis	searching
2013-09-02	21:50	39	Ground	1	0	Nycticeius humeralis	searching
2013-09-02	21:50	39	Ground	1	0	Nycticeius humeralis	searching
2013-09-02	21:50	39	Ground	1	0	Nycticeius humeralis	searching
2013-09-02	22:04	39	Ground	1	0	Lasiurus borealis	searching
2013-09-02	22:49	39	Ground	1	0	Nycticeius humeralis	searching
2013-09-02	21:28	40	Ground	1	0	Nycticeius humeralis	searching
2013-09-02	21:28	40	Ground	1	0	Nycticeius humeralis	searching
2013-09-02	22:45	40	Ground	1	0	Nycticeius humeralis	searching
2013-09-02	22:45	40	Ground	1	0	Nycticeius humeralis	searching
2013-09-02	22:45	40	Ground	1	0	Nycticeius humeralis	searching
2013-09-02	23:02	40	Ground	1	0	Nycticeius humeralis	searching
2013-09-02	23:02	40	Ground	1	0	Nycticeius humeralis	searching
2013-09-02	22:45	40	Ground	1	0	Nycticeius humeralis	searching
2013-09-02	22:45	40	Ground	1	0	Nycticeius humeralis	searching
2013-09-08	22:06	40	Ground	1	0	Lasiurus borealis	commuting
2013-09-08	22:07	40	Ground	1	0	Lasiurus borealis	commuting
2013-09-08	22:49	40	Ground	1	0	Lasiurus borealis	commuting
2013-09-08	21:30	40	Ground	0	1	Lasiurus cinereus	foraging
2013-09-08	20:48	40	Ground	1	0	Perimyotis subflavus	searching
2013-09-08	21:16	40	Ground	1	0	Lasiurus borealis	searching
2013-09-08	21:20	40	Ground	1	0	Perimyotis subflavus	searching
2013-09-08	21:20	40	Ground	1	0	Perimyotis subflavus	searching
2013-09-08	22:26	40	Ground	1	0	Perimyotis subflavus	searching
2013-09-08	23:35	40	Ground	1	0	Perimyotis subflavus	searching
2013-09-11	20:19	40	Ground	1	0	Perimyotis subflavus	commuting
2013-09-11	21:42	40	Ground	1	0	Lasiurus borealis	commuting
2013-09-11	20:19	40	Ground	1	0	Perimyotis subflavus	foraging
2013-09-11	20:33	40	Ground	1	0	Lasiurus borealis	foraging
2013-09-11	20:33	40	Ground	1	0	Lasiurus borealis	foraging
2013-09-11	21:13	40	Ground	1	0	Lasiurus borealis	foraging
2013-09-11	22:02	40	Ground	1	0	Lasiurus borealis	foraging
2013-09-11	20:33	40	Ground	1	0	Lasiurus borealis	searching
2013-09-11	20:33	40	Ground	0	1	Lasionycteris noctivagans	searching
2013-09-11	20:59	40	Ground	1	0	Lasiurus borealis	searching
2013-09-11	21:13	40	Ground	1	0	Lasiurus borealis	searching
2013-09-11	21:13	40	Ground	1	0	Lasiurus borealis	searching
2013-09-11	21:42	40	Ground	1	0	Lasiurus borealis	searching
2013-09-11	21:49	40	Ground	1	0	Lasiurus borealis	searching
2013-09-11	21:49	40	Ground	1	0	Lasiurus borealis	searching
2013-09-11	21:49	40	Ground	1	0	Lasiurus borealis	searching
2013-09-11	22:02	40	Ground	1	0	Lasiurus borealis	searching
2013-09-14	21:45	40	Ground	1	0	Lasiurus borealis	searching
2013-09-17	21:59	39	Ground	1	0	Perimyotis subflavus	foraging
2013-09-17	23:46	39	Ground	0	1	Tadarida brasiliensis	searching
2013-09-17	21:24	39	Ground	1	0	Perimyotis subflavus	searching
2013-09-17	22:03	39	Ground	1	0	Lasiurus borealis	searching
2013-09-17	21:57	40	Ground	1	0	Perimyotis subflavus	searching
2013-09-17	20:20	40	Ground	1	0	Lasiurus borealis	searching
2013-09-20	21:29	39	Ground	1	0	Nycticeius humeralis	commuting
2013-09-20	21:16	40	Ground	1	0	Nycticeius humeralis	commuting
2013-09-20	21:28	39	Ground	1	0	Nycticeius humeralis	foraging
2013-09-20	21:29	39	Ground	1	0	Nycticeius humeralis	foraging
2013-09-20	21:29	39	Ground	1	0	Nycticeius humeralis	foraging
2013-09-20	21:29	39	Ground	1	0	Nycticeius humeralis	foraging
2013-09-20	21:29	39	Ground	1	0	Nycticeius humeralis	foraging
2013-09-20	21:29	39	Ground	1	0	Nycticeius humeralis	foraging
2013-09-20	21:29	39	Ground	1	0	Nycticeius humeralis	foraging
2013-09-20	21:29	39	Ground	1	0	Nycticeius humeralis	foraging
2013-09-20	21:29	39	Ground	1	0	Nycticeius humeralis	foraging
2013-09-20	21:29	39	Ground	1	0	Nycticeius humeralis	foraging
2013-09-20	21:07	39	Ground	1	0	Nycticeius humeralis	searching
2013-09-20	21:08	39	Ground	1	0	Nycticeius humeralis	searching
2013-09-20	21:29	39	Ground	1	0	Nycticeius humeralis	searching
2013-09-20	21:29	39	Ground	1	0	Nycticeius humeralis	searching
2013-09-20	21:29	39	Ground	1	0	Nycticeius humeralis	searching
2013-09-20	21:29	39	Ground	1	0	Nycticeius humeralis	searching
2013-09-20	21:29	39	Ground	1	0	Nycticeius humeralis	searching
2013-09-20	21:29	39	Ground	1	0	Nycticeius humeralis	searching
2013-09-20	21:29	39	Ground	1	0	Nycticeius humeralis	searching
2013-09-20	21:29	39	Ground	1	0	Nycticeius humeralis	searching
2013-09-20	21:29	39	Ground	1	0	Nycticeius humeralis	searching
2013-09-20	21:29	39	Ground	1	0	Nycticeius humeralis	searching
2013-09-20	21:10	40	Ground	1	0	Perimyotis subflavus	searching
2013-09-20	21:10	40	Ground	1	0	Perimyotis subflavus	searching
2013-09-20	21:10	40	Ground	1	0	Perimyotis subflavus	searching
2013-09-20	21:16	40	Ground	1	0	Nycticeius humeralis	searching
2013-09-20	21:16	40	Ground	1	0	Nycticeius humeralis	searching
2013-09-23	21:44	40	Ground	1	0	Nycticeius humeralis	searching
2013-09-23	20:13	40	Ground	1	0	Perimyotis subflavus	searching
2013-09-26	20:57	39	Ground	1	0	Lasiurus borealis	searching
2013-10-06	20:59	40	Ground	1	0	Perimyotis subflavus	searching
2013-10-06	21:50	40	Ground	1	0	Nycticeius humeralis	searching
2013-10-06	22:01	40	Ground	1	0	Nycticeius humeralis	searching
2013-10-06	22:01	40	Ground	1	0	Nycticeius humeralis	searching
2013-10-09	20:03	39	Ground	0	1	Tadarida brasiliensis	commuting
2013-10-09	21:11	40	Ground	1	0	Perimyotis subflavus	commuting
2013-10-09	20:41	40	Ground	1	0	Nycticeius humeralis	foraging
2013-10-09	20:03	39	Ground	0	1	Tadarida brasiliensis	searching
2013-10-09	20:20	39	Ground	1	0	Nycticeius humeralis	searching
2013-10-09	20:20	39	Ground	1	0	Nycticeius humeralis	searching
2013-10-09	20:20	39	Ground	1	0	Nycticeius humeralis	searching
2013-10-09	21:07	39	Ground	1	0	Nycticeius humeralis	searching
2013-10-09	21:07	39	Ground	1	0	Nycticeius humeralis	searching
2013-10-09	20:36	40	Ground	1	0	Nycticeius humeralis	searching
2013-10-09	20:36	40	Ground	1	0	Nycticeius humeralis	searching
2013-10-09	20:36	40	Ground	1	0	Nycticeius humeralis	searching
2013-10-09	20:41	40	Ground	1	0	Nycticeius humeralis	searching
2013-10-09	20:41	40	Ground	1	0	Nycticeius humeralis	searching
2013-10-09	21:11	40	Ground	1	0	Perimyotis subflavus	searching
2013-10-12	20:35	39	Ground	1	0	Nycticeius humeralis	searching
2013-10-12	20:35	39	Ground	1	0	Nycticeius humeralis	searching
2013-10-12	20:35	39	Ground	1	0	Nycticeius humeralis	searching
2013-10-12	20:55	39	Ground	1	0	Nycticeius humeralis	searching
2013-10-12	20:55	39	Ground	1	0	Nycticeius humeralis	searching
2013-10-12	20:55	39	Ground	1	0	Nycticeius humeralis	searching
2013-10-12	20:55	39	Ground	1	0	Nycticeius humeralis	searching
2013-10-12	21:20	39	Ground	1	0	Nycticeius humeralis	searching
2013-10-12	21:20	39	Ground	1	0	Nycticeius humeralis	searching
2013-10-12	21:39	39	Ground	1	0	Nycticeius humeralis	searching
2013-10-12	21:39	39	Ground	1	0	Nycticeius humeralis	searching
2013-10-12	21:39	39	Ground	1	0	Nycticeius humeralis	searching
2013-10-12	21:39	39	Ground	1	0	Nycticeius humeralis	searching
2013-10-12	21:39	39	Ground	1	0	Nycticeius humeralis	searching
2013-10-21	19:45	39	Ground	1	0	Perimyotis subflavus	searching
2013-10-24	20:54	39	Ground	1	0	Perimyotis subflavus	commuting
2013-10-24	21:19	39	Ground	1	0	Nycticeius humeralis	foraging
2013-10-24	21:11	39	Ground	1	0	Perimyotis subflavus	searching
2013-10-24	21:19	39	Ground	1	0	Nycticeius humeralis	searching
2015-08-21	22:27	24	Ground	1	0	Perimyotis subflavus	Foraging
2015-08-21	22:27	24	Ground	1	0	Perimyotis subflavus	Foraging
2015-08-21	22:27	24	Ground	1	0	Lasiurus borealis	searching
2015-08-21	22:27	24	Ground	1	0	Perimyotis subflavus	searching
2015-08-24	20:54	39	Ground	0	1	Lasiurus cinereus	Foraging
2015-08-24	20:54	39	Ground	0	1	Lasiurus cinereus	searching
2015-08-24	21:10	39	Ground	0	1	Lasionycteris noctivagans	searching
2015-08-24	21:10	39	Ground	0	1	Lasionycteris noctivagans	searching
2015-08-24	21:32	39	Ground	1	0	Lasiurus borealis	searching
2015-08-24	21:32	39	Ground	1	0	Lasiurus borealis	searching
2015-08-24	21:50	39	Ground	1	0	Nycticeius humeralis	searching
2015-08-24	21:50	39	Ground	1	0	Lasiurus borealis	searching
2015-08-26	20:56	63	Ground	1	0	Nycticeius humeralis	searching
2015-08-26	20:56	63	Ground	1	0	Lasiurus borealis	searching
2015-08-26	20:56	63	Ground	1	0	Lasiurus borealis	searching
2015-08-26	20:56	63	Ground	1	0	Lasiurus borealis	searching
2015-09-04	21:53	39	Ground	1	0	Perimyotis subflavus	searching
2015-09-04	21:53	39	Ground	1	0	Perimyotis subflavus	searching
2015-09-06	21:23	24	Ground	1	0	Perimyotis subflavus	Foraging
2015-09-11	21:04	63	Ground	1	0	Perimyotis subflavus	Foraging
2015-09-11	21:13	63	Ground	1	0	Nycticeius humeralis	Foraging
2015-09-11	21:19	63	Ground	1	0	Nycticeius humeralis	Foraging
2015-09-11	21:19	63	Ground	1	0	Nycticeius humeralis	Foraging
2015-09-11	21:19	63	Ground	1	0	Nycticeius humeralis	Foraging
2015-09-11	21:19	63	Ground	1	0	Nycticeius humeralis	Foraging
2015-09-11	21:19	63	Ground	1	0	Nycticeius humeralis	Foraging
2015-09-11	21:19	63	Ground	1	0	Nycticeius humeralis	Foraging
2015-09-11	21:19	63	Ground	1	0	Nycticeius humeralis	Foraging
2015-09-11	21:19	63	Ground	1	0	Nycticeius humeralis	Foraging
2015-09-11	21:19	63	Ground	1	0	Nycticeius humeralis	Foraging
2015-09-11	21:19	63	Ground	1	0	Nycticeius humeralis	Foraging
2015-09-11	21:19	63	Ground	1	0	Nycticeius humeralis	Foraging
2015-09-11	21:19	39	Ground	1	0	Pahe	Foraging
2015-09-11	21:19	63	Ground	1	0	Nycticeius humeralis	Foraging
2015-09-11	21:01	63	Ground	1	0	Nycticeius humeralis	searching
2015-09-11	21:04	63	Ground	1	0	Perimyotis subflavus	searching
2015-09-11	21:13	63	Ground	1	0	Nycticeius humeralis	searching
2015-09-11	21:19	63	Ground	1	0	Nycticeius humeralis	searching
2015-09-11	21:19	63	Ground	1	0	Nycticeius humeralis	searching
2015-09-11	21:19	63	Ground	1	0	Nycticeius humeralis	searching
2015-09-11	21:19	63	Ground	1	0	Nycticeius humeralis	searching
2015-09-11	21:19	63	Ground	1	0	Nycticeius humeralis	searching
2015-09-11	21:19	63	Ground	1	0	Nycticeius humeralis	searching
2015-09-11	21:19	63	Ground	1	0	Nycticeius humeralis	searching
2015-09-11	21:19	39	Ground	0	1	Lasionycteris noctivagans	searching
2016-07-01	21:38	23	Ground	0	1	Lasiurus cinereus	searching
2016-07-05	21:46	39	Ground	1	0	Lasiurus borealis	commuting
2016-07-05	21:46	39	Ground	1	0	Lasiurus borealis	commuting
2016-07-05	21:33	39	Ground	1	0	Lasiurus borealis	foraging
2016-07-05	21:33	39	Ground	1	0	Lasiurus borealis	foraging
2016-07-05	21:46	39	Ground	1	0	Lasiurus borealis	foraging
2016-07-05	21:46	39	Ground	1	0	Nycticeius humeralis	foraging
2016-07-05	23:10	39	Ground	1	0	Lasiurus borealis	foraging
2016-07-06	22:29	39	Ground	1	0	Lasiurus borealis	foraging
2016-07-06	22:38	39	Ground	1	0	Perimyotis subflavus	foraging
2016-07-06	22:38	39	Ground	1	0	Perimyotis subflavus	foraging
2016-07-06	22:38	39	Ground	1	0	Perimyotis subflavus	searching
2016-07-09	22:39	23	Ground	1	0	Nycticeius humeralis	foraging
2016-07-09	22:40	23	Ground	1	0	Lasiurus borealis	foraging
2016-07-09	22:40	23	Ground	1	0	Lasiurus borealis	foraging
2016-07-09	22:45	23	Ground	1	0	Lasiurus borealis	foraging
2016-07-09	22:45	23	Ground	1	0	Lasiurus borealis	foraging
2016-07-09	22:46	23	Ground	1	0	Lasiurus borealis	foraging
2016-07-09	22:46	23	Ground	1	0	Perimyotis subflavus	foraging
2016-07-09	22:46	23	Ground	1	0	Perimyotis subflavus	foraging
2016-07-09	22:48	23	Ground	1	0	Lasiurus borealis	foraging
2016-07-09	22:48	23	Ground	1	0	Lasiurus borealis	foraging
2016-07-09	22:48	23	Ground	1	0	Lasiurus borealis	foraging
2016-07-09	22:48	23	Ground	1	0	Nycticeius humeralis	foraging
2016-07-09	22:51	23	Ground	1	0	Nycticeius humeralis	foraging
2016-07-09	22:51	23	Ground	1	0	Nycticeius humeralis	foraging
2016-07-09	22:51	23	Ground	1	0	Nycticeius humeralis	foraging
2016-07-09	22:39	23	Ground	0	1	Lasionycteris noctivagans	foraging
2016-07-09	22:39	23	Ground	0	1	Lasionycteris noctivagans	searching
2016-07-09	22:39	23	Ground	1	0	Nycticeius humeralis	searching
2016-07-09	22:48	23	Ground	1	0	Lasiurus borealis	searching
2016-07-09	22:48	23	Ground	1	0	Lasiurus borealis	searching
2016-07-09	22:54	23	Ground	1	0	Nycticeius humeralis	searching
2016-07-09	23:03	23	Ground	1	0	Perimyotis subflavus	searching
2016-07-09	23:08	23	Ground	1	0	Lasiurus borealis	searching
2016-07-09	22:39	23	Ground	1	0	Perimyotis subflavus	searching
2016-07-14	22:33	52	Ground	1	0	Lasiurus borealis	foraging
2016-07-14	23:08	52	Ground	1	0	Lasiurus borealis	foraging
2016-07-14	23:08	52	Ground	1	0	Lasiurus borealis	foraging
2016-07-14	21:35	52	Ground	1	0	Lasiurus borealis	searching
2016-07-14	22:34	52	Ground	1	0	Lasiurus borealis	searching
2016-07-14	22:34	52	Ground	1	0	Lasiurus borealis	searching
2016-07-14	22:34	52	Ground	1	0	Lasiurus borealis	searching
2016-07-14	22:48	52	Ground	1	0	Lasiurus borealis	searching
[truncated: 1,609 more rows]

## Sheet: light trap - orders
Year	Dates	Week	Order	Count	Bimonthly proportion		These data are the number of individual insects by order captured at light traps
2012	July 2 - 15	Weeks 27-28	Coleoptera	155	0.4047
2012	July 2 - 15	Weeks 27-28	Diptera	9	0.0234987
2012	July 2 - 15	Weeks 27-28	Hemiptera	12	0.0313316
2012	July 2 - 15	Weeks 27-28	Hymenoptera	44	0.114883
2012	July 2 - 15	Weeks 27-28	Lepidoptera	59	0.154047
2012	July 2 - 15	Weeks 27-28	Orthoptera	67	0.174935
2012	July 2 - 15	Weeks 27-28	Other	37	0.0966057
2012	July 16 - 29	Weeks 29-30	Coleoptera	72	0.231511
2012	July 16 - 29	Weeks 29-30	Diptera	17	0.0546624
2012	July 16 - 29	Weeks 29-30	Hemiptera	28	0.0900322
2012	July 16 - 29	Weeks 29-30	Hymenoptera	29	0.0932476
2012	July 16 - 29	Weeks 29-30	Lepidoptera	90	0.289389
2012	July 16 - 29	Weeks 29-30	Orthoptera	70	0.22508
2012	July 16 - 29	Weeks 29-30	Other	5	0.0160772
2012	July 30 - Aug 12	Weeks 31-32	Coleoptera	63	0.241379
2012	July 30 - Aug 12	Weeks 31-32	Diptera	8	0.0306513
2012	July 30 - Aug 12	Weeks 31-32	Hemiptera	15	0.0574713
2012	July 30 - Aug 12	Weeks 31-32	Hymenoptera	19	0.0727969
2012	July 30 - Aug 12	Weeks 31-32	Lepidoptera	30	0.114943
2012	July 30 - Aug 12	Weeks 31-32	Orthoptera	121	0.463602
2012	July 30 - Aug 12	Weeks 31-32	Other	5	0.0191571
2012	Aug 13 - 26	Weeks 33-34	Coleoptera	113	0.573604
2012	Aug 13 - 26	Weeks 33-34	Diptera	0	0
2012	Aug 13 - 26	Weeks 33-34	Hemiptera	2	0.0101523
2012	Aug 13 - 26	Weeks 33-34	Hymenoptera	1	0.00507614
2012	Aug 13 - 26	Weeks 33-34	Lepidoptera	53	0.269036
2012	Aug 13 - 26	Weeks 33-34	Orthoptera	25	0.126904
2012	Aug 13 - 26	Weeks 33-34	Other	3	0.0152284
2012	Aug 27 - Aug 31	Weeks 35-36	Coleoptera	58	0.674419
2012	Aug 27 - Aug 31	Weeks 35-36	Diptera	0	0
2012	Aug 27 - Aug 31	Weeks 35-36	Hemiptera	2	0.0232558
2012	Aug 27 - Aug 31	Weeks 35-36	Hymenoptera	0	0
2012	Aug 27 - Aug 31	Weeks 35-36	Lepidoptera	15	0.174419
2012	Aug 27 - Aug 31	Weeks 35-36	Orthoptera	11	0.127907
2012	Aug 27 - Aug 31	Weeks 35-36	Other	0	0
2013	July 1 - 14	Weeks 27-28	Coleoptera	141	0.242268
2013	July 1 - 14	Weeks 27-28	Diptera	3	0.00515464
2013	July 1 - 14	Weeks 27-28	Hemiptera	98	0.168385
2013	July 1 - 14	Weeks 27-28	Hymenoptera	18	0.0309278
2013	July 1 - 14	Weeks 27-28	Lepidoptera	298	0.512027
2013	July 1 - 14	Weeks 27-28	Orthoptera	14	0.024055
2013	July 1 - 14	Weeks 27-28	Other	10	0.0171821
2013	July 15 - 28	Weeks 29-30	Coleoptera	232	0.657224
2013	July 15 - 28	Weeks 29-30	Diptera	2	0.00566572
2013	July 15 - 28	Weeks 29-30	Hemiptera	21	0.0594901
2013	July 15 - 28	Weeks 29-30	Hymenoptera	9	0.0254958
2013	July 15 - 28	Weeks 29-30	Lepidoptera	57	0.161473
2013	July 15 - 28	Weeks 29-30	Orthoptera	23	0.0651558
2013	July 15 - 28	Weeks 29-30	Other	9	0.0254958
2013	July 29 - Aug 11	Weeks 31-32	Coleoptera	226	0.476793
2013	July 29 - Aug 11	Weeks 31-32	Diptera	4	0.00843882
2013	July 29 - Aug 11	Weeks 31-32	Hemiptera	31	0.0654008
2013	July 29 - Aug 11	Weeks 31-32	Hymenoptera	12	0.0253165
2013	July 29 - Aug 11	Weeks 31-32	Lepidoptera	154	0.324895
2013	July 29 - Aug 11	Weeks 31-32	Orthoptera	42	0.0886076
2013	July 29 - Aug 11	Weeks 31-32	Other	5	0.0105485
2013	Aug 12 - 25	Weeks 33-34	Coleoptera	113	0.276284
2013	Aug 12 - 25	Weeks 33-34	Diptera	11	0.0268949
2013	Aug 12 - 25	Weeks 33-34	Hemiptera	17	0.0415648
2013	Aug 12 - 25	Weeks 33-34	Hymenoptera	0	0
2013	Aug 12 - 25	Weeks 33-34	Lepidoptera	236	0.577017
2013	Aug 12 - 25	Weeks 33-34	Orthoptera	31	0.0757946
2013	Aug 12 - 25	Weeks 33-34	Other	1	0.00244499
2013	Aug 26 - Aug 31	Weeks 35-36	Coleoptera	23	0.193277
2013	Aug 26 - Aug 31	Weeks 35-36	Diptera	0	0
2013	Aug 26 - Aug 31	Weeks 35-36	Hemiptera	9	0.0756303
2013	Aug 26 - Aug 31	Weeks 35-36	Hymenoptera	1	0.00840336
2013	Aug 26 - Aug 31	Weeks 35-36	Lepidoptera	85	0.714286
2013	Aug 26 - Aug 31	Weeks 35-36	Orthoptera	1	0.00840336
2013	Aug 26 - Aug 31	Weeks 35-36	Other	0	0
2015	July 1 - July 12	Weeks 27-28	Coleoptera	1886	0.701637
2015	July 1 - July 12	Weeks 27-28	Diptera	80	0.0297619
2015	July 1 - July 12	Weeks 27-28	Hemiptera	202	0.0751488
2015	July 1 - July 12	Weeks 27-28	Hymenoptera	24	0.00892857
2015	July 1 - July 12	Weeks 27-28	Lepidoptera	338	0.125744
2015	July 1 - July 12	Weeks 27-28	Orthoptera	48	0.0178571
2015	July 1 - July 12	Weeks 27-28	Other	110	0.0409226
2015	July 13 - July 26	Weeks 29-30	Coleoptera	1300	0.548523
2015	July 13 - July 26	Weeks 29-30	Diptera	31	0.0130802
2015	July 13 - July 26	Weeks 29-30	Hemiptera	307	0.129536
2015	July 13 - July 26	Weeks 29-30	Hymenoptera	109	0.0459916
2015	July 13 - July 26	Weeks 29-30	Lepidoptera	466	0.196624
2015	July 13 - July 26	Weeks 29-30	Orthoptera	46	0.0194093
2015	July 13 - July 26	Weeks 29-30	Other	111	0.0468354
2015	July 27 - Aug 9	Weeks 31-32	Coleoptera	850	0.442248
2015	July 27 - Aug 9	Weeks 31-32	Diptera	196	0.101977
2015	July 27 - Aug 9	Weeks 31-32	Hemiptera	193	0.100416
2015	July 27 - Aug 9	Weeks 31-32	Hymenoptera	24	0.012487
2015	July 27 - Aug 9	Weeks 31-32	Lepidoptera	281	0.146202
2015	July 27 - Aug 9	Weeks 31-32	Orthoptera	249	0.129553
2015	July 27 - Aug 9	Weeks 31-32	Other	129	0.0671176
2015	Aug 10 - 16	Weeks 33-34	Coleoptera	67	0.134269
2015	Aug 10 - 16	Weeks 33-34	Diptera	2	0.00400802
2015	Aug 10 - 16	Weeks 33-34	Hemiptera	283	0.567134
2015	Aug 10 - 16	Weeks 33-34	Hymenoptera	3	0.00601202
2015	Aug 10 - 16	Weeks 33-34	Lepidoptera	15	0.0300601
2015	Aug 10 - 16	Weeks 33-34	Orthoptera	15	0.0300601
2015	Aug 10 - 16	Weeks 33-34	Other	114	0.228457

## Sheet: malaise trap - orders
Year	Dates	Week	Order	Count	Bimonthly proportion		These data are the number of individual insects by order captured at malaise traps
2012	July 2 - 15	Weeks 27-28	Coleoptera	23	0.425926
2012	July 2 - 15	Weeks 27-28	Diptera	1	0.0185185
2012	July 2 - 15	Weeks 27-28	Hemiptera	9	0.166667
2012	July 2 - 15	Weeks 27-28	Hymenoptera	0	0
2012	July 2 - 15	Weeks 27-28	Lepidoptera	14	0.259259
2012	July 2 - 15	Weeks 27-28	Orthoptera	6	0.111111
2012	July 2 - 15	Weeks 27-28	Other	1	0.0185185
2012	July 16 - 29	Weeks 29-30	Coleoptera	7	0.12069
2012	July 16 - 29	Weeks 29-30	Diptera	1	0.0172414
2012	July 16 - 29	Weeks 29-30	Hemiptera	2	0.0344828
2012	July 16 - 29	Weeks 29-30	Hymenoptera	3	0.0517241
2012	July 16 - 29	Weeks 29-30	Lepidoptera	38	0.655172
2012	July 16 - 29	Weeks 29-30	Orthoptera	7	0.12069
2012	July 16 - 29	Weeks 29-30	Other	0	0
2012	July 30 - Aug 12	Weeks 31-32	Coleoptera	3	0.157895
2012	July 30 - Aug 12	Weeks 31-32	Diptera	0	0
2012	July 30 - Aug 12	Weeks 31-32	Hemiptera	2	0.105263
2012	July 30 - Aug 12	Weeks 31-32	Hymenoptera	1	0.0526316
2012	July 30 - Aug 12	Weeks 31-32	Lepidoptera	9	0.473684
2012	July 30 - Aug 12	Weeks 31-32	Orthoptera	4	0.210526
2012	July 30 - Aug 12	Weeks 31-32	Other	0	0
2012	Aug 13 - 26	Weeks 33-34	Coleoptera	18	0.62069
2012	Aug 13 - 26	Weeks 33-34	Diptera	2	0.0689655
2012	Aug 13 - 26	Weeks 33-34	Hemiptera	1	0.0344828
2012	Aug 13 - 26	Weeks 33-34	Hymenoptera	0	0
2012	Aug 13 - 26	Weeks 33-34	Lepidoptera	6	0.206897
2012	Aug 13 - 26	Weeks 33-34	Orthoptera	2	0.0689655
2012	Aug 13 - 26	Weeks 33-34	Other	0	0
2012	Aug 27 - Aug 31	Week 35-36	Coleoptera	53	0.576087
2012	Aug 27 - Aug 31	Week 35-36	Diptera	13	0.141304
2012	Aug 27 - Aug 31	Week 35-36	Hemiptera	0	0
2012	Aug 27 - Aug 31	Week 35-36	Hymenoptera	0	0
2012	Aug 27 - Aug 31	Week 35-36	Lepidoptera	26	0.282609
2012	Aug 27 - Aug 31	Week 35-36	Orthoptera	0	0
2012	Aug 27 - Aug 31	Week 35-36	Other	0	0
2013	July 1 - 14	Weeks 27-28	Coleoptera	9	0.257143
2013	July 1 - 14	Weeks 27-28	Diptera	5	0.142857
2013	July 1 - 14	Weeks 27-28	Hemiptera	8	0.228571
2013	July 1 - 14	Weeks 27-28	Hymenoptera	0	0
2013	July 1 - 14	Weeks 27-28	Lepidoptera	9	0.257143
2013	July 1 - 14	Weeks 27-28	Orthoptera	0	0
2013	July 1 - 14	Weeks 27-28	Other	4	0.114286
2013	July 15 - 28	Weeks 29-30	Coleoptera	1	0.0588235
2013	July 15 - 28	Weeks 29-30	Diptera	5	0.294118
2013	July 15 - 28	Weeks 29-30	Hemiptera	0	0
2013	July 15 - 28	Weeks 29-30	Hymenoptera	0	0
2013	July 15 - 28	Weeks 29-30	Lepidoptera	11	0.647059
2013	July 15 - 28	Weeks 29-30	Orthoptera	0	0
2013	July 15 - 28	Weeks 29-30	Other	0	0
2013	July 29 - Aug 11	Weeks 31-32	Coleoptera	5	0.227273
2013	July 29 - Aug 11	Weeks 31-32	Diptera	8	0.363636
2013	July 29 - Aug 11	Weeks 31-32	Hemiptera	2	0.0909091
2013	July 29 - Aug 11	Weeks 31-32	Hymenoptera	0	0
2013	July 29 - Aug 11	Weeks 31-32	Lepidoptera	4	0.181818
2013	July 29 - Aug 11	Weeks 31-32	Orthoptera	1	0.0454545
2013	July 29 - Aug 11	Weeks 31-32	Other	2	0.0909091
2013	Aug 12 - 25	Weeks 33-34	Coleoptera	1	0.0285714
2013	Aug 12 - 25	Weeks 33-34	Diptera	12	0.342857
2013	Aug 12 - 25	Weeks 33-34	Hemiptera	5	0.142857
2013	Aug 12 - 25	Weeks 33-34	Hymenoptera	0	0
2013	Aug 12 - 25	Weeks 33-34	Lepidoptera	14	0.4
2013	Aug 12 - 25	Weeks 33-34	Orthoptera	3	0.0857143
2013	Aug 12 - 25	Weeks 33-34	Other	0	0
2013	Aug 26 - Aug 31	Week 35-36	Coleoptera	2	0.181818
2013	Aug 26 - Aug 31	Week 35-36	Diptera	1	0.0909091
2013	Aug 26 - Aug 31	Week 35-36	Hemiptera	1	0.0909091
2013	Aug 26 - Aug 31	Week 35-36	Hymenoptera	0	0
2013	Aug 26 - Aug 31	Week 35-36	Lepidoptera	7	0.636364
2013	Aug 26 - Aug 31	Week 35-36	Orthoptera	0	0
2013	Aug 26 - Aug 31	Week 35-36	Other	0	0
2015	July 1 - July 12	Weeks 27-28	Coleoptera	13	0.19697
2015	July 1 - July 12	Weeks 27-28	Diptera	29	0.439394
2015	July 1 - July 12	Weeks 27-28	Hemiptera	15	0.227273
2015	July 1 - July 12	Weeks 27-28	Hymenoptera	1	0.0151515
2015	July 1 - July 12	Weeks 27-28	Lepidoptera	2	0.030303
2015	July 1 - July 12	Weeks 27-28	Orthoptera	3	0.0454545
2015	July 1 - July 12	Weeks 27-28	Other	3	0.0454545
2015	July 13 - July 26	Weeks 29-30	Coleoptera	19	0.345455
2015	July 13 - July 26	Weeks 29-30	Diptera	14	0.254545
2015	July 13 - July 26	Weeks 29-30	Hemiptera	10	0.181818
2015	July 13 - July 26	Weeks 29-30	Hymenoptera	1	0.0181818
2015	July 13 - July 26	Weeks 29-30	Lepidoptera	5	0.0909091
2015	July 13 - July 26	Weeks 29-30	Orthoptera	2	0.0363636
2015	July 13 - July 26	Weeks 29-30	Other	4	0.0727273
2015	July 27 - Aug 9	Weeks 31-32	Coleoptera	13	0.22807
2015	July 27 - Aug 9	Weeks 31-32	Diptera	15	0.263158
2015	July 27 - Aug 9	Weeks 31-32	Hemiptera	15	0.263158
2015	July 27 - Aug 9	Weeks 31-32	Hymenoptera	0	0
2015	July 27 - Aug 9	Weeks 31-32	Lepidoptera	7	0.122807
2015	July 27 - Aug 9	Weeks 31-32	Orthoptera	3	0.0526316
2015	July 27 - Aug 9	Weeks 31-32	Other	4	0.0701754

## Sheet: common insects
Date	Order	Genus	Species	Number found
2013-07-07	Lepidoptera	Spodoptera	frugiperda	16		These data are the number of individual insect species captured at light traps that were commonly found in bat stomachs (5 or more stomachs)
2013-07-07	Orthoptera	Gryllus	.	1
2013-07-10	Lepidoptera	Spodoptera	frugiperda	20
2013-07-10	Lepidoptera	Euchromius	ocelleus	9
2013-07-22	Lepidoptera	Spodoptera	frugiperda	3
2013-07-22	Lepidoptera	Helicoverpa	zea	1
2013-07-22	Lepidoptera	Euchromius	ocelleus	1
2013-07-22	Lepidoptera	Euchromius	ocelleus	1
2013-07-28	Orthoptera	Gryllus	.	2
2013-07-31	Lepidoptera	Spodoptera	frugiperda	1
2013-07-31	Lepidoptera	Spodoptera	frugiperda	1
2013-07-31	Lepidoptera	Helicoverpa	zea	1
2013-07-31	Lepidoptera	Euchromius	ocelleus	3
2013-07-31	Lepidoptera	Spodoptera	frugiperda	1
2013-07-31	Orthoptera	Gryllus	.	2
2013-08-03	Lepidoptera	Spodoptera	frugiperda	1
2013-08-03	Lepidoptera	Spodoptera	frugiperda	1
2013-08-03	Lepidoptera	Spodoptera	frugiperda	1
2013-08-03	Lepidoptera	Spodoptera	frugiperda	1
2013-08-03	Lepidoptera	Spodoptera	frugiperda	1
2013-08-03	Lepidoptera	Spodoptera	frugiperda	1
2013-08-03	Orthoptera	Gryllus	.	7
2013-08-06	Lepidoptera	Helicoverpa	zea	4
2013-08-06	Lepidoptera	Spodoptera	frugiperda	1
2013-08-06	Lepidoptera	Helicoverpa	zea	1
2013-08-06	Orthoptera	Gryllus	.	5
2013-08-18	Orthoptera	Gryllus	.	1
2013-08-24	Lepidoptera	Spodoptera	frugiperda	4
2013-08-24	Lepidoptera	Spodoptera	frugiperda	3
2013-08-24	Lepidoptera	Spodoptera	frugiperda	4
2013-08-24	Orthoptera	Gryllus	.	8
2013-08-30	Lepidoptera	Helicoverpa	zea	1
2013-08-30	Lepidoptera	Helicoverpa	zea	1
2013-08-30	Lepidoptera	Peridroma	saucia	1
2015-07-01	Lepidoptera	Spodoptera	frugiperda	1
2015-07-01	Lepidoptera	Spodoptera	frugiperda	1
2015-07-01	Lepidoptera	Helicoverpa	zea	1
2015-07-01	Lepidoptera	Spodoptera	frugiperda	1
2015-07-01	Lepidoptera	Spodoptera	frugiperda	2
2015-07-02	Lepidoptera	Spodoptera	frugiperda	2
2015-07-02	Lepidoptera	Spodoptera	frugiperda	1
2015-07-02	Lepidoptera	Spodoptera	frugiperda	1
2015-07-04	Orthoptera	Gryllus	.	2
2015-07-04	Orthoptera	Gryllus	.	1
2015-07-08	Lepidoptera	Helicoverpa	zea	8
2015-07-08	Lepidoptera	Spodoptera	frugiperda	1
2015-07-08	Orthoptera	Gryllus	.	1
2015-07-08	Lepidoptera	Helicoverpa	zea	1
2015-07-08	Orthoptera	Gryllus	.	1
2015-07-08	Orthoptera	Gryllus	.	1
2015-07-08	Orthoptera	Gryllus	.	2
2015-07-08	Lepidoptera	Helicoverpa	zea	3
2015-07-08	Lepidoptera	Peridroma	saucia	1
2015-07-10	Lepidoptera	Spodoptera	frugiperda	7
2015-07-10	Orthoptera	Gryllus	.	2
2015-07-10	Lepidoptera	Helicoverpa	zea	2
2015-07-10	Lepidoptera	Spodoptera	frugiperda	1
2015-07-10	Orthoptera	Gryllus	.	1
2015-07-10	Lepidoptera	Helicoverpa	zea	2
2015-07-10	Lepidoptera	Helicoverpa	zea	1
2015-07-13	Orthoptera	Gryllus	.	1
2015-07-13	Orthoptera	Gryllus	.	1
2015-07-16	Orthoptera	Gryllus	.	1
2015-07-16	Lepidoptera	Spodoptera	frugiperda	5
2015-07-16	Lepidoptera	Spodoptera	frugiperda	2
2015-07-16	Lepidoptera	Spodoptera	frugiperda	2
2015-07-16	Lepidoptera	Helicoverpa	zea	1
2015-07-16	Lepidoptera	Spodoptera	frugiperda	3
2015-07-16	Orthoptera	Gryllus	.	3
2015-07-19	Orthoptera	Gryllus	.	1
2015-07-22	Lepidoptera	Helicoverpa	zea	1
2015-07-22	Lepidoptera	Spodoptera	frugiperda	3
2015-07-22	Lepidoptera	Spodoptera	frugiperda	1
2015-07-22	Lepidoptera	Helicoverpa	zea	3
2015-07-22	orthoptera	Gryllus	.	1
2015-07-22	Lepidoptera	Spodoptera	frugiperda	3
2015-07-22	Lepidoptera	Spodoptera	frugiperda	2
2015-07-22	Lepidoptera	Spodoptera	frugiperda	14
2015-07-22	Lepidoptera	Helicoverpa	zea	1
2015-07-22	Lepidoptera	Helicoverpa	zea	2
2015-07-25	Orthoptera	Gryllus	.	13
2015-07-25	Lepidoptera	Spodoptera	frugiperda	1
2015-07-25	Lepidoptera	Helicoverpa	zea	2
2015-07-25	Lepidoptera	Spodoptera	frugiperda	1
2015-07-25	Lepidoptera	Spodoptera	frugiperda	1
2015-07-25	Lepidoptera	Helicoverpa	zea	1
2015-07-25	Orthoptera	Gryllus	.	1
2015-07-25	Orthoptera	Gryllus	.	1
2015-07-25	Orthoptera	Gryllus	.	4
2015-07-25	Lepidoptera	Spodoptera	frugiperda	2
2015-07-25	Lepidoptera	Spodoptera	frugiperda	1
2015-07-25	Lepidoptera	Bleptina	caradrinalis	2
2015-07-28	Orthoptera	Gryllus	.	1
2015-07-31	Orthoptera	Gryllus	.	5
2015-07-31	Orthoptera	Gryllus	.	2
2015-07-31	orthoptera	Gryllus	.	1
2015-08-03	Orthoptera	Gryllus	.	28
2015-08-03	Lepidoptera	Bleptina	caradrinalis	1
2015-08-03	Lepidoptera	Spodoptera	frugiperda	2
2015-08-03	Lepidoptera	Spodoptera	frugiperda	2
2015-08-03	Orthoptera	Gryllus	.	50
2015-08-09	Lepidoptera	Euchromius	ocellea	2
2015-08-06	Orthoptera	Gryllus	.	10
2015-08-06	Lepidoptera	Euchromius	ocellea	1
2015-08-06	Orthoptera	Gryllus	.	10
2015-08-06	Lepidoptera	Euchromius	ocellea	3
2015-08-06	orthoptera	Gryllus	.	1
2015-08-09	Lepidoptera	Euchromius	ocellea	18
2015-08-09	Orthoptera	Gryllus	.	27
2015-08-09	Orthoptera	Gryllus	.	1
2015-08-09	Lepidoptera	Spodoptera	frugiperda	1
2015-08-09	Lepidoptera	Spodoptera	frugiperda	1
2015-08-09	orthoptera	Gryllus	.	6
2015-08-09	Lepidoptera	Spodoptera	frugiperda	2
2015-08-12	Orthoptera	Gryllus	.	6
2015-08-12	Lepidoptera	Spodoptera	frugiperda	1
2015-08-12	Lepidoptera	Euchromius	ocellea	1
2015-08-12	Orthoptera	Gryllus	.	5

## Sheet: weights of bats and stomachs
Sample ID	Species	Sex	Age	Bat weight (g)	Weight of stomach contents (g)	Stomach Full	(weight of stomach contents/bat weight)
2	Lasiurus borealis	female	adult	8.2	.	Y	.
3	Lasiurus borealis	female	adult	11.7	.	N	.
4	Lasiurus borealis	female	adult	14.6	.	Y	.
5	Lasiurus borealis	male	adult	7.9	0.0411	N	0.00520253
6	Lasiurus borealis	male	adult	8.5	0.0406	N	0.00477647
7	Lasiurus borealis	female	adult	15.4	0.0532	Y	0.00345455
8	Lasiurus borealis	female	adult	11.9	0.0344	N	0.00289076
9	Lasiurus borealis	female	adult	9.5	0.0677	Y	0.00712632
10	Lasiurus borealis	male	adult	7.9	0.0305	Y	0.00386076
11	Lasiurus borealis	female	adult	12.4	0.1327	Y	0.0107016
12	Lasiurus borealis	male	adult	9.8	0.1831	Y	0.0186837
13	Lasiurus borealis	female	adult	11.5	0.1465	Y	0.0127391
14	Lasiurus borealis	female	adult	10.4	0.1309	Y	0.0125865
16	Lasiurus borealis	female	adult	8	0.0768	N	0.0096
17	Lasiurus borealis	female	adult	20.1	0.1509	Y	0.00750746
18	Lasiurus borealis	female	adult	11.9	0.1761	Y	0.0147983
25	Lasiurus borealis	female	adult	12.3	0.0281	N	0.00228455
26	Lasiurus borealis	male	adult	7.9	0.0129	N	0.00163291
27	Lasiurus borealis	female	adult	9.2	0.1064	N	0.0115652
28	Lasiurus borealis	male	adult	6.7	0.0036	N	0.000537313
33	Lasiurus borealis	female	juvenile	9.8	0.0345	N	0.00352041
34	Lasiurus borealis	male	juvenile	7.2	0.0492	N	0.00683333
35	Lasiurus borealis	male	adult	7.6	0.0266	N	0.0035
36	Lasiurus borealis	male	adult	7.1	0.0346	N	0.00487324
38	Lasiurus borealis	female	adult	12	0.0854	Y	0.00711667
39	Lasiurus borealis	male	adult	5.6	0.003	N	0.000535714
40	Lasiurus borealis	female	juvenile	8.7	0.1103	Y	0.0126782
41	Lasiurus borealis	male	adult	6.7	0.1228	N	0.0183284
42	Lasiurus borealis	male	juvenile	8.8	0.1584	N	0.018
43	Lasiurus borealis	female	adult	9.2	0.024	N	0.0026087
44	Lasiurus borealis	female	adult	14.6	0.0237	N	0.00162329
48	Lasiurus borealis	male	adult	7.5	0.0184	N	0.00245333
49	Lasiurus borealis	female	juvenile	11	0.3035	Y	0.0275909
50	Lasiurus borealis	female	adult	9.9	0.0376	N	0.00379798
52	Lasiurus borealis	male	adult	5.9	0.0232	N	0.0039322
53	Lasiurus borealis	female	adult	7	0.1656	Y	0.0236571
56	Lasiurus borealis	male	adult	9	0.0846	Y	0.0094
57	Lasiurus borealis	female	adult	13	0.0921	Y	0.00708462
58	Lasiurus borealis	male	adult	6.9	0.0864	Y	0.0125217
60	Lasiurus borealis	female	adult	12.7	0.124	Y	0.00976378
61	Lasiurus borealis	female	adult	11.6	0.1356	Y	0.0116897
63	Lasiurus borealis	male	adult	12.1	0.1743	Y	0.014405
65	Lasiurus borealis	female	adult	12.1	0.3437	Y	0.028405
70	Lasiurus borealis	female	adult	20.8	0.015	N	0.000721154
71	Lasiurus borealis	male	adult	7.3	0.032	N	0.00438356
15	Lasiurus cinereus	male	juvenile	19.6	.	Y	.
19	Lasiurus cinereus	male	adult	15	0.1767	N	0.01178
20	Lasiurus cinereus	male	adult	18.8	0.5102	Y	0.0271383
21	Lasiurus cinereus	female	adult	38.9	0.5751	Y	0.0147841
22	Lasiurus cinereus	male	adult	22.3	0.2876	N	0.0128969
23	Lasiurus cinereus	male	adult	20.4	0.377	Y	0.0184804
24	Lasiurus cinereus	female	adult	17	0.5741	Y	0.0337706
29	Lasiurus cinereus	male	adult	20.3	0.4218	Y	0.0207783
30	Lasiurus cinereus	male	adult	13.3	0.0165	N	0.0012406
31	Lasiurus cinereus	female	adult	25.9	0.6104	Y	0.0235676
32	Lasiurus cinereus	female	juvenile	22.7	0.4553	Y	0.0200573
37	Lasiurus cinereus	female	juvenile	21.1	0.4399	Y	0.0208483
45	Lasiurus cinereus	female	adult	21.2	0.0204	N	0.000962264
46	Lasiurus cinereus	male	adult	21.8	0.1328	Y	0.00609174
47	Lasiurus cinereus	male	adult	13.6	0.035	N	0.00257353
51	Lasiurus cinereus	female	juvenile	20	0.1246	Y	0.00623
54	Lasiurus cinereus	male	adult	16	0.084	Y	0.00525
55	Lasiurus cinereus	female	adult	25.5	0.1871	Y	0.00733725
64	Lasiurus cinereus	male	adult	19.8	0.121	N	0.00611111
66	Lasiurus cinereus	male	adult	26.7	0.9288	Y	0.0347865
67	Lasiurus cinereus	female	adult	20.2	0.8589	Y	0.0425198
68	Lasiurus cinereus	female	adult	32.8	0.5866	Y	0.0178841
69	Lasiurus cinereus	female	adult	18.5	0.2577	N	0.0139297

## Sheet: bat stomachs - prey items
Sample ID	Clone	Bat Species	Sex	Age	Stomach	Type	Month	Year	Order	Family	Genus	Species	Spp	% Identity	Source	Notes
2	2	Lasiurus borealis	Female	Adult	Full	STOMACH	August	2013	Orthoptera	Gryllidae	Gryllus	A	Orthoptera Gryllidae Gryllus A	100	BOLD	Texas
2	3	Lasiurus borealis	Female	Adult	Full	STOMACH	August	2013	Orthoptera	Gryllidae	Gryllus	A	Orthoptera Gryllidae Gryllus A	100	BOLD	North America
2	4	Lasiurus borealis	Female	Adult	Full	STOMACH	August	2013	Orthoptera	Gryllidae	Gryllus	A	Orthoptera Gryllidae Gryllus A	100	BOLD	North America
2	5	Lasiurus borealis	Female	Adult	Full	STOMACH	August	2013	Orthoptera	Gryllidae	Gryllus	A	Orthoptera Gryllidae Gryllus A	100	BOLD	North America
2	6	Lasiurus borealis	Female	Adult	Full	STOMACH	August	2013	Orthoptera	Gryllidae	Gryllus	A	Orthoptera Gryllidae Gryllus A	100	BOLD	North America
2	7	Lasiurus borealis	Female	Adult	Full	STOMACH	August	2013	Orthoptera	Gryllidae	Gryllus	A	Orthoptera Gryllidae Gryllus A	100	BOLD	North America
2	8	Lasiurus borealis	Female	Adult	Full	STOMACH	August	2013	Orthoptera	Gryllidae	Gryllus	A	Orthoptera Gryllidae Gryllus A	100	BOLD	North America
2	9	Lasiurus borealis	Female	Adult	Full	STOMACH	August	2013	Orthoptera	Gryllidae	Gryllus	A	Orthoptera Gryllidae Gryllus A	100	BOLD	North America
2	A	Lasiurus borealis	Female	Adult	Full	STOMACH	August	2013	Orthoptera	Gryllidae	Gryllus	A	Orthoptera Gryllidae Gryllus A	100	BOLD	North America
2	B	Lasiurus borealis	Female	Adult	Full	STOMACH	August	2013	Orthoptera	Gryllidae	Gryllus	A	Orthoptera Gryllidae Gryllus A	100	BOLD	North America
2	C	Lasiurus borealis	Female	Adult	Full	STOMACH	August	2013	Orthoptera	Gryllidae	Gryllus	A	Orthoptera Gryllidae Gryllus A	100	BOLD	North America
2	D	Lasiurus borealis	Female	Adult	Full	STOMACH	August	2013	Orthoptera	Gryllidae	Gryllus	A	Orthoptera Gryllidae Gryllus A	100	BOLD	North America
2	E	Lasiurus borealis	Female	Adult	Full	STOMACH	August	2013	Orthoptera	Gryllidae	Gryllus	A	Orthoptera Gryllidae Gryllus A	100	BOLD	North America
2	F	Lasiurus borealis	Female	Adult	Full	STOMACH	August	2013	Orthoptera	Gryllidae	Gryllus	A	Orthoptera Gryllidae Gryllus A	99.36	BOLD	North America
2	G	Lasiurus borealis	Female	Adult	Full	STOMACH	August	2013	Orthoptera	Gryllidae	Gryllus	A	Orthoptera Gryllidae Gryllus A	100	BOLD	North America
2	J	Lasiurus borealis	Female	Adult	Full	STOMACH	August	2013	Orthoptera	Gryllidae	Gryllus	A	Orthoptera Gryllidae Gryllus A	100	BOLD	North America
2	M	Lasiurus borealis	Female	Adult	Full	STOMACH	August	2013	Orthoptera	Gryllidae	Gryllus	A	Orthoptera Gryllidae Gryllus A	100	BOLD	North America
2	N	Lasiurus borealis	Female	Adult	Full	STOMACH	August	2013	Orthoptera	Gryllidae	Gryllus	A	Orthoptera Gryllidae Gryllus A	100	BOLD	North America
2	O	Lasiurus borealis	Female	Adult	Full	STOMACH	August	2013	Orthoptera	Gryllidae	Gryllus	A	Orthoptera Gryllidae Gryllus A	100	BOLD	North America
2	P	Lasiurus borealis	Female	Adult	Full	STOMACH	August	2013	Orthoptera	Gryllidae	Gryllus	A	Orthoptera Gryllidae Gryllus A	100	BOLD	North America
3	2	Lasiurus borealis	Female	Adult	Not full	STOMACH	August	2013	Orthoptera	Gryllidae	Gryllus	A	Orthoptera Gryllidae Gryllus A	100	BOLD	North America
3	3	Lasiurus borealis	Female	Adult	Not full	STOMACH	August	2013	Lepidoptera	Crambidae	Ostrinia	penitalis	Lepidoptera Crambidae Ostrinia penitalis	100	BOLD	North America
3	4	Lasiurus borealis	Female	Adult	Not full	STOMACH	August	2013	Orthoptera	Gryllidae	Gryllus	A	Orthoptera Gryllidae Gryllus A	100	BOLD	North America
3	5	Lasiurus borealis	Female	Adult	Not full	STOMACH	August	2013	Lepidoptera	Crambidae	Ostrinia	penitalis	Lepidoptera Crambidae Ostrinia penitalis	100	BOLD	North America
3	6	Lasiurus borealis	Female	Adult	Not full	STOMACH	August	2013	Orthoptera	Gryllidae	Gryllus	A	Orthoptera Gryllidae Gryllus A	100	BOLD	North America
3	7	Lasiurus borealis	Female	Adult	Not full	STOMACH	August	2013	Orthoptera	Gryllidae	Gryllus	A	Orthoptera Gryllidae Gryllus A	100	BOLD	North America
3	8	Lasiurus borealis	Female	Adult	Not full	STOMACH	August	2013	Orthoptera	Gryllidae	Gryllus	A	Orthoptera Gryllidae Gryllus A	100	BOLD	North America
3	9	Lasiurus borealis	Female	Adult	Not full	STOMACH	August	2013	Orthoptera	Gryllidae	Gryllus	A	Orthoptera Gryllidae Gryllus A	100	BOLD	North America
3	A	Lasiurus borealis	Female	Adult	Not full	STOMACH	August	2013	Orthoptera	Gryllidae	Gryllus	A	Orthoptera Gryllidae Gryllus A	100	BOLD	North America
3	B	Lasiurus borealis	Female	Adult	Not full	STOMACH	August	2013	Orthoptera	Gryllidae	Gryllus	A	Orthoptera Gryllidae Gryllus A	100	BOLD	North America
3	D	Lasiurus borealis	Female	Adult	Not full	STOMACH	August	2013	Orthoptera	Gryllidae	Gryllus	A	Orthoptera Gryllidae Gryllus A	100	BOLD	North America
3	E	Lasiurus borealis	Female	Adult	Not full	STOMACH	August	2013	Orthoptera	Gryllidae	Gryllus	A	Orthoptera Gryllidae Gryllus A	100	BOLD	North America
3	F	Lasiurus borealis	Female	Adult	Not full	STOMACH	August	2013	Orthoptera	Gryllidae	Gryllus	A	Orthoptera Gryllidae Gryllus A	100	BOLD	North America
3	G	Lasiurus borealis	Female	Adult	Not full	STOMACH	August	2013	Orthoptera	Gryllidae	Gryllus	A	Orthoptera Gryllidae Gryllus A	100	BOLD	North America
3	I	Lasiurus borealis	Female	Adult	Not full	STOMACH	August	2013	Orthoptera	Gryllidae	Gryllus	A	Orthoptera Gryllidae Gryllus A	100	BOLD	North America
3	J	Lasiurus borealis	Female	Adult	Not full	STOMACH	August	2013	Orthoptera	Gryllidae	Gryllus	A	Orthoptera Gryllidae Gryllus A	100	BOLD	North America
3	K	Lasiurus borealis	Female	Adult	Not full	STOMACH	August	2013	Orthoptera	Gryllidae	Gryllus	A	Orthoptera Gryllidae Gryllus A	100	BOLD	North America
3	L	Lasiurus borealis	Female	Adult	Not full	STOMACH	August	2013	Orthoptera	Gryllidae	Gryllus	A	Orthoptera Gryllidae Gryllus A	100	BOLD	North America
3	M	Lasiurus borealis	Female	Adult	Not full	STOMACH	August	2013	Orthoptera	Gryllidae	Gryllus	A	Orthoptera Gryllidae Gryllus A	100	BOLD	North America
3	N	Lasiurus borealis	Female	Adult	Not full	STOMACH	August	2013	Orthoptera	Gryllidae	Gryllus	A	Orthoptera Gryllidae Gryllus A	100	BOLD	North America
3	O	Lasiurus borealis	Female	Adult	Not full	STOMACH	August	2013	Orthoptera	Gryllidae	Gryllus	A	Orthoptera Gryllidae Gryllus A	100	BOLD	North America
4	1	Lasiurus borealis	Female	Adult	Full	STOMACH	August	2013	Orthoptera	Gryllidae	Gryllus	A	Orthoptera Gryllidae Gryllus A	100	BOLD	North America
4	2	Lasiurus borealis	Female	Adult	Full	STOMACH	August	2013	Orthoptera	Gryllidae	Gryllus	A	Orthoptera Gryllidae Gryllus A	100	BOLD	North America
4	4	Lasiurus borealis	Female	Adult	Full	STOMACH	August	2013	Orthoptera	Gryllidae	Gryllus	A	Orthoptera Gryllidae Gryllus A	100	BOLD	North America
4	5	Lasiurus borealis	Female	Adult	Full	STOMACH	August	2013	Orthoptera	Gryllidae	Gryllus	A	Orthoptera Gryllidae Gryllus A	100	BOLD	North America
4	7	Lasiurus borealis	Female	Adult	Full	STOMACH	August	2013	Orthoptera	Gryllidae	Gryllus	A	Orthoptera Gryllidae Gryllus A	99.36	BOLD	North America
4	8	Lasiurus borealis	Female	Adult	Full	STOMACH	August	2013	Orthoptera	Gryllidae	Gryllus	A	Orthoptera Gryllidae Gryllus A	100	BOLD	North America
4	9	Lasiurus borealis	Female	Adult	Full	STOMACH	August	2013	Orthoptera	Gryllidae	Gryllus	A	Orthoptera Gryllidae Gryllus A	100	BOLD	North America
4	A	Lasiurus borealis	Female	Adult	Full	STOMACH	August	2013	Orthoptera	Gryllidae	Gryllus	A	Orthoptera Gryllidae Gryllus A	100	BOLD	North America
4	B	Lasiurus borealis	Female	Adult	Full	STOMACH	August	2013	Orthoptera	Gryllidae	Gryllus	A	Orthoptera Gryllidae Gryllus A	100	BOLD	North America
4	C	Lasiurus borealis	Female	Adult	Full	STOMACH	August	2013	Orthoptera	Gryllidae	Gryllus	A	Orthoptera Gryllidae Gryllus A	100	BOLD	North America
4	D	Lasiurus borealis	Female	Adult	Full	STOMACH	August	2013	Orthoptera	Gryllidae	Gryllus	A	Orthoptera Gryllidae Gryllus A	100	BOLD	North America
4	E	Lasiurus borealis	Female	Adult	Full	STOMACH	August	2013	Orthoptera	Gryllidae	Gryllus	A	Orthoptera Gryllidae Gryllus A	100	BOLD	North America
4	F	Lasiurus borealis	Female	Adult	Full	STOMACH	August	2013	Orthoptera	Gryllidae	Gryllus	A	Orthoptera Gryllidae Gryllus A	100	BOLD	North America
4	H	Lasiurus borealis	Female	Adult	Full	STOMACH	August	2013	Orthoptera	Gryllidae	Gryllus	A	Orthoptera Gryllidae Gryllus A	100	BOLD	North America
4	I	Lasiurus borealis	Female	Adult	Full	STOMACH	August	2013	Orthoptera	Gryllidae	Gryllus	A	Orthoptera Gryllidae Gryllus A	100	BOLD	North America
4	J	Lasiurus borealis	Female	Adult	Full	STOMACH	August	2013	Orthoptera	Gryllidae	Gryllus	A	Orthoptera Gryllidae Gryllus A	100	BOLD	North America
4	K	Lasiurus borealis	Female	Adult	Full	STOMACH	August	2013	Orthoptera	Gryllidae	Gryllus	A	Orthoptera Gryllidae Gryllus A	100	BOLD	North America
4	M	Lasiurus borealis	Female	Adult	Full	STOMACH	August	2013	Orthoptera	Gryllidae	Gryllus	A	Orthoptera Gryllidae Gryllus A	100	BOLD	North America
4	N	Lasiurus borealis	Female	Adult	Full	STOMACH	August	2013	Orthoptera	Gryllidae	Gryllus	A	Orthoptera Gryllidae Gryllus A	100	BOLD	North America
4	O	Lasiurus borealis	Female	Adult	Full	STOMACH	August	2013	Orthoptera	Gryllidae	Gryllus	A	Orthoptera Gryllidae Gryllus A	100	BOLD	North America
4	P	Lasiurus borealis	Female	Adult	Full	STOMACH	August	2013	Orthoptera	Gryllidae	Gryllus	A	Orthoptera Gryllidae Gryllus A	100	BOLD	North America
5	A	Lasiurus borealis	Male	Adult	Not full	STOMACH	August	2013	Orthoptera	Gryllidae	Gryllus	A	Orthoptera Gryllidae Gryllus A	100	BOLD	North America
5	B	Lasiurus borealis	Male	Adult	Not full	STOMACH	August	2013	Orthoptera	Gryllidae	Gryllus	A	Orthoptera Gryllidae Gryllus A	100	BOLD	North America
5	C	Lasiurus borealis	Male	Adult	Not full	STOMACH	August	2013	Orthoptera	Gryllidae	Gryllus	A	Orthoptera Gryllidae Gryllus A	100	BOLD	North America
5	D	Lasiurus borealis	Male	Adult	Not full	STOMACH	August	2013	Orthoptera	Gryllidae	Gryllus	A	Orthoptera Gryllidae Gryllus A	100	BOLD	North America
5	E	Lasiurus borealis	Male	Adult	Not full	STOMACH	August	2013	Orthoptera	Gryllidae	Gryllus	A	Orthoptera Gryllidae Gryllus A	100	BOLD	North America
5	F	Lasiurus borealis	Male	Adult	Not full	STOMACH	August	2013	Orthoptera	Gryllidae	Gryllus	A	Orthoptera Gryllidae Gryllus A	100	BOLD	North America
5	G	Lasiurus borealis	Male	Adult	Not full	STOMACH	August	2013	Orthoptera	Gryllidae	Gryllus	A	Orthoptera Gryllidae Gryllus A	100	BOLD	North America
5	H	Lasiurus borealis	Male	Adult	Not full	STOMACH	August	2013	Orthoptera	Gryllidae	Gryllus	A	Orthoptera Gryllidae Gryllus A	100	BOLD	North America
5	I	Lasiurus borealis	Male	Adult	Not full	STOMACH	August	2013	Orthoptera	Gryllidae	Gryllus	A	Orthoptera Gryllidae Gryllus A	100	BOLD	North America
5	J	Lasiurus borealis	Male	Adult	Not full	STOMACH	August	2013	Orthoptera	Gryllidae	Gryllus	A	Orthoptera Gryllidae Gryllus A	100	BOLD	North America
5	K	Lasiurus borealis	Male	Adult	Not full	STOMACH	August	2013	Orthoptera	Gryllidae	Gryllus	A	Orthoptera Gryllidae Gryllus A	100	BOLD	North America
5	L	Lasiurus borealis	Male	Adult	Not full	STOMACH	August	2013	Orthoptera	Gryllidae	Gryllus	A	Orthoptera Gryllidae Gryllus A	100	BOLD	North America
6	A	Lasiurus borealis	Male	Adult	Not full	STOMACH	August	2013	Orthoptera	Gryllidae	Gryllus	A	Orthoptera Gryllidae Gryllus A	100	BOLD	North America
6	B	Lasiurus borealis	Male	Adult	Not full	STOMACH	August	2013	Orthoptera	Gryllidae	Gryllus	A	Orthoptera Gryllidae Gryllus A	100	BOLD	North America
6	C	Lasiurus borealis	Male	Adult	Not full	STOMACH	August	2013	Orthoptera	Gryllidae	Gryllus	A	Orthoptera Gryllidae Gryllus A	100	BOLD	North America
6	D	Lasiurus borealis	Male	Adult	Not full	STOMACH	August	2013	Orthoptera	Gryllidae	Gryllus	A	Orthoptera Gryllidae Gryllus A	100	BOLD	North America
6	E	Lasiurus borealis	Male	Adult	Not full	STOMACH	August	2013	Orthoptera	Gryllidae	Gryllus	A	Orthoptera Gryllidae Gryllus A	100	BOLD	North America
6	F	Lasiurus borealis	Male	Adult	Not full	STOMACH	August	2013	Orthoptera	Gryllidae	Gryllus	A	Orthoptera Gryllidae Gryllus A	100	BOLD	North America
6	G	Lasiurus borealis	Male	Adult	Not full	STOMACH	August	2013	Orthoptera	Gryllidae	Gryllus	A	Orthoptera Gryllidae Gryllus A	100	BOLD	North America
6	H	Lasiurus borealis	Male	Adult	Not full	STOMACH	August	2013	Orthoptera	Gryllidae	Gryllus	A	Orthoptera Gryllidae Gryllus A	99.36	BOLD	North America
6	I	Lasiurus borealis	Male	Adult	Not full	STOMACH	August	2013	Orthoptera	Gryllidae	Gryllus	A	Orthoptera Gryllidae Gryllus A	100	BOLD	North America
6	J	Lasiurus borealis	Male	Adult	Not full	STOMACH	August	2013	Orthoptera	Gryllidae	Gryllus	A	Orthoptera Gryllidae Gryllus A	100	BOLD	North America
6	K	Lasiurus borealis	Male	Adult	Not full	STOMACH	August	2013	Orthoptera	Gryllidae	Gryllus	A	Orthoptera Gryllidae Gryllus A	100	BOLD	North America
6	L	Lasiurus borealis	Male	Adult	Not full	STOMACH	August	2013	Orthoptera	Gryllidae	Gryllus	A	Orthoptera Gryllidae Gryllus A	100	BOLD	North America
7	A	Lasiurus borealis	Female	Adult	Full	STOMACH	August	2013	Orthoptera	Gryllidae	Gryllus	A	Orthoptera Gryllidae Gryllus A	100	BOLD	North America
7	B	Lasiurus borealis	Female	Adult	Full	STOMACH	August	2013	Orthoptera	Gryllidae	Gryllus	A	Orthoptera Gryllidae Gryllus A	99.36	BOLD	North America
7	C	Lasiurus borealis	Female	Adult	Full	STOMACH	August	2013	Orthoptera	Gryllidae	Gryllus	A	Orthoptera Gryllidae Gryllus A	100	BOLD	North America
7	D	Lasiurus borealis	Female	Adult	Full	STOMACH	August	2013	Orthoptera	Gryllidae	Gryllus	A	Orthoptera Gryllidae Gryllus A	100	BOLD	North America
7	E	Lasiurus borealis	Female	Adult	Full	STOMACH	August	2013	Orthoptera	Gryllidae	Gryllus	A	Orthoptera Gryllidae Gryllus A	100	BOLD	North America
7	F	Lasiurus borealis	Female	Adult	Full	STOMACH	August	2013	Orthoptera	Gryllidae	Gryllus	A	Orthoptera Gryllidae Gryllus A	100	BOLD	North America
7	G	Lasiurus borealis	Female	Adult	Full	STOMACH	August	2013	Orthoptera	Gryllidae	Gryllus	A	Orthoptera Gryllidae Gryllus A	100	BOLD	North America
7	H	Lasiurus borealis	Female	Adult	Full	STOMACH	August	2013	Orthoptera	Gryllidae	Gryllus	A	Orthoptera Gryllidae Gryllus A	100	BOLD	North America
7	I	Lasiurus borealis	Female	Adult	Full	STOMACH	August	2013	Orthoptera	Gryllidae	Gryllus	A	Orthoptera Gryllidae Gryllus A	100	BOLD	North America
7	J	Lasiurus borealis	Female	Adult	Full	STOMACH	August	2013	Orthoptera	Gryllidae	Gryllus	A	Orthoptera Gryllidae Gryllus A	100	BOLD	North America
7	K	Lasiurus borealis	Female	Adult	Full	STOMACH	August	2013	Orthoptera	Gryllidae	Gryllus	A	Orthoptera Gryllidae Gryllus A	100	BOLD	North America
7	L	Lasiurus borealis	Female	Adult	Full	STOMACH	August	2013	Orthoptera	Gryllidae	Gryllus	A	Orthoptera Gryllidae Gryllus A	100	BOLD	North America
8	A	Lasiurus borealis	Female	Adult	Not full	STOMACH	August	2013	Lepidoptera	Gelechiidae	Fascista	A	Lepidoptera Gelechiidae Fascista A	99.36	BOLD	.
8	B	Lasiurus borealis	Female	Adult	Not full	STOMACH	August	2013	Lepidoptera	Erebidae	Caenurgia	chloropha	Lepidoptera Erebidae Caenurgia chloropha	100	BOLD	North America
8	C	Lasiurus borealis	Female	Adult	Not full	STOMACH	August	2013	Lepidoptera	Crambidae	Achyra	rantalis	Lepidoptera Crambidae Achyra rantalis	100	BOLD	North America
8	D	Lasiurus borealis	Female	Adult	Not full	STOMACH	August	2013	Lepidoptera	Erebidae	Bleptina	caradrinalis	Lepidoptera Erebidae Bleptina caradrinalis	99.36	BOLD	North America
8	E	Lasiurus borealis	Female	Adult	Not full	STOMACH	August	2013	Lepidoptera	Erebidae	Bleptina	caradrinalis	Lepidoptera Erebidae Bleptina caradrinalis	100	BOLD	North America
8	F	Lasiurus borealis	Female	Adult	Not full	STOMACH	August	2013	Lepidoptera	Erebidae	Bleptina	caradrinalis	Lepidoptera Erebidae Bleptina caradrinalis	100	BOLD	North America
8	G	Lasiurus borealis	Female	Adult	Not full	STOMACH	August	2013	Lepidoptera	Erebidae	Bleptina	caradrinalis	Lepidoptera Erebidae Bleptina caradrinalis	100	BOLD	North America
8	H	Lasiurus borealis	Female	Adult	Not full	STOMACH	August	2013	Lepidoptera	Erebidae	Bleptina	caradrinalis	Lepidoptera Erebidae Bleptina caradrinalis	99.36	BOLD	North America
8	I	Lasiurus borealis	Female	Adult	Not full	STOMACH	August	2013	Lepidoptera	Erebidae	Bleptina	caradrinalis	Lepidoptera Erebidae Bleptina caradrinalis	100	BOLD	North America
8	J	Lasiurus borealis	Female	Adult	Not full	STOMACH	August	2013	Lepidoptera	Erebidae	Bleptina	caradrinalis	Lepidoptera Erebidae Bleptina caradrinalis	100	BOLD	North America
8	K	Lasiurus borealis	Female	Adult	Not full	STOMACH	August	2013	Lepidoptera	Erebidae	Bleptina	caradrinalis	Lepidoptera Erebidae Bleptina caradrinalis	100	BOLD	North America
8	L	Lasiurus borealis	Female	Adult	Not full	STOMACH	August	2013	Lepidoptera	Pyralidae	Peoria	tetradella	Lepidoptera Pyralidae Peoria tetradella	100	BOLD	Several genus matches. Only identified to Pyralidae, but clustered with P. tetradella
9	A	Lasiurus borealis	Female	Adult	Full	STOMACH	July	2014	Lepidoptera	Noctuidae	Helicoverpa	zea	Lepidoptera Noctuidae Helicoverpa zea	100	BOLD	North America
9	C	Lasiurus borealis	Female	Adult	Full	STOMACH	July	2014	Lepidoptera	Noctuidae	Elaphria	grata	Lepidoptera Noctuidae Elaphria grata	99.36	BOLD	North America
9	D	Lasiurus borealis	Female	Adult	Full	STOMACH	July	2014	Lepidoptera	Noctuidae	Elaphria	grata	Lepidoptera Noctuidae Elaphria grata	99.36	BOLD	North America
9	E	Lasiurus borealis	Female	Adult	Full	STOMACH	July	2014	Lepidoptera	Noctuidae	Helicoverpa	zea	Lepidoptera Noctuidae Helicoverpa zea	100	BOLD	North America
9	F	Lasiurus borealis	Female	Adult	Full	STOMACH	July	2014	Lepidoptera	Noctuidae	Helicoverpa	zea	Lepidoptera Noctuidae Helicoverpa zea	100	BOLD	North America
9	G	Lasiurus borealis	Female	Adult	Full	STOMACH	July	2014	Lepidoptera	Noctuidae	Elaphria	grata	Lepidoptera Noctuidae Elaphria grata	100	BOLD	North America
9	H	Lasiurus borealis	Female	Adult	Full	STOMACH	July	2014	Lepidoptera	Erebidae	Bulia	deducta	Lepidoptera Erebidae Bulia deducta	100	BOLD	North America
9	I	Lasiurus borealis	Female	Adult	Full	STOMACH	July	2014	Lepidoptera	Noctuidae	Elaphria	grata	Lepidoptera Noctuidae Elaphria grata	99.36	BOLD	North America
9	J	Lasiurus borealis	Female	Adult	Full	STOMACH	July	2014	Lepidoptera	Noctuidae	Helicoverpa	zea	Lepidoptera Noctuidae Helicoverpa zea	100	BOLD	North America
9	K	Lasiurus borealis	Female	Adult	Full	STOMACH	July	2014	Lepidoptera	Noctuidae	Helicoverpa	zea	Lepidoptera Noctuidae Helicoverpa zea	100	BOLD	North America
10	A	Lasiurus borealis	Male	Adult	Full	STOMACH	July	2014	Lepidoptera	Tortricidae	Pelochrista	A	Lepidoptera Tortricidae Pelochrista A	100	BOLD	Several species matches
10	C	Lasiurus borealis	Male	Adult	Full	STOMACH	July	2014	Lepidoptera	Pyralidae	Peoria	tetradella	Lepidoptera Pyralidae Peoria tetradella	99.36	BOLD	North America
10	E	Lasiurus borealis	Male	Adult	Full	STOMACH	July	2014	Lepidoptera	Pyralidae	Peoria	tetradella	Lepidoptera Pyralidae Peoria tetradella	100	BOLD	North America
10	F	Lasiurus borealis	Male	Adult	Full	STOMACH	July	2014	Orthoptera	Acrididae	Syrbula	admirabilis	Orthoptera Acrididae Syrbula admirabilis	100	BOLD	North America
10	G	Lasiurus borealis	Male	Adult	Full	STOMACH	July	2014	Orthoptera	Acrididae	Syrbula	admirabilis	Orthoptera Acrididae Syrbula admirabilis	100	BOLD	North America
10	H	Lasiurus borealis	Male	Adult	Full	STOMACH	July	2014	Lepidoptera	Pyralidae	Peoria	tetradella	Lepidoptera Pyralidae Peoria tetradella	99.36	BOLD	North America
10	I	Lasiurus borealis	Male	Adult	Full	STOMACH	July	2014	Lepidoptera	Noctuidae	Tripudia	quadrifera	Lepidoptera Noctuidae Tripudia quadrifera	100	BOLD	North America
10	J	Lasiurus borealis	Male	Adult	Full	STOMACH	July	2014	Orthoptera	Acrididae	Syrbula	admirabilis	Orthoptera Acrididae Syrbula admirabilis	100	BOLD	North America
10	K	Lasiurus borealis	Male	Adult	Full	STOMACH	July	2014	Orthoptera	Acrididae	Syrbula	admirabilis	Orthoptera Acrididae Syrbula admirabilis	100	BOLD	North America
10	L	Lasiurus borealis	Male	Adult	Full	STOMACH	July	2014	Lepidoptera	Tortricidae	Pelochrista	A	Lepidoptera Tortricidae Pelochrista A	100	BOLD	Several species matches
11	A	Lasiurus borealis	Female	Adult	Full	STOMACH	August	2014	Lepidoptera	Crambidae	Euchromius	ocelleus	Lepidoptera Crambidae Euchromius ocelleus	100	BOLD	North America
11	B	Lasiurus borealis	Female	Adult	Full	STOMACH	August	2014	Lepidoptera	Erebidae	Bleptina	caradrinalis	Lepidoptera Erebidae Bleptina caradrinalis	100	BOLD	North America
11	C	Lasiurus borealis	Female	Adult	Full	STOMACH	August	2014	Lepidoptera	Crambidae	Euchromius	ocelleus	Lepidoptera Crambidae Euchromius ocelleus	100	BOLD	North America
11	D	Lasiurus borealis	Female	Adult	Full	STOMACH	August	2014	Lepidoptera	Crambidae	Euchromius	ocelleus	Lepidoptera Crambidae Euchromius ocelleus	100	BOLD	North America
11	E	Lasiurus borealis	Female	Adult	Full	STOMACH	August	2014	Lepidoptera	Crambidae	Euchromius	ocelleus	Lepidoptera Crambidae Euchromius ocelleus	100	BOLD	North America
11	F	Lasiurus borealis	Female	Adult	Full	STOMACH	August	2014	Lepidoptera	Erebidae	Bleptina	caradrinalis	Lepidoptera Erebidae Bleptina caradrinalis	100	BOLD	North America
11	H	Lasiurus borealis	Female	Adult	Full	STOMACH	August	2014	Lepidoptera	Erebidae	Bleptina	caradrinalis	Lepidoptera Erebidae Bleptina caradrinalis	100	BOLD	North America
11	I	Lasiurus borealis	Female	Adult	Full	STOMACH	August	2014	Lepidoptera	Crambidae	Euchromius	ocelleus	Lepidoptera Crambidae Euchromius ocelleus	99.36	BOLD	North America
11	J	Lasiurus borealis	Female	Adult	Full	STOMACH	August	2014	Lepidoptera	Crambidae	Euchromius	ocelleus	Lepidoptera Crambidae Euchromius ocelleus	100	BOLD	North America
11	L	Lasiurus borealis	Female	Adult	Full	STOMACH	August	2014	Hemiptera	Rhyparochromidae	Perigenes	A	Hemiptera Rhyparochromidae Perigenes A	97.28	BOLD	North America
11	O	Lasiurus borealis	Female	Adult	Full	STOMACH	August	2014	Lepidoptera	Erebidae	Bleptina	caradrinalis	Lepidoptera Erebidae Bleptina caradrinalis	100	BOLD	North America
11	P	Lasiurus borealis	Female	Adult	Full	STOMACH	August	2014	Lepidoptera	Crambidae	Euchromius	ocelleus	Lepidoptera Crambidae Euchromius ocelleus	100	BOLD	North America
12	A	Lasiurus borealis	Male	Adult	Full	STOMACH	July	2014	Lepidoptera	Noctuidae	Spodoptera	frugiperda	Lepidoptera Noctuidae Spodoptera frugiperda	100	BOLD	North America
12	B	Lasiurus borealis	Male	Adult	Full	STOMACH	July	2014	Orthoptera	Gryllidae	Gryllus	A	Orthoptera Gryllidae Gryllus A	100	BOLD	North America
12	C	Lasiurus borealis	Male	Adult	Full	STOMACH	July	2014	Lepidoptera	Noctuidae	Spodoptera	frugiperda	Lepidoptera Noctuidae Spodoptera frugiperda	100	BOLD	North America
12	D	Lasiurus borealis	Male	Adult	Full	STOMACH	July	2014	Lepidoptera	Noctuidae	Elaphria	A	Lepidoptera Noctuidae Elaphria A	100	BOLD	Several families. Only identified to Lepidoptera, but clustered with E. grata
12	E	Lasiurus borealis	Male	Adult	Full	STOMACH	July	2014	Orthoptera	Gryllidae	Gryllus	A	Orthoptera Gryllidae Gryllus A	100	BOLD	North America
12	F	Lasiurus borealis	Male	Adult	Full	STOMACH	July	2014	Lepidoptera	Noctuidae	Spodoptera	frugiperda	Lepidoptera Noctuidae Spodoptera frugiperda	100	BOLD	North America
12	G	Lasiurus borealis	Male	Adult	Full	STOMACH	July	2014	Lepidoptera	Noctuidae	Spodoptera	frugiperda	Lepidoptera Noctuidae Spodoptera frugiperda	100	BOLD	North America
12	H	Lasiurus borealis	Male	Adult	Full	STOMACH	July	2014	Orthoptera	Gryllidae	Gryllus	A	Orthoptera Gryllidae Gryllus A	100	BOLD	North America
12	I	Lasiurus borealis	Male	Adult	Full	STOMACH	July	2014	Orthoptera	Gryllidae	Gryllus	A	Orthoptera Gryllidae Gryllus A	100	BOLD	North America
12	J	Lasiurus borealis	Male	Adult	Full	STOMACH	July	2014	Lepidoptera	Noctuidae	Spodoptera	frugiperda	Lepidoptera Noctuidae Spodoptera frugiperda	100	BOLD	North America
12	K	Lasiurus borealis	Male	Adult	Full	STOMACH	July	2014	Lepidoptera	Noctuidae	Spodoptera	frugiperda	Lepidoptera Noctuidae Spodoptera frugiperda	100	BOLD	North America
12	L	Lasiurus borealis	Male	Adult	Full	STOMACH	July	2014	Orthoptera	Gryllidae	Gryllus	A	Orthoptera Gryllidae Gryllus A	100	BOLD	North America
13	A	Lasiurus borealis	Female	Adult	Full	STOMACH	August	2014	Orthoptera	Gryllidae	Gryllus	A	Orthoptera Gryllidae Gryllus A	100	BOLD	North America
13	B	Lasiurus borealis	Female	Adult	Full	STOMACH	August	2014	Orthoptera	Gryllidae	Gryllus	A	Orthoptera Gryllidae Gryllus A	100	BOLD	North America
13	C	Lasiurus borealis	Female	Adult	Full	STOMACH	August	2014	Orthoptera	Gryllidae	Gryllus	A	Orthoptera Gryllidae Gryllus A	100	BOLD	North America
13	D	Lasiurus borealis	Female	Adult	Full	STOMACH	August	2014	Orthoptera	Gryllidae	Gryllus	A	Orthoptera Gryllidae Gryllus A	100	BOLD	North America
13	E	Lasiurus borealis	Female	Adult	Full	STOMACH	August	2014	Orthoptera	Gryllidae	Gryllus	A	Orthoptera Gryllidae Gryllus A	100	BOLD	North America
13	G	Lasiurus borealis	Female	Adult	Full	STOMACH	August	2014	Orthoptera	Gryllidae	Gryllus	A	Orthoptera Gryllidae Gryllus A	100	BOLD	North America
13	H	Lasiurus borealis	Female	Adult	Full	STOMACH	August	2014	Orthoptera	Gryllidae	Gryllus	A	Orthoptera Gryllidae Gryllus A	100	BOLD	North America
13	I	Lasiurus borealis	Female	Adult	Full	STOMACH	August	2014	Orthoptera	Gryllidae	Gryllus	A	Orthoptera Gryllidae Gryllus A	100	BOLD	North America
13	J	Lasiurus borealis	Female	Adult	Full	STOMACH	August	2014	Orthoptera	Gryllidae	Gryllus	A	Orthoptera Gryllidae Gryllus A	100	BOLD	North America
13	K	Lasiurus borealis	Female	Adult	Full	STOMACH	August	2014	Orthoptera	Gryllidae	Gryllus	A	Orthoptera Gryllidae Gryllus A	100	BOLD	North America
13	L	Lasiurus borealis	Female	Adult	Full	STOMACH	August	2014	Orthoptera	Gryllidae	Gryllus	A	Orthoptera Gryllidae Gryllus A	100	BOLD	North America
14	A	Lasiurus borealis	Female	Adult	Full	STOMACH	July	2013	Lepidoptera	Pyralidae	Homoeosoma	electella	Lepidoptera Pyralidae Homoeosoma electella	99.36	BOLD	North America
14	B	Lasiurus borealis	Female	Adult	Full	STOMACH	July	2013	Lepidoptera	Pyralidae	Homoeosoma	electella	Lepidoptera Pyralidae Homoeosoma electella	100	BOLD	North America
14	C	Lasiurus borealis	Female	Adult	Full	STOMACH	July	2013	Lepidoptera	Crambidae	Achyra	rantalis	Lepidoptera Crambidae Achyra rantalis	100	BOLD	North America
14	D	Lasiurus borealis	Female	Adult	Full	STOMACH	July	2013	Lepidoptera	Pyralidae	Homoeosoma	electella	Lepidoptera Pyralidae Homoeosoma electella	100	BOLD	North America
14	E	Lasiurus borealis	Female	Adult	Full	STOMACH	July	2013	Lepidoptera	Erebidae	Bleptina	n. sp. 4	Lepidoptera Erebidae Bleptina n. sp. 4	99.36	BOLD	North America
14	F	Lasiurus borealis	Female	Adult	Full	STOMACH	July	2013	Lepidoptera	Pyralidae	Homoeosoma	electella	Lepidoptera Pyralidae Homoeosoma electella	100	BOLD	North America
14	G	Lasiurus borealis	Female	Adult	Full	STOMACH	July	2013	Lepidoptera	Erebidae	Melipotis	jucunda	Lepidoptera Erebidae Melipotis jucunda	100	BOLD	Several families. Only identified to Lepidoptera, but clustered within M. jucunda
14	H	Lasiurus borealis	Female	Adult	Full	STOMACH	July	2013	Lepidoptera	Crambidae	Achyra	rantalis	Lepidoptera Crambidae Achyra rantalis	99.36	BOLD	North America
14	I	Lasiurus borealis	Female	Adult	Full	STOMACH	July	2013	Lepidoptera	Pyralidae	Homoeosoma	electella	Lepidoptera Pyralidae Homoeosoma electella	100	BOLD	North America
14	K	Lasiurus borealis	Female	Adult	Full	STOMACH	July	2013	Lepidoptera	Erebidae	Bleptina	n. sp. 4	Lepidoptera Erebidae Bleptina n. sp. 4	100	BOLD	North America
14	L	Lasiurus borealis	Female	Adult	Full	STOMACH	July	2013	Lepidoptera	Pyralidae	Homoeosoma	electella	Lepidoptera Pyralidae Homoeosoma electella	100	BOLD	North America
15	A	Lasiurus cinereus	Male	Juvenile	Full	STOMACH	August	2013	Orthoptera	Gryllidae	Gryllus	A	Orthoptera Gryllidae Gryllus A	100	BOLD	North America
15	B	Lasiurus cinereus	Male	Juvenile	Full	STOMACH	August	2013	Orthoptera	Gryllidae	Gryllus	A	Orthoptera Gryllidae Gryllus A	99.36	BOLD	North America
15	C	Lasiurus cinereus	Male	Juvenile	Full	STOMACH	August	2013	Orthoptera	Gryllidae	Gryllus	A	Orthoptera Gryllidae Gryllus A	100	BOLD	North America
15	D	Lasiurus cinereus	Male	Juvenile	Full	STOMACH	August	2013	Orthoptera	Gryllidae	Gryllus	A	Orthoptera Gryllidae Gryllus A	100	BOLD	North America
15	E	Lasiurus cinereus	Male	Juvenile	Full	STOMACH	August	2013	Orthoptera	Gryllidae	Gryllus	A	Orthoptera Gryllidae Gryllus A	100	BOLD	North America
15	F	Lasiurus cinereus	Male	Juvenile	Full	STOMACH	August	2013	Orthoptera	Gryllidae	Gryllus	A	Orthoptera Gryllidae Gryllus A	100	BOLD	North America
15	G	Lasiurus cinereus	Male	Juvenile	Full	STOMACH	August	2013	Orthoptera	Gryllidae	Gryllus	A	Orthoptera Gryllidae Gryllus A	100	BOLD	North America
15	H	Lasiurus cinereus	Male	Juvenile	Full	STOMACH	August	2013	Orthoptera	Gryllidae	Gryllus	A	Orthoptera Gryllidae Gryllus A	100	BOLD	North America
15	K	Lasiurus cinereus	Male	Juvenile	Full	STOMACH	August	2013	Orthoptera	Gryllidae	Gryllus	A	Orthoptera Gryllidae Gryllus A	100	BOLD	North America
15	L	Lasiurus cinereus	Male	Juvenile	Full	STOMACH	August	2013	Orthoptera	Gryllidae	Gryllus	A	Orthoptera Gryllidae Gryllus A	100	BOLD	North America
15	M	Lasiurus cinereus	Male	Juvenile	Full	STOMACH	August	2013	Orthoptera	Gryllidae	Gryllus	A	Orthoptera Gryllidae Gryllus A	98.72	BOLD	North America
15	N	Lasiurus cinereus	Male	Juvenile	Full	STOMACH	August	2013	Orthoptera	Gryllidae	Gryllus	A	Orthoptera Gryllidae Gryllus A	100	BOLD	North America
15	O	Lasiurus cinereus	Male	Juvenile	Full	STOMACH	August	2013	Orthoptera	Gryllidae	Gryllus	A	Orthoptera Gryllidae Gryllus A	100	BOLD	North America
15	P	Lasiurus cinereus	Male	Juvenile	Full	STOMACH	August	2013	Orthoptera	Gryllidae	Gryllus	A	Orthoptera Gryllidae Gryllus A	100	BOLD	North America
15	Q	Lasiurus cinereus	Male	Juvenile	Full	STOMACH	August	2013	Orthoptera	Gryllidae	Gryllus	A	Orthoptera Gryllidae Gryllus A	99.36	BOLD	North America
15	R	Lasiurus cinereus	Male	Juvenile	Full	STOMACH	August	2013	Orthoptera	Gryllidae	Gryllus	A	Orthoptera Gryllidae Gryllus A	100	BOLD	North America
15	S	Lasiurus cinereus	Male	Juvenile	Full	STOMACH	August	2013	Orthoptera	Gryllidae	Gryllus	A	Orthoptera Gryllidae Gryllus A	100	BOLD	North America
15	T	Lasiurus cinereus	Male	Juvenile	Full	STOMACH	August	2013	Orthoptera	Gryllidae	Gryllus	A	Orthoptera Gryllidae Gryllus A	100	BOLD	North America
15	U	Lasiurus cinereus	Male	Juvenile	Full	STOMACH	August	2013	Orthoptera	Gryllidae	Gryllus	A	Orthoptera Gryllidae Gryllus A	100	BOLD	North America
15	V	Lasiurus cinereus	Male	Juvenile	Full	STOMACH	August	2013	Orthoptera	Gryllidae	Gryllus	A	Orthoptera Gryllidae Gryllus A	100	BOLD	North America
15	W	Lasiurus cinereus	Male	Juvenile	Full	STOMACH	August	2013	Orthoptera	Gryllidae	Gryllus	A	Orthoptera Gryllidae Gryllus A	100	BOLD	North America
16	A	Lasiurus borealis	Female	Adult	Not full	STOMACH	August	2014	Orthoptera	Gryllidae	Gryllus	A	Orthoptera Gryllidae Gryllus A	100	BOLD	North America
16	B	Lasiurus borealis	Female	Adult	Not full	STOMACH	August	2014	Orthoptera	Gryllidae	Gryllus	A	Orthoptera Gryllidae Gryllus A	100	BOLD	North America
16	C	Lasiurus borealis	Female	Adult	Not full	STOMACH	August	2014	Orthoptera	Gryllidae	Gryllus	A	Orthoptera Gryllidae Gryllus A	100	BOLD	North America
16	E	Lasiurus borealis	Female	Adult	Not full	STOMACH	August	2014	Orthoptera	Gryllidae	Gryllus	A	Orthoptera Gryllidae Gryllus A	100	BOLD	North America
16	F	Lasiurus borealis	Female	Adult	Not full	STOMACH	August	2014	Orthoptera	Gryllidae	Gryllus	A	Orthoptera Gryllidae Gryllus A	100	BOLD	North America
16	G	Lasiurus borealis	Female	Adult	Not full	STOMACH	August	2014	Orthoptera	Gryllidae	Gryllus	A	Orthoptera Gryllidae Gryllus A	100	BOLD	North America
16	I	Lasiurus borealis	Female	Adult	Not full	STOMACH	August	2014	Orthoptera	Gryllidae	Gryllus	A	Orthoptera Gryllidae Gryllus A	100	BOLD	North America
16	J	Lasiurus borealis	Female	Adult	Not full	STOMACH	August	2014	Lepidoptera	J	.	.	Lepidoptera J	100	BOLD	Several families
16	K	Lasiurus borealis	Female	Adult	Not full	STOMACH	August	2014	Orthoptera	Gryllidae	Gryllus	A	Orthoptera Gryllidae Gryllus A	100	BOLD	North America
16	L	Lasiurus borealis	Female	Adult	Not full	STOMACH	August	2014	Orthoptera	Gryllidae	Gryllus	A	Orthoptera Gryllidae Gryllus A	100	BOLD	North America
17	A	Lasiurus borealis	Female	Adult	Full	STOMACH	July	2014	Lepidoptera	Noctuidae	Spodoptera	frugiperda	Lepidoptera Noctuidae Spodoptera frugiperda	100	BOLD	North America
17	B	Lasiurus borealis	Female	Adult	Full	STOMACH	July	2014	Lepidoptera	Noctuidae	Spodoptera	frugiperda	Lepidoptera Noctuidae Spodoptera frugiperda	100	BOLD	North America
17	C	Lasiurus borealis	Female	Adult	Full	STOMACH	July	2014	Lepidoptera	Noctuidae	Spodoptera	frugiperda	Lepidoptera Noctuidae Spodoptera frugiperda	100	BOLD	North America
17	D	Lasiurus borealis	Female	Adult	Full	STOMACH	July	2014	Lepidoptera	Noctuidae	Spodoptera	frugiperda	Lepidoptera Noctuidae Spodoptera frugiperda	100	BOLD	North America
17	F	Lasiurus borealis	Female	Adult	Full	STOMACH	July	2014	Lepidoptera	Noctuidae	Spodoptera	frugiperda	Lepidoptera Noctuidae Spodoptera frugiperda	100	BOLD	North America
17	G	Lasiurus borealis	Female	Adult	Full	STOMACH	July	2014	Lepidoptera	Noctuidae	Spodoptera	frugiperda	Lepidoptera Noctuidae Spodoptera frugiperda	100	BOLD	North America
17	H	Lasiurus borealis	Female	Adult	Full	STOMACH	July	2014	Lepidoptera	Noctuidae	Spodoptera	frugiperda	Lepidoptera Noctuidae Spodoptera frugiperda	100	BOLD	North America
17	J	Lasiurus borealis	Female	Adult	Full	STOMACH	July	2014	Lepidoptera	Crambidae	Euchromius	ocelleus	Lepidoptera Crambidae Euchromius ocelleus	100	BOLD	North America
17	K	Lasiurus borealis	Female	Adult	Full	STOMACH	July	2014	Lepidoptera	Noctuidae	Spodoptera	frugiperda	Lepidoptera Noctuidae Spodoptera frugiperda	100	BOLD	North America
17	L	Lasiurus borealis	Female	Adult	Full	STOMACH	July	2014	Lepidoptera	Noctuidae	Spodoptera	frugiperda	Lepidoptera Noctuidae Spodoptera frugiperda	100	BOLD	North America
18	B	Lasiurus borealis	Female	Adult	Full	STOMACH	August	2014	Orthoptera	Gryllidae	Gryllus	A	Orthoptera Gryllidae Gryllus A	100	BOLD	North America
18	C	Lasiurus borealis	Female	Adult	Full	STOMACH	August	2014	Orthoptera	Gryllidae	Gryllus	A	Orthoptera Gryllidae Gryllus A	100	BOLD	North America
18	E	Lasiurus borealis	Female	Adult	Full	STOMACH	August	2014	Orthoptera	Gryllidae	Gryllus	A	Orthoptera Gryllidae Gryllus A	100	BOLD	North America
18	F	Lasiurus borealis	Female	Adult	Full	STOMACH	August	2014	Orthoptera	Gryllidae	Gryllus	A	Orthoptera Gryllidae Gryllus A	100	BOLD	North America
18	G	Lasiurus borealis	Female	Adult	Full	STOMACH	August	2014	Orthoptera	Gryllidae	Gryllus	A	Orthoptera Gryllidae Gryllus A	100	BOLD	North America
18	I	Lasiurus borealis	Female	Adult	Full	STOMACH	August	2014	Orthoptera	Gryllidae	Gryllus	A	Orthoptera Gryllidae Gryllus A	99.36	BOLD	North America
18	J	Lasiurus borealis	Female	Adult	Full	STOMACH	August	2014	Orthoptera	Gryllidae	Gryllus	A	Orthoptera Gryllidae Gryllus A	100	BOLD	North America
18	K	Lasiurus borealis	Female	Adult	Full	STOMACH	August	2014	Orthoptera	Gryllidae	Gryllus	A	Orthoptera Gryllidae Gryllus A	100	BOLD	North America
18	L	Lasiurus borealis	Female	Adult	Full	STOMACH	August	2014	Orthoptera	Gryllidae	Gryllus	A	Orthoptera Gryllidae Gryllus A	100	BOLD	North America
18	M	Lasiurus borealis	Female	Adult	Full	STOMACH	August	2014	Orthoptera	Gryllidae	Gryllus	A	Orthoptera Gryllidae Gryllus A	99.36	BOLD	North America
18	O	Lasiurus borealis	Female	Adult	Full	STOMACH	August	2014	Orthoptera	Gryllidae	Gryllus	A	Orthoptera Gryllidae Gryllus A	99.36	BOLD	North America
18	P	Lasiurus borealis	Female	Adult	Full	STOMACH	August	2014	Orthoptera	Gryllidae	Gryllus	A	Orthoptera Gryllidae Gryllus A	100	BOLD	North America
18	Q	Lasiurus borealis	Female	Adult	Full	STOMACH	August	2014	Orthoptera	Gryllidae	Gryllus	A	Orthoptera Gryllidae Gryllus A	100	BOLD	North America
18	R	Lasiurus borealis	Female	Adult	Full	STOMACH	August	2014	Orthoptera	Gryllidae	Gryllus	A	Orthoptera Gryllidae Gryllus A	100	BOLD	North America
18	T	Lasiurus borealis	Female	Adult	Full	STOMACH	August	2014	Orthoptera	Gryllidae	Gryllus	A	Orthoptera Gryllidae Gryllus A	99.35	BOLD	North America
19	B	Lasiurus cinereus	Male	Adult	Not full	STOMACH	August	2013	Orthoptera	Gryllidae	Gryllus	A	Orthoptera Gryllidae Gryllus A	98.08	BOLD	North America
19	C	Lasiurus cinereus	Male	Adult	Not full	STOMACH	August	2013	Orthoptera	Gryllidae	Gryllus	A	Orthoptera Gryllidae Gryllus A	100	BOLD	North America
19	E	Lasiurus cinereus	Male	Adult	Not full	STOMACH	August	2013	Lepidoptera	Crambidae	Euchromius	ocelleus	Lepidoptera Crambidae Euchromius ocelleus	98.55	BOLD	North America; Only identified to Euchromius, but clustered within E. ocelleus
19	F	Lasiurus cinereus	Male	Adult	Not full	STOMACH	August	2013	Lepidoptera	Crambidae	Euchromius	ocelleus	Lepidoptera Crambidae Euchromius ocelleus	98.55	BOLD	North America
19	G	Lasiurus cinereus	Male	Adult	Not full	STOMACH	August	2013	Orthoptera	Gryllidae	Gryllus	A	Orthoptera Gryllidae Gryllus A	100	BOLD	North America
19	H	Lasiurus cinereus	Male	Adult	Not full	STOMACH	August	2013	Lepidoptera	Crambidae	Euchromius	ocelleus	Lepidoptera Crambidae Euchromius ocelleus	97.83	BOLD	North America
19	K	Lasiurus cinereus	Male	Adult	Not full	STOMACH	August	2013	Orthoptera	Gryllidae	Gryllus	A	Orthoptera Gryllidae Gryllus A	100	BOLD	North America
19	L	Lasiurus cinereus	Male	Adult	Not full	STOMACH	August	2013	Orthoptera	Gryllidae	Gryllus	A	Orthoptera Gryllidae Gryllus A	100	BOLD	North America
19	M	Lasiurus cinereus	Male	Adult	Not full	STOMACH	August	2013	Orthoptera	Gryllidae	Gryllus	A	Orthoptera Gryllidae Gryllus A	99.02	BOLD	North America
19	N	Lasiurus cinereus	Male	Adult	Not full	STOMACH	August	2013	Orthoptera	Gryllidae	Gryllus	A	Orthoptera Gryllidae Gryllus A	100	BOLD	North America
19	O	Lasiurus cinereus	Male	Adult	Not full	STOMACH	August	2013	Orthoptera	Gryllidae	Gryllus	A	Orthoptera Gryllidae Gryllus A	100	BOLD	North America
19	P	Lasiurus cinereus	Male	Adult	Not full	STOMACH	August	2013	Orthoptera	Gryllidae	Gryllus	A	Orthoptera Gryllidae Gryllus A	100	BOLD	North America
19	S	Lasiurus cinereus	Male	Adult	Not full	STOMACH	August	2013	Orthoptera	Gryllidae	Gryllus	A	Orthoptera Gryllidae Gryllus A	100	BOLD	North America
19	T	Lasiurus cinereus	Male	Adult	Not full	STOMACH	August	2013	Orthoptera	Gryllidae	Gryllus	A	Orthoptera Gryllidae Gryllus A	99.35	BOLD	North America
20	B	Lasiurus cinereus	Male	Adult	Full	STOMACH	August	2013	Orthoptera	Gryllidae	Gryllus	A	Orthoptera Gryllidae Gryllus A	100	BOLD	North America
20	C	Lasiurus cinereus	Male	Adult	Full	STOMACH	August	2013	Orthoptera	Gryllidae	Gryllus	A	Orthoptera Gryllidae Gryllus A	100	BOLD	North America
20	D	Lasiurus cinereus	Male	Adult	Full	STOMACH	August	2013	Orthoptera	Gryllidae	Gryllus	A	Orthoptera Gryllidae Gryllus A	100	BOLD	North America
20	E	Lasiurus cinereus	Male	Adult	Full	STOMACH	August	2013	Orthoptera	Gryllidae	Gryllus	A	Orthoptera Gryllidae Gryllus A	100	BOLD	North America
20	F	Lasiurus cinereus	Male	Adult	Full	STOMACH	August	2013	Orthoptera	Gryllidae	Gryllus	A	Orthoptera Gryllidae Gryllus A	100	BOLD	North America
20	G	Lasiurus cinereus	Male	Adult	Full	STOMACH	August	2013	Orthoptera	Gryllidae	Gryllus	A	Orthoptera Gryllidae Gryllus A	100	BOLD	North America
20	I	Lasiurus cinereus	Male	Adult	Full	STOMACH	August	2013	Orthoptera	Gryllidae	Gryllus	A	Orthoptera Gryllidae Gryllus A	99.36	BOLD	North America
20	K	Lasiurus cinereus	Male	Adult	Full	STOMACH	August	2013	Orthoptera	Gryllidae	Gryllus	A	Orthoptera Gryllidae Gryllus A	100	BOLD	North America
20	L	Lasiurus cinereus	Male	Adult	Full	STOMACH	August	2013	Orthoptera	Gryllidae	Gryllus	A	Orthoptera Gryllidae Gryllus A	100	BOLD	North America
20	M	Lasiurus cinereus	Male	Adult	Full	STOMACH	August	2013	Orthoptera	Gryllidae	Gryllus	A	Orthoptera Gryllidae Gryllus A	100	BOLD	North America
20	N	Lasiurus cinereus	Male	Adult	Full	STOMACH	August	2013	Orthoptera	Gryllidae	Gryllus	A	Orthoptera Gryllidae Gryllus A	99.36	BOLD	North America
20	P	Lasiurus cinereus	Male	Adult	Full	STOMACH	August	2013	Orthoptera	Gryllidae	Gryllus	A	Orthoptera Gryllidae Gryllus A	100	BOLD	North America
20	Q	Lasiurus cinereus	Male	Adult	Full	STOMACH	August	2013	Orthoptera	Gryllidae	Gryllus	A	Orthoptera Gryllidae Gryllus A	100	BOLD	North America
20	S	Lasiurus cinereus	Male	Adult	Full	STOMACH	August	2013	Orthoptera	Gryllidae	Gryllus	A	Orthoptera Gryllidae Gryllus A	100	BOLD	North America
20	T	Lasiurus cinereus	Male	Adult	Full	STOMACH	August	2013	Orthoptera	Gryllidae	Gryllus	A	Orthoptera Gryllidae Gryllus A	99.36	BOLD	North America
21	B	Lasiurus cinereus	Female	Adult	Full	STOMACH	July	2014	Orthoptera	Gryllidae	Gryllus	A	Orthoptera Gryllidae Gryllus A	99.02	BOLD	North America
21	C	Lasiurus cinereus	Female	Adult	Full	STOMACH	July	2014	Orthoptera	Gryllidae	Gryllus	A	Orthoptera Gryllidae Gryllus A	99.02	BOLD	North America
21	E	Lasiurus cinereus	Female	Adult	Full	STOMACH	July	2014	Lepidoptera	Noctuidae	Spodoptera	frugiperda	Lepidoptera Noctuidae Spodoptera frugiperda	100	BOLD	North America
21	G	Lasiurus cinereus	Female	Adult	Full	STOMACH	July	2014	Orthoptera	Gryllidae	Gryllus	A	Orthoptera Gryllidae Gryllus A	100	BOLD	North America
21	H	Lasiurus cinereus	Female	Adult	Full	STOMACH	July	2014	Orthoptera	Gryllidae	Gryllus	A	Orthoptera Gryllidae Gryllus A	100	BOLD	North America
21	I	Lasiurus cinereus	Female	Adult	Full	STOMACH	July	2014	Orthoptera	Gryllidae	Gryllus	A	Orthoptera Gryllidae Gryllus A	99.36	BOLD	North America
21	J	Lasiurus cinereus	Female	Adult	Full	STOMACH	July	2014	Orthoptera	Gryllidae	Gryllus	A	Orthoptera Gryllidae Gryllus A	100	BOLD	North America
21	K	Lasiurus cinereus	Female	Adult	Full	STOMACH	July	2014	Orthoptera	Gryllidae	Gryllus	A	Orthoptera Gryllidae Gryllus A	100	BOLD	North America
21	L	Lasiurus cinereus	Female	Adult	Full	STOMACH	July	2014	Orthoptera	Gryllidae	Gryllus	A	Orthoptera Gryllidae Gryllus A	100	BOLD	North America
21	M	Lasiurus cinereus	Female	Adult	Full	STOMACH	July	2014	Orthoptera	Gryllidae	Gryllus	A	Orthoptera Gryllidae Gryllus A	99.02	BOLD	North America
21	N	Lasiurus cinereus	Female	Adult	Full	STOMACH	July	2014	Orthoptera	Gryllidae	Gryllus	A	Orthoptera Gryllidae Gryllus A	100	BOLD	North America
21	P	Lasiurus cinereus	Female	Adult	Full	STOMACH	July	2014	Orthoptera	Gryllidae	Gryllus	A	Orthoptera Gryllidae Gryllus A	100	BOLD	North America
21	Q	Lasiurus cinereus	Female	Adult	Full	STOMACH	July	2014	Orthoptera	Gryllidae	Gryllus	A	Orthoptera Gryllidae Gryllus A	100	BOLD	North America
21	R	Lasiurus cinereus	Female	Adult	Full	STOMACH	July	2014	Orthoptera	Gryllidae	Gryllus	A	Orthoptera Gryllidae Gryllus A	99.02	BOLD	North America
21	S	Lasiurus cinereus	Female	Adult	Full	STOMACH	July	2014	Orthoptera	Gryllidae	Gryllus	A	Orthoptera Gryllidae Gryllus A	100	BOLD	North America
21	T	Lasiurus cinereus	Female	Adult	Full	STOMACH	July	2014	Orthoptera	Gryllidae	Gryllus	A	Orthoptera Gryllidae Gryllus A	100	BOLD	North America
22	A	Lasiurus cinereus	Male	Adult	Not full	STOMACH	August	2014	Lepidoptera	Noctuidae	Spodoptera	frugiperda	Lepidoptera Noctuidae Spodoptera frugiperda	100	BOLD	North America
22	D	Lasiurus cinereus	Male	Adult	Not full	STOMACH	August	2014	Lepidoptera	Noctuidae	Spodoptera	frugiperda	Lepidoptera Noctuidae Spodoptera frugiperda	100	BOLD	North America; Changed from genus Xestia due to clustering
22	E	Lasiurus cinereus	Male	Adult	Not full	STOMACH	August	2014	Lepidoptera	Noctuidae	Spodoptera	frugiperda	Lepidoptera Noctuidae Spodoptera frugiperda	98.85	BOLD	North America
22	H	Lasiurus cinereus	Male	Adult	Not full	STOMACH	August	2014	Lepidoptera	Noctuidae	Spodoptera	frugiperda	Lepidoptera Noctuidae Spodoptera frugiperda	100	BOLD	North America
22	I	Lasiurus cinereus	Male	Adult	Not full	STOMACH	August	2014	Lepidoptera	Noctuidae	Spodoptera	frugiperda	Lepidoptera Noctuidae Spodoptera frugiperda	100	BOLD	North America
22	J	Lasiurus cinereus	Male	Adult	Not full	STOMACH	August	2014	Lepidoptera	Noctuidae	Spodoptera	frugiperda	Lepidoptera Noctuidae Spodoptera frugiperda	100	BOLD	Only identified to order, but clustered within S. frugiperda
22	M	Lasiurus cinereus	Male	Adult	Not full	STOMACH	August	2014	Lepidoptera	Noctuidae	Spodoptera	frugiperda	Lepidoptera Noctuidae Spodoptera frugiperda	100	BOLD	North America
22	N	Lasiurus cinereus	Male	Adult	Not full	STOMACH	August	2014	Lepidoptera	Noctuidae	Spodoptera	frugiperda	Lepidoptera Noctuidae Spodoptera frugiperda	100	BOLD	North America
22	P	Lasiurus cinereus	Male	Adult	Not full	STOMACH	August	2014	Lepidoptera	Noctuidae	Spodoptera	frugiperda	Lepidoptera Noctuidae Spodoptera frugiperda	100	BOLD	North America
22	S	Lasiurus cinereus	Male	Adult	Not full	STOMACH	August	2014	Lepidoptera	Noctuidae	Spodoptera	frugiperda	Lepidoptera Noctuidae Spodoptera frugiperda	100	BOLD	North America
22	T	Lasiurus cinereus	Male	Adult	Not full	STOMACH	August	2014	Lepidoptera	Noctuidae	Spodoptera	frugiperda	Lepidoptera Noctuidae Spodoptera frugiperda	100	BOLD	North America
23	A	Lasiurus cinereus	Male	Adult	Full	STOMACH	August	2014	Lepidoptera	Noctuidae	Spodoptera	frugiperda	Lepidoptera Noctuidae Spodoptera frugiperda	100	BOLD	North America
23	B	Lasiurus cinereus	Male	Adult	Full	STOMACH	August	2014	Lepidoptera	Noctuidae	Spodoptera	frugiperda	Lepidoptera Noctuidae Spodoptera frugiperda	100	BOLD	North America
23	E	Lasiurus cinereus	Male	Adult	Full	STOMACH	August	2014	Lepidoptera	Noctuidae	Spodoptera	frugiperda	Lepidoptera Noctuidae Spodoptera frugiperda	100	BOLD	North America
23	F	Lasiurus cinereus	Male	Adult	Full	STOMACH	August	2014	Lepidoptera	Noctuidae	Spodoptera	frugiperda	Lepidoptera Noctuidae Spodoptera frugiperda	100	BOLD	North America
23	I	Lasiurus cinereus	Male	Adult	Full	STOMACH	August	2014	Lepidoptera	Noctuidae	Spodoptera	frugiperda	Lepidoptera Noctuidae Spodoptera frugiperda	100	BOLD	North America
23	K	Lasiurus cinereus	Male	Adult	Full	STOMACH	August	2014	Lepidoptera	Noctuidae	Spodoptera	frugiperda	Lepidoptera Noctuidae Spodoptera frugiperda	100	BOLD	North America
23	L	Lasiurus cinereus	Male	Adult	Full	STOMACH	August	2014	Lepidoptera	Crambidae	Euchromius	ocelleus	Lepidoptera Crambidae Euchromius ocelleus	100	BOLD	North America
23	M	Lasiurus cinereus	Male	Adult	Full	STOMACH	August	2014	Lepidoptera	Noctuidae	Spodoptera	frugiperda	Lepidoptera Noctuidae Spodoptera frugiperda	100	BOLD	North America
23	N	Lasiurus cinereus	Male	Adult	Full	STOMACH	August	2014	Lepidoptera	Noctuidae	Spodoptera	frugiperda	Lepidoptera Noctuidae Spodoptera frugiperda	100	BOLD	Only identified to Lepidoptera, but clustered within S. frugiperda
23	O	Lasiurus cinereus	Male	Adult	Full	STOMACH	August	2014	Lepidoptera	Noctuidae	Spodoptera	frugiperda	Lepidoptera Noctuidae Spodoptera frugiperda	100	BOLD	North America
23	P	Lasiurus cinereus	Male	Adult	Full	STOMACH	August	2014	Lepidoptera	Noctuidae	Spodoptera	frugiperda	Lepidoptera Noctuidae Spodoptera frugiperda	100	BOLD	North America
23	Q	Lasiurus cinereus	Male	Adult	Full	STOMACH	August	2014	Lepidoptera	B	.	.	Lepidoptera B	98.72	BOLD	.
23	R	Lasiurus cinereus	Male	Adult	Full	STOMACH	August	2014	Lepidoptera	Noctuidae	Spodoptera	frugiperda	Lepidoptera Noctuidae Spodoptera frugiperda	100	BOLD	North America
23	S	Lasiurus cinereus	Male	Adult	Full	STOMACH	August	2014	Lepidoptera	Noctuidae	Spodoptera	frugiperda	Lepidoptera Noctuidae Spodoptera frugiperda	100	BOLD	North America
24	A	Lasiurus cinereus	Female	Adult	Full	STOMACH	August	2014	Orthoptera	Gryllidae	Gryllus	A	Orthoptera Gryllidae Gryllus A	100	BOLD	North America
24	B	Lasiurus cinereus	Female	Adult	Full	STOMACH	August	2014	Lepidoptera	Noctuidae	Condica	sutor	Lepidoptera Noctuidae Condica sutor	100	BOLD	North America
24	C	Lasiurus cinereus	Female	Adult	Full	STOMACH	August	2014	Orthoptera	Gryllidae	Gryllus	A	Orthoptera Gryllidae Gryllus A	100	BOLD	North America
24	D	Lasiurus cinereus	Female	Adult	Full	STOMACH	August	2014	Lepidoptera	Noctuidae	Condica	sutor	Lepidoptera Noctuidae Condica sutor	100	BOLD	North America
24	F	Lasiurus cinereus	Female	Adult	Full	STOMACH	August	2014	Lepidoptera	Noctuidae	Peridroma	saucia	Lepidoptera Noctuidae Peridroma saucia	100	BOLD	North America
24	G	Lasiurus cinereus	Female	Adult	Full	STOMACH	August	2014	Lepidoptera	Noctuidae	Elaphria	A	Lepidoptera Noctuidae Elaphria A	100	BOLD	North America; Only identified to Lepidoptera, but clustered with E. grata
24	H	Lasiurus cinereus	Female	Adult	Full	STOMACH	August	2014	Lepidoptera	Erebidae	Caenurgia	erechtea	Lepidoptera Erebidae Caenurgia erechtea	100	BOLD	North America
24	I	Lasiurus cinereus	Female	Adult	Full	STOMACH	August	2014	Orthoptera	Gryllidae	Gryllus	A	Orthoptera Gryllidae Gryllus A	100	BOLD	North America
25	A	Lasiurus borealis	Female	Adult	Not Full	STOMACH	August	2014	Lepidoptera	Geometridae	Digrammia	continuata	Lepidoptera Geometridae Digrammia continuata	100	BOLD	North America
25	B	Lasiurus borealis	Female	Adult	Not Full	STOMACH	August	2014	Lepidoptera	Geometridae	Digrammia	continuata	Lepidoptera Geometridae Digrammia continuata	100	BOLD	North America
25	D	Lasiurus borealis	Female	Adult	Not Full	STOMACH	August	2014	Lepidoptera	Erebidae	Argyrostrotis	anilis	Lepidoptera Erebidae Argyrostrotis anilis	99.36	BOLD	North America
25	F	Lasiurus borealis	Female	Adult	Not Full	STOMACH	August	2014	Lepidoptera	Noctuidae	Spodoptera	frugiperda	Lepidoptera Noctuidae Spodoptera frugiperda	100	BOLD	North America
25	G	Lasiurus borealis	Female	Adult	Not Full	STOMACH	August	2014	Lepidoptera	Noctuidae	Spodoptera	frugiperda	Lepidoptera Noctuidae Spodoptera frugiperda	100	BOLD	North America
25	H	Lasiurus borealis	Female	Adult	Not Full	STOMACH	August	2014	Lepidoptera	Noctuidae	Spodoptera	frugiperda	Lepidoptera Noctuidae Spodoptera frugiperda	100	BOLD	North America
25	I	Lasiurus borealis	Female	Adult	Not Full	STOMACH	August	2014	Orthoptera	Gryllidae	Gryllus	A	Orthoptera Gryllidae Gryllus A	100	BOLD	North America
25	J	Lasiurus borealis	Female	Adult	Not Full	STOMACH	August	2014	Lepidoptera	Noctuidae	Spodoptera	frugiperda	Lepidoptera Noctuidae Spodoptera frugiperda	100	BOLD	North America
25	K	Lasiurus borealis	Female	Adult	Not Full	STOMACH	August	2014	Orthoptera	Gryllidae	Gryllus	A	Orthoptera Gryllidae Gryllus A	100	BOLD	North America
25	L	Lasiurus borealis	Female	Adult	Not Full	STOMACH	August	2014	Lepidoptera	Erebidae	Argyrostrotis	anilis	Lepidoptera Erebidae Argyrostrotis anilis	100	BOLD	North America
26	A	Lasiurus borealis	Male	Adult	Not Full	STOMACH	August	2014	Lepidoptera	Notodontidae	Clostera	inclusa	Lepidoptera Notodontidae Clostera inclusa	100	BOLD	North America
26	B	Lasiurus borealis	Male	Adult	Not Full	STOMACH	August	2014	Lepidoptera	J	.	.	Lepidoptera J	100	BOLD	Several families
26	C	Lasiurus borealis	Male	Adult	Not Full	STOMACH	August	2014	Lepidoptera	Notodontidae	Clostera	inclusa	Lepidoptera Notodontidae Clostera inclusa	100	BOLD	North America
26	D	Lasiurus borealis	Male	Adult	Not Full	STOMACH	August	2014	Lepidoptera	Notodontidae	Clostera	inclusa	Lepidoptera Notodontidae Clostera inclusa	100	BOLD	North America
26	E	Lasiurus borealis	Male	Adult	Not Full	STOMACH	August	2014	Lepidoptera	J	.	.	Lepidoptera J	100	BOLD	Several families
26	F	Lasiurus borealis	Male	Adult	Not Full	STOMACH	August	2014	Lepidoptera	Notodontidae	Clostera	inclusa	Lepidoptera Notodontidae Clostera inclusa	100	BOLD	North America
26	I	Lasiurus borealis	Male	Adult	Not Full	STOMACH	August	2014	Lepidoptera	G	.	.	Lepidoptera G	100	BOLD	Several families
26	L	Lasiurus borealis	Male	Adult	Not Full	STOMACH	August	2014	Lepidoptera	Notodontidae	Clostera	inclusa	Lepidoptera Notodontidae Clostera inclusa	99.36	BOLD	Several families
26	M	Lasiurus borealis	Male	Adult	Not Full	STOMACH	August	2014	Lepidoptera	Notodontidae	Clostera	inclusa	Lepidoptera Notodontidae Clostera inclusa	100	BOLD	North America
26	N	Lasiurus borealis	Male	Adult	Not Full	STOMACH	August	2014	Lepidoptera	Notodontidae	Clostera	inclusa	Lepidoptera Notodontidae Clostera inclusa	99.36	BOLD	North America
26	O	Lasiurus borealis	Male	Adult	Not Full	STOMACH	August	2014	Lepidoptera	Erebidae	Bleptina	caradrinalis	Lepidoptera Erebidae Bleptina caradrinalis	100	BOLD	North America
26	Q	Lasiurus borealis	Male	Adult	Not Full	STOMACH	August	2014	Lepidoptera	Notodontidae	Clostera	inclusa	Lepidoptera Notodontidae Clostera inclusa	100	BOLD	North America
26	S	Lasiurus borealis	Male	Adult	Not Full	STOMACH	August	2014	Lepidoptera	Erebidae	Bleptina	caradrinalis	Lepidoptera Erebidae Bleptina caradrinalis	100	BOLD	North America
27	A	Lasiurus borealis	Female	Adult	Not Full	STOMACH	August	2014	Orthoptera	Gryllidae	Gryllus	A	Orthoptera Gryllidae Gryllus A	100	BOLD	North America
27	B	Lasiurus borealis	Female	Adult	Not Full	STOMACH	August	2014	Orthoptera	Gryllidae	Gryllus	A	Orthoptera Gryllidae Gryllus A	100	BOLD	North America
27	C	Lasiurus borealis	Female	Adult	Not Full	STOMACH	August	2014	Orthoptera	Gryllidae	Gryllus	A	Orthoptera Gryllidae Gryllus A	100	BOLD	North America
27	D	Lasiurus borealis	Female	Adult	Not Full	STOMACH	August	2014	Orthoptera	Gryllidae	Gryllus	A	Orthoptera Gryllidae Gryllus A	100	BOLD	North America
27	F	Lasiurus borealis	Female	Adult	Not Full	STOMACH	August	2014	Orthoptera	Gryllidae	Gryllus	A	Orthoptera Gryllidae Gryllus A	100	BOLD	North America
27	G	Lasiurus borealis	Female	Adult	Not Full	STOMACH	August	2014	Orthoptera	Gryllidae	Gryllus	A	Orthoptera Gryllidae Gryllus A	100	BOLD	North America
27	H	Lasiurus borealis	Female	Adult	Not Full	STOMACH	August	2014	Orthoptera	Gryllidae	Gryllus	A	Orthoptera Gryllidae Gryllus A	100	BOLD	North America
27	I	Lasiurus borealis	Female	Adult	Not Full	STOMACH	August	2014	Orthoptera	Gryllidae	Gryllus	A	Orthoptera Gryllidae Gryllus A	99.36	BOLD	North America
27	J	Lasiurus borealis	Female	Adult	Not Full	STOMACH	August	2014	Orthoptera	Gryllidae	Gryllus	A	Orthoptera Gryllidae Gryllus A	100	BOLD	North America
27	K	Lasiurus borealis	Female	Adult	Not Full	STOMACH	August	2014	Orthoptera	Gryllidae	Gryllus	A	Orthoptera Gryllidae Gryllus A	100	BOLD	North America
28	C	Lasiurus borealis	Male	Adult	Not full	STOMACH	August	2014	Diptera	Drosophilidae	Drosophila	suzukii	Diptera Drosophilidae Drosophila suzukii	100	BOLD	North America
28	D	Lasiurus borealis	Male	Adult	Not full	STOMACH	August	2014	Coleoptera	Mycetophagidae	Typhaea	stercorea	Coleoptera Mycetophagidae Typhaea stercorea	100	BOLD	North America
28	E	Lasiurus borealis	Male	Adult	Not full	STOMACH	August	2014	Diptera	Mycetophilidae	A	.	Diptera Mycetophilidae A	100	BOLD	.
28	G	Lasiurus borealis	Male	Adult	Not full	STOMACH	August	2014	Coleoptera	Mycetophagidae	Typhaea	stercorea	Coleoptera Mycetophagidae Typhaea stercorea	100	BOLD	.
28	K	Lasiurus borealis	Male	Adult	Not full	STOMACH	August	2014	Coleoptera	Mycetophagidae	Typhaea	stercorea	Coleoptera Mycetophagidae Typhaea stercorea	100	BOLD	.
28	M	Lasiurus borealis	Male	Adult	Not full	STOMACH	August	2014	Coleoptera	Mycetophagidae	Typhaea	stercorea	Coleoptera Mycetophagidae Typhaea stercorea	100	BOLD	.
28	N	Lasiurus borealis	Male	Adult	Not full	STOMACH	August	2014	Coleoptera	Mycetophagidae	Typhaea	stercorea	Coleoptera Mycetophagidae Typhaea stercorea	100	BOLD	.
28	O	Lasiurus borealis	Male	Adult	Not full	STOMACH	August	2014	Diptera	Mycetophilidae	A	.	Diptera Mycetophilidae A	100	BOLD	.
28	P	Lasiurus borealis	Male	Adult	Not full	STOMACH	August	2014	Coleoptera	Mycetophagidae	Typhaea	stercorea	Coleoptera Mycetophagidae Typhaea stercorea	100	BOLD	.
28	Q	Lasiurus borealis	Male	Adult	Not full	STOMACH	August	2014	Diptera	Drosophilidae	Drosophila	suzukii	Diptera Drosophilidae Drosophila suzukii	100	BOLD	North America
29	B	Lasiurus cinereus	Male	Adult	Full	STOMACH	August	2014	Lepidoptera	Noctuidae	Helicoverpa	zea	Lepidoptera Noctuidae Helicoverpa zea	100	BOLD	North America
29	D	Lasiurus cinereus	Male	Adult	Full	STOMACH	August	2014	Orthoptera	Gryllidae	Gryllus	A	Orthoptera Gryllidae Gryllus A	100	BOLD	North America
29	E	Lasiurus cinereus	Male	Adult	Full	STOMACH	August	2014	Orthoptera	Gryllidae	Gryllus	A	Orthoptera Gryllidae Gryllus A	100	BOLD	North America
29	G	Lasiurus cinereus	Male	Adult	Full	STOMACH	August	2014	Orthoptera	Gryllidae	Gryllus	A	Orthoptera Gryllidae Gryllus A	98.67	BOLD	North America
29	H	Lasiurus cinereus	Male	Adult	Full	STOMACH	August	2014	Orthoptera	Gryllidae	Gryllus	A	Orthoptera Gryllidae Gryllus A	98.72	BOLD	North America
29	I	Lasiurus cinereus	Male	Adult	Full	STOMACH	August	2014	Orthoptera	Gryllidae	Gryllus	A	Orthoptera Gryllidae Gryllus A	100	BOLD	North America
29	J	Lasiurus cinereus	Male	Adult	Full	STOMACH	August	2014	Lepidoptera	Noctuidae	Spodoptera	frugiperda	Lepidoptera Noctuidae Spodoptera frugiperda	100	BOLD	North America
29	K	Lasiurus cinereus	Male	Adult	Full	STOMACH	August	2014	Lepidoptera	Erebidae	Hypena	scabra	Lepidoptera Erebidae Hypena scabra	100	BOLD	North America
29	L	Lasiurus cinereus	Male	Adult	Full	STOMACH	August	2014	Lepidoptera	Erebidae	Hypena	scabra	Lepidoptera Erebidae Hypena scabra	100	BOLD	North America
29	N	Lasiurus cinereus	Male	Adult	Full	STOMACH	August	2014	Orthoptera	Gryllidae	Gryllus	A	Orthoptera Gryllidae Gryllus A	99.33	BOLD	North America
30	A	Lasiurus cinereus	Male	Adult	Not Full	STOMACH	August	2014	Orthoptera	Gryllidae	Gryllus	A	Orthoptera Gryllidae Gryllus A	99.36	BOLD	North America
30	B	Lasiurus cinereus	Male	Adult	Not Full	STOMACH	August	2014	Orthoptera	Gryllidae	Gryllus	A	Orthoptera Gryllidae Gryllus A	100	BOLD	North America
30	D	Lasiurus cinereus	Male	Adult	Not Full	STOMACH	August	2014	Orthoptera	Gryllidae	Gryllus	A	Orthoptera Gryllidae Gryllus A	99.36	BOLD	North America
30	E	Lasiurus cinereus	Male	Adult	Not Full	STOMACH	August	2014	Lepidoptera	Erebidae	Bleptina	caradrinalis	Lepidoptera Erebidae Bleptina caradrinalis	100	BOLD	North America
30	F	Lasiurus cinereus	Male	Adult	Not Full	STOMACH	August	2014	Orthoptera	Gryllidae	Gryllus	A	Orthoptera Gryllidae Gryllus A	99.36	BOLD	North America
30	G	Lasiurus cinereus	Male	Adult	Not Full	STOMACH	August	2014	Orthoptera	Gryllidae	Gryllus	A	Orthoptera Gryllidae Gryllus A	100	BOLD	North America
30	H	Lasiurus cinereus	Male	Adult	Not Full	STOMACH	August	2014	Orthoptera	Gryllidae	Gryllus	A	Orthoptera Gryllidae Gryllus A	100	BOLD	North America
30	I	Lasiurus cinereus	Male	Adult	Not Full	STOMACH	August	2014	Orthoptera	Gryllidae	Gryllus	A	Orthoptera Gryllidae Gryllus A	100	BOLD	North America
30	J	Lasiurus cinereus	Male	Adult	Not Full	STOMACH	August	2014	Orthoptera	Gryllidae	Gryllus	A	Orthoptera Gryllidae Gryllus A	100	BOLD	North America
30	L	Lasiurus cinereus	Male	Adult	Not Full	STOMACH	August	2014	Orthoptera	Gryllidae	Gryllus	A	Orthoptera Gryllidae Gryllus A	100	BOLD	North America
30	M	Lasiurus cinereus	Male	Adult	Not Full	STOMACH	August	2014	Orthoptera	Gryllidae	Gryllus	A	Orthoptera Gryllidae Gryllus A	100	BOLD	North America
30	N	Lasiurus cinereus	Male	Adult	Not Full	STOMACH	August	2014	Orthoptera	Gryllidae	Gryllus	A	Orthoptera Gryllidae Gryllus A	100	BOLD	North America
31	A	Lasiurus cinereus	Female	Adult	Full	STOMACH	August	2014	Orthoptera	Gryllidae	Gryllus	A	Orthoptera Gryllidae Gryllus A	100	BOLD	North America
31	B	Lasiurus cinereus	Female	Adult	Full	STOMACH	August	2014	Lepidoptera	Erebidae	Bleptina	caradrinalis	Lepidoptera Erebidae Bleptina caradrinalis	100	BOLD	North America
31	C	Lasiurus cinereus	Female	Adult	Full	STOMACH	August	2014	Orthoptera	Gryllidae	Gryllus	A	Orthoptera Gryllidae Gryllus A	100	BOLD	North America
31	D	Lasiurus cinereus	Female	Adult	Full	STOMACH	August	2014	Orthoptera	Gryllidae	Gryllus	A	Orthoptera Gryllidae Gryllus A	99.35	BOLD	North America
31	H	Lasiurus cinereus	Female	Adult	Full	STOMACH	August	2014	Orthoptera	Gryllidae	Gryllus	A	Orthoptera Gryllidae Gryllus A	100	BOLD	North America
31	I	Lasiurus cinereus	Female	Adult	Full	STOMACH	August	2014	Orthoptera	Gryllidae	Gryllus	A	Orthoptera Gryllidae Gryllus A	98.72	BOLD	North America
31	J	Lasiurus cinereus	Female	Adult	Full	STOMACH	August	2014	Orthoptera	Gryllidae	Gryllus	A	Orthoptera Gryllidae Gryllus A	99.36	BOLD	North America
31	L	Lasiurus cinereus	Female	Adult	Full	STOMACH	August	2014	Lepidoptera	Erebidae	Bleptina	caradrinalis	Lepidoptera Erebidae Bleptina caradrinalis	100	BOLD	North America
31	M	Lasiurus cinereus	Female	Adult	Full	STOMACH	August	2014	Orthoptera	Gryllidae	Gryllus	A	Orthoptera Gryllidae Gryllus A	100	BOLD	North America
31	N	Lasiurus cinereus	Female	Adult	Full	STOMACH	August	2014	Orthoptera	Gryllidae	Gryllus	A	Orthoptera Gryllidae Gryllus A	100	BOLD	North America
31	O	Lasiurus cinereus	Female	Adult	Full	STOMACH	August	2014	Orthoptera	Gryllidae	Gryllus	A	Orthoptera Gryllidae Gryllus A	100	BOLD	North America
31	P	Lasiurus cinereus	Female	Adult	Full	STOMACH	August	2014	Orthoptera	Gryllidae	Gryllus	A	Orthoptera Gryllidae Gryllus A	98.72	BOLD	North America
31	Q	Lasiurus cinereus	Female	Adult	Full	STOMACH	August	2014	Orthoptera	Gryllidae	Gryllus	A	Orthoptera Gryllidae Gryllus A	100	BOLD	North America
32	A	Lasiurus cinereus	Female	Juvenile	Full	STOMACH	August	2013	Orthoptera	Gryllidae	Gryllus	A	Orthoptera Gryllidae Gryllus A	100	BOLD	North America
32	C	Lasiurus cinereus	Female	Juvenile	Full	STOMACH	August	2013	Orthoptera	Gryllidae	Gryllus	A	Orthoptera Gryllidae Gryllus A	100	BOLD	North America
32	D	Lasiurus cinereus	Female	Juvenile	Full	STOMACH	August	2013	Orthoptera	Gryllidae	Gryllus	A	Orthoptera Gryllidae Gryllus A	100	BOLD	North America
32	G	Lasiurus cinereus	Female	Juvenile	Full	STOMACH	August	2013	Orthoptera	Gryllidae	Gryllus	A	Orthoptera Gryllidae Gryllus A	100	BOLD	North America
32	H	Lasiurus cinereus	Female	Juvenile	Full	STOMACH	August	2013	Orthoptera	Gryllidae	Gryllus	A	Orthoptera Gryllidae Gryllus A	100	BOLD	North America
32	I	Lasiurus cinereus	Female	Juvenile	Full	STOMACH	August	2013	Orthoptera	Gryllidae	Gryllus	A	Orthoptera Gryllidae Gryllus A	100	BOLD	North America
32	J	Lasiurus cinereus	Female	Juvenile	Full	STOMACH	August	2013	Orthoptera	Gryllidae	Gryllus	A	Orthoptera Gryllidae Gryllus A	100	BOLD	North America
32	K	Lasiurus cinereus	Female	Juvenile	Full	STOMACH	August	2013	Orthoptera	Gryllidae	Gryllus	A	Orthoptera Gryllidae Gryllus A	100	BOLD	North America
32	L	Lasiurus cinereus	Female	Juvenile	Full	STOMACH	August	2013	Orthoptera	Gryllidae	Gryllus	A	Orthoptera Gryllidae Gryllus A	100	BOLD	North America
32	M	Lasiurus cinereus	Female	Juvenile	Full	STOMACH	August	2013	Orthoptera	Gryllidae	Gryllus	A	Orthoptera Gryllidae Gryllus A	99.36	BOLD	North America
32	N	Lasiurus cinereus	Female	Juvenile	Full	STOMACH	August	2013	Orthoptera	Gryllidae	Gryllus	A	Orthoptera Gryllidae Gryllus A	100	BOLD	North America
33	A	Lasiurus borealis	Female	Juvenile	Not Full	STOMACH	August	2013	Orthoptera	Gryllidae	Gryllus	A	Orthoptera Gryllidae Gryllus A	100	BOLD	North America
33	B	Lasiurus borealis	Female	Juvenile	Not Full	STOMACH	August	2013	Orthoptera	Gryllidae	Gryllus	A	Orthoptera Gryllidae Gryllus A	100	BOLD	North America
33	C	Lasiurus borealis	Female	Juvenile	Not Full	STOMACH	August	2013	Orthoptera	Gryllidae	Gryllus	A	Orthoptera Gryllidae Gryllus A	100	BOLD	North America
33	D	Lasiurus borealis	Female	Juvenile	Not Full	STOMACH	August	2013	Orthoptera	Gryllidae	Gryllus	A	Orthoptera Gryllidae Gryllus A	100	BOLD	North America
33	E	Lasiurus borealis	Female	Juvenile	Not Full	STOMACH	August	2013	Orthoptera	Gryllidae	Gryllus	A	Orthoptera Gryllidae Gryllus A	100	BOLD	North America
33	F	Lasiurus borealis	Female	Juvenile	Not Full	STOMACH	August	2013	Orthoptera	Gryllidae	Gryllus	A	Orthoptera Gryllidae Gryllus A	100	BOLD	North America
33	G	Lasiurus borealis	Female	Juvenile	Not Full	STOMACH	August	2013	Orthoptera	Gryllidae	Gryllus	A	Orthoptera Gryllidae Gryllus A	100	BOLD	North America
33	L	Lasiurus borealis	Female	Juvenile	Not Full	STOMACH	August	2013	Orthoptera	Gryllidae	Gryllus	A	Orthoptera Gryllidae Gryllus A	100	BOLD	North America
33	M	Lasiurus borealis	Female	Juvenile	Not Full	STOMACH	August	2013	Orthoptera	Gryllidae	Gryllus	A	Orthoptera Gryllidae Gryllus A	100	BOLD	North America
33	O	Lasiurus borealis	Female	Juvenile	Not Full	STOMACH	August	2013	Orthoptera	Gryllidae	Gryllus	A	Orthoptera Gryllidae Gryllus A	100	BOLD	North America
33	P	Lasiurus borealis	Female	Juvenile	Not Full	STOMACH	August	2013	Orthoptera	Gryllidae	Gryllus	A	Orthoptera Gryllidae Gryllus A	99.02	BOLD	North America
33	Q	Lasiurus borealis	Female	Juvenile	Not Full	STOMACH	August	2013	Orthoptera	Gryllidae	Gryllus	A	Orthoptera Gryllidae Gryllus A	99.36	BOLD	North America
33	R	Lasiurus borealis	Female	Juvenile	Not Full	STOMACH	August	2013	Orthoptera	Gryllidae	Gryllus	A	Orthoptera Gryllidae Gryllus A	100	BOLD	North America
33	S	Lasiurus borealis	Female	Juvenile	Not Full	STOMACH	August	2013	Orthoptera	Gryllidae	Gryllus	A	Orthoptera Gryllidae Gryllus A	100	BOLD	North America
33	T	Lasiurus borealis	Female	Juvenile	Not Full	STOMACH	August	2013	Orthoptera	Gryllidae	Gryllus	A	Orthoptera Gryllidae Gryllus A	100	BOLD	North America
34	A	Lasiurus borealis	Male	Juvenile	Not full	STOMACH	August	2013	Lepidoptera	Crambidae	Euchromius	ocelleus	Lepidoptera Crambidae Euchromius ocelleus	100	BOLD	North America
34	B	Lasiurus borealis	Male	Juvenile	Not full	STOMACH	August	2013	Lepidoptera	Crambidae	Euchromius	ocelleus	Lepidoptera Crambidae Euchromius ocelleus	100	BOLD	North America
34	C	Lasiurus borealis	Male	Juvenile	Not full	STOMACH	August	2013	Lepidoptera	Crambidae	Euchromius	ocelleus	Lepidoptera Crambidae Euchromius ocelleus	100	BOLD	North America
34	D	Lasiurus borealis	Male	Juvenile	Not full	STOMACH	August	2013	Lepidoptera	Crambidae	Euchromius	ocelleus	Lepidoptera Crambidae Euchromius ocelleus	100	BOLD	North America
34	E	Lasiurus borealis	Male	Juvenile	Not full	STOMACH	August	2013	Lepidoptera	Crambidae	Euchromius	ocelleus	Lepidoptera Crambidae Euchromius ocelleus	100	BOLD	North America
34	F	Lasiurus borealis	Male	Juvenile	Not full	STOMACH	August	2013	Lepidoptera	Crambidae	Euchromius	ocelleus	Lepidoptera Crambidae Euchromius ocelleus	100	BOLD	North America
34	G	Lasiurus borealis	Male	Juvenile	Not full	STOMACH	August	2013	Lepidoptera	Crambidae	Euchromius	ocelleus	Lepidoptera Crambidae Euchromius ocelleus	100	BOLD	North America
34	H	Lasiurus borealis	Male	Juvenile	Not full	STOMACH	August	2013	Lepidoptera	Crambidae	Euchromius	ocelleus	Lepidoptera Crambidae Euchromius ocelleus	100	BOLD	North America
34	J	Lasiurus borealis	Male	Juvenile	Not full	STOMACH	August	2013	Lepidoptera	Crambidae	Euchromius	ocelleus	Lepidoptera Crambidae Euchromius ocelleus	99.36	BOLD	North America
34	K	Lasiurus borealis	Male	Juvenile	Not full	STOMACH	August	2013	Lepidoptera	Crambidae	Euchromius	ocelleus	Lepidoptera Crambidae Euchromius ocelleus	99.36	BOLD	North America
34	M	Lasiurus borealis	Male	Juvenile	Not full	STOMACH	August	2013	Lepidoptera	Crambidae	Euchromius	ocelleus	Lepidoptera Crambidae Euchromius ocelleus	100	BOLD	North America
35	F	Lasiurus borealis	Male	Adult	Not Full	STOMACH	August	2013	Orthoptera	Gryllidae	Gryllus	A	Orthoptera Gryllidae Gryllus A	100	BOLD	North America
35	G	Lasiurus borealis	Male	Adult	Not Full	STOMACH	August	2013	Orthoptera	Gryllidae	Gryllus	A	Orthoptera Gryllidae Gryllus A	100	BOLD	North America
35	H	Lasiurus borealis	Male	Adult	Not Full	STOMACH	August	2013	Orthoptera	Gryllidae	Gryllus	A	Orthoptera Gryllidae Gryllus A	99.36	BOLD	North America
35	I	Lasiurus borealis	Male	Adult	Not Full	STOMACH	August	2013	Orthoptera	Gryllidae	Gryllus	A	Orthoptera Gryllidae Gryllus A	100	BOLD	North America
35	M	Lasiurus borealis	Male	Adult	Not Full	STOMACH	August	2013	Orthoptera	Gryllidae	Gryllus	A	Orthoptera Gryllidae Gryllus A	100	BOLD	North America
35	N	Lasiurus borealis	Male	Adult	Not Full	STOMACH	August	2013	Orthoptera	Gryllidae	Gryllus	A	Orthoptera Gryllidae Gryllus A	100	BOLD	North America
35	O	Lasiurus borealis	Male	Adult	Not Full	STOMACH	August	2013	Orthoptera	Gryllidae	Gryllus	A	Orthoptera Gryllidae Gryllus A	100	BOLD	North America
35	P	Lasiurus borealis	Male	Adult	Not Full	STOMACH	August	2013	Orthoptera	Gryllidae	Gryllus	A	Orthoptera Gryllidae Gryllus A	100	BOLD	North America
35	Q	Lasiurus borealis	Male	Adult	Not Full	STOMACH	August	2013	Orthoptera	Gryllidae	Gryllus	A	Orthoptera Gryllidae Gryllus A	100	BOLD	North America
35	V	Lasiurus borealis	Male	Adult	Not Full	STOMACH	August	2013	Orthoptera	Gryllidae	Gryllus	A	Orthoptera Gryllidae Gryllus A	99.36	BOLD	North America
35	W	Lasiurus borealis	Male	Adult	Not Full	STOMACH	August	2013	Orthoptera	Gryllidae	Gryllus	A	Orthoptera Gryllidae Gryllus A	100	BOLD	North America
35	X	Lasiurus borealis	Male	Adult	Not Full	STOMACH	August	2013	Orthoptera	Gryllidae	Gryllus	A	Orthoptera Gryllidae Gryllus A	99.36	BOLD	North America
35	Y	Lasiurus borealis	Male	Adult	Not Full	STOMACH	August	2013	Orthoptera	Gryllidae	Gryllus	A	Orthoptera Gryllidae Gryllus A	100	BOLD	North America
35	Z	Lasiurus borealis	Male	Adult	Not Full	STOMACH	August	2013	Orthoptera	Gryllidae	Gryllus	A	Orthoptera Gryllidae Gryllus A	100	BOLD	North America
36	A	Lasiurus borealis	Male	Adult	Not Full	STOMACH	July	2014	Orthoptera	Gryllidae	Gryllus	A	Orthoptera Gryllidae Gryllus A	100	BOLD	North America
36	C	Lasiurus borealis	Male	Adult	Not Full	STOMACH	July	2014	Orthoptera	Gryllidae	Gryllus	A	Orthoptera Gryllidae Gryllus A	100	BOLD	North America
36	D	Lasiurus borealis	Male	Adult	Not Full	STOMACH	July	2014	Orthoptera	Gryllidae	Gryllus	A	Orthoptera Gryllidae Gryllus A	100	BOLD	North America
36	E	Lasiurus borealis	Male	Adult	Not Full	STOMACH	July	2014	Orthoptera	Gryllidae	Gryllus	A	Orthoptera Gryllidae Gryllus A	100	BOLD	North America
36	G	Lasiurus borealis	Male	Adult	Not Full	STOMACH	July	2014	Orthoptera	Gryllidae	Gryllus	A	Orthoptera Gryllidae Gryllus A	100	BOLD	North America
36	H	Lasiurus borealis	Male	Adult	Not Full	STOMACH	July	2014	Orthoptera	Gryllidae	Gryllus	A	Orthoptera Gryllidae Gryllus A	100	BOLD	North America
36	I	Lasiurus borealis	Male	Adult	Not Full	STOMACH	July	2014	Orthoptera	Gryllidae	Gryllus	A	Orthoptera Gryllidae Gryllus A	100	BOLD	North America
36	J	Lasiurus borealis	Male	Adult	Not Full	STOMACH	July	2014	Orthoptera	Gryllidae	Gryllus	A	Orthoptera Gryllidae Gryllus A	100	BOLD	North America
36	K	Lasiurus borealis	Male	Adult	Not Full	STOMACH	July	2014	Orthoptera	Gryllidae	Gryllus	A	Orthoptera Gryllidae Gryllus A	100	BOLD	North America
36	L	Lasiurus borealis	Male	Adult	Not Full	STOMACH	July	2014	Orthoptera	Gryllidae	Gryllus	A	Orthoptera Gryllidae Gryllus A	100	BOLD	North America
36	M	Lasiurus borealis	Male	Adult	Not Full	STOMACH	July	2014	Orthoptera	Gryllidae	Gryllus	A	Orthoptera Gryllidae Gryllus A	100	BOLD	North America
37	A	Lasiurus cinereus	Female	Juvenile	Full	STOMACH	August	2013	Orthoptera	Gryllidae	Gryllus	A	Orthoptera Gryllidae Gryllus A	100	BOLD	North America
37	B	Lasiurus cinereus	Female	Juvenile	Full	STOMACH	August	2013	Orthoptera	Gryllidae	Gryllus	A	Orthoptera Gryllidae Gryllus A	100	BOLD	North America
37	C	Lasiurus cinereus	Female	Juvenile	Full	STOMACH	August	2013	Orthoptera	Gryllidae	Gryllus	A	Orthoptera Gryllidae Gryllus A	100	BOLD	North America
37	E	Lasiurus cinereus	Female	Juvenile	Full	STOMACH	August	2013	Orthoptera	Gryllidae	Gryllus	A	Orthoptera Gryllidae Gryllus A	100	BOLD	North America
37	F	Lasiurus cinereus	Female	Juvenile	Full	STOMACH	August	2013	Orthoptera	Gryllidae	Gryllus	A	Orthoptera Gryllidae Gryllus A	100	BOLD	North America
37	G	Lasiurus cinereus	Female	Juvenile	Full	STOMACH	August	2013	Orthoptera	Gryllidae	Gryllus	A	Orthoptera Gryllidae Gryllus A	100	BOLD	North America
37	H	Lasiurus cinereus	Female	Juvenile	Full	STOMACH	August	2013	Orthoptera	Gryllidae	Gryllus	A	Orthoptera Gryllidae Gryllus A	100	BOLD	North America
37	J	Lasiurus cinereus	Female	Juvenile	Full	STOMACH	August	2013	Orthoptera	Gryllidae	Gryllus	A	Orthoptera Gryllidae Gryllus A	100	BOLD	North America
37	L	Lasiurus cinereus	Female	Juvenile	Full	STOMACH	August	2013	Orthoptera	Gryllidae	Gryllus	A	Orthoptera Gryllidae Gryllus A	99.36	BOLD	North America
37	M	Lasiurus cinereus	Female	Juvenile	Full	STOMACH	August	2013	Orthoptera	Gryllidae	Gryllus	A	Orthoptera Gryllidae Gryllus A	100	BOLD	North America
37	N	Lasiurus cinereus	Female	Juvenile	Full	STOMACH	August	2013	Orthoptera	Gryllidae	Gryllus	A	Orthoptera Gryllidae Gryllus A	100	BOLD	North America
37	O	Lasiurus cinereus	Female	Juvenile	Full	STOMACH	August	2013	Orthoptera	Gryllidae	Gryllus	A	Orthoptera Gryllidae Gryllus A	100	BOLD	North America
37	P	Lasiurus cinereus	Female	Juvenile	Full	STOMACH	August	2013	Orthoptera	Gryllidae	Gryllus	A	Orthoptera Gryllidae Gryllus A	100	BOLD	North America
38	A	Lasiurus borealis	Female	Adult	Full	STOMACH	August	2013	Lepidoptera	Noctuidae	Spodoptera	frugiperda	Lepidoptera Noctuidae Spodoptera frugiperda	100	BOLD	.
38	B	Lasiurus borealis	Female	Adult	Full	STOMACH	August	2013	Orthoptera	Gryllidae	Gryllus	A	Orthoptera Gryllidae Gryllus A	100	BOLD	North America
38	C	Lasiurus borealis	Female	Adult	Full	STOMACH	August	2013	Orthoptera	Gryllidae	Gryllus	A	Orthoptera Gryllidae Gryllus A	96.79	BOLD	North America
38	D	Lasiurus borealis	Female	Adult	Full	STOMACH	August	2013	Orthoptera	Gryllidae	Gryllus	A	Orthoptera Gryllidae Gryllus A	98.06	BOLD	North America
38	E	Lasiurus borealis	Female	Adult	Full	STOMACH	August	2013	Orthoptera	Gryllidae	Gryllus	A	Orthoptera Gryllidae Gryllus A	100	BOLD	North America
38	F	Lasiurus borealis	Female	Adult	Full	STOMACH	August	2013	Orthoptera	Gryllidae	Gryllus	A	Orthoptera Gryllidae Gryllus A	100	BOLD	North America
38	G	Lasiurus borealis	Female	Adult	Full	STOMACH	August	2013	Orthoptera	Gryllidae	Gryllus	A	Orthoptera Gryllidae Gryllus A	99.33	BOLD	North America
38	H	Lasiurus borealis	Female	Adult	Full	STOMACH	August	2013	Lepidoptera	Noctuidae	Spodoptera	frugiperda	Lepidoptera Noctuidae Spodoptera frugiperda	100	BOLD	North America
38	I	Lasiurus borealis	Female	Adult	Full	STOMACH	August	2013	Orthoptera	Gryllidae	Gryllus	A	Orthoptera Gryllidae Gryllus A	98.99	BOLD	North America
38	J	Lasiurus borealis	Female	Adult	Full	STOMACH	August	2013	Orthoptera	Gryllidae	Gryllus	A	Orthoptera Gryllidae Gryllus A	100	BOLD	North America
38	K	Lasiurus borealis	Female	Adult	Full	STOMACH	August	2013	Orthoptera	Gryllidae	Gryllus	A	Orthoptera Gryllidae Gryllus A	99.36	BOLD	North America
38	L	Lasiurus borealis	Female	Adult	Full	STOMACH	August	2013	Orthoptera	Gryllidae	Gryllus	A	Orthoptera Gryllidae Gryllus A	100	BOLD	North America
38	M	Lasiurus borealis	Female	Adult	Full	STOMACH	August	2013	Orthoptera	Gryllidae	Gryllus	A	Orthoptera Gryllidae Gryllus A	100	BOLD	North America
38	N	Lasiurus borealis	Female	Adult	Full	STOMACH	August	2013	Orthoptera	Gryllidae	Gryllus	A	Orthoptera Gryllidae Gryllus A	100	BOLD	North America
38	O	Lasiurus borealis	Female	Adult	Full	STOMACH	August	2013	Orthoptera	Gryllidae	Gryllus	A	Orthoptera Gryllidae Gryllus A	99.02	BOLD	North America
38	P	Lasiurus borealis	Female	Adult	Full	STOMACH	August	2013	Orthoptera	Gryllidae	Gryllus	A	Orthoptera Gryllidae Gryllus A	100	BOLD	North America
38	Q	Lasiurus borealis	Female	Adult	Full	STOMACH	August	2013	Coleoptera	Nitidulidae	A	.	Coleoptera Nitidulidae A	100	BOLD	.
39	A	Lasiurus borealis	Male	Adult	Not Full	STOMACH	July	2014	Lepidoptera	Erebidae	Idia	concisa	Lepidoptera Erebidae Idia concisa	100	BOLD	.
39	E	Lasiurus borealis	Male	Adult	Not Full	STOMACH	July	2014	Lepidoptera	Erebidae	Idia	concisa	Lepidoptera Erebidae Idia concisa	100	BOLD	.
39	F	Lasiurus borealis	Male	Adult	Not Full	STOMACH	July	2014	Neuroptera	Myrmeleontidae	A	.	Neuroptera Myrmeleontidae A	95.51	BOLD	.
39	G	Lasiurus borealis	Male	Adult	Not Full	STOMACH	July	2014	Neuroptera	Myrmeleontidae	A	.	Neuroptera Myrmeleontidae A	95.51	BOLD	.
39	I	Lasiurus borealis	Male	Adult	Not Full	STOMACH	July	2014	Lepidoptera	Erebidae	Idia	concisa	Lepidoptera Erebidae Idia concisa	98.08	BOLD	.
39	I	Lasiurus borealis	Male	Adult	Not Full	STOMACH	July	2014	Lepidoptera	Erebidae	Idia	concisa	Lepidoptera Erebidae Idia concisa	100	BOLD	.
39	J	Lasiurus borealis	Male	Adult	Not Full	STOMACH	July	2014	Blattodea	Ectobiidae	Parcoblatta	A	Blattodea Ectobiidae Parcoblatta A	100	BOLD	.
39	L	Lasiurus borealis	Male	Adult	Not Full	STOMACH	July	2014	Blattodea	Ectobiidae	Parcoblatta	A	Blattodea Ectobiidae Parcoblatta A	100	BOLD	.
39	M	Lasiurus borealis	Male	Adult	Not Full	STOMACH	July	2014	Lepidoptera	Erebidae	Idia	concisa	Lepidoptera Erebidae Idia concisa	100	BOLD	.
39	N	Lasiurus borealis	Male	Adult	Not Full	STOMACH	July	2014	Blattodea	Ectobiidae	Parcoblatta	A	Blattodea Ectobiidae Parcoblatta A	100	BOLD	.
39	O	Lasiurus borealis	Male	Adult	Not Full	STOMACH	July	2014	Lepidoptera	Erebidae	Idia	concisa	Lepidoptera Erebidae Idia concisa	100	BOLD	.
40	A	Lasiurus borealis	Female	Juvenile	Full	STOMACH	July	2013	Orthoptera	Gryllidae	Gryllus	A	Orthoptera Gryllidae Gryllus A	100	BOLD	North America
40	C	Lasiurus borealis	Female	Juvenile	Full	STOMACH	July	2013	Hemiptera	A	.	.	Hemiptera A	100	BOLD	.
40	D	Lasiurus borealis	Female	Juvenile	Full	STOMACH	July	2013	Hemiptera	A	.	.	Hemiptera A	100	BOLD	.
40	E	Lasiurus borealis	Female	Juvenile	Full	STOMACH	July	2013	Hemiptera	A	.	.	Hemiptera A	100	BOLD	.
40	F	Lasiurus borealis	Female	Juvenile	Full	STOMACH	July	2013	Orthoptera	Gryllidae	Gryllus	A	Orthoptera Gryllidae Gryllus A	100	BOLD	North America
40	G	Lasiurus borealis	Female	Juvenile	Full	STOMACH	July	2013	Orthoptera	Gryllidae	Gryllus	A	Orthoptera Gryllidae Gryllus A	100	BOLD	North America
40	H	Lasiurus borealis	Female	Juvenile	Full	STOMACH	July	2013	Orthoptera	Gryllidae	Gryllus	A	Orthoptera Gryllidae Gryllus A	100	BOLD	North America
40	I	Lasiurus borealis	Female	Juvenile	Full	STOMACH	July	2013	Orthoptera	Gryllidae	Gryllus	A	Orthoptera Gryllidae Gryllus A	100	BOLD	North America
40	J	Lasiurus borealis	Female	Juvenile	Full	STOMACH	July	2013	Hemiptera	A	.	.	Hemiptera A	100	BOLD	.
40	K	Lasiurus borealis	Female	Juvenile	Full	STOMACH	July	2013	Lepidoptera	Tortricidae	Cydia	latiferreana	Lepidoptera Tortricidae Cydia latiferreana	100	BOLD	North America
40	L	Lasiurus borealis	Female	Juvenile	Full	STOMACH	July	2013	Orthoptera	Gryllidae	Gryllus	A	Orthoptera Gryllidae Gryllus A	100	BOLD	North America
40	M	Lasiurus borealis	Female	Juvenile	Full	STOMACH	July	2013	Orthoptera	Gryllidae	Gryllus	A	Orthoptera Gryllidae Gryllus A	100	BOLD	North America
40	O	Lasiurus borealis	Female	Juvenile	Full	STOMACH	July	2013	Hemiptera	A	.	.	Hemiptera A	100	BOLD	.
40	P	Lasiurus borealis	Female	Juvenile	Full	STOMACH	July	2013	Hemiptera	A	.	.	Hemiptera A	100	BOLD	.
41	A	Lasiurus borealis	Male	Adult	Not Full	STOMACH	July	2014	Lepidoptera	Noctuidae	Peridroma	saucia	Lepidoptera Noctuidae Peridroma saucia	100	BOLD	North America
41	C	Lasiurus borealis	Male	Adult	Not Full	STOMACH	July	2014	Lepidoptera	Noctuidae	Spodoptera	frugiperda	Lepidoptera Noctuidae Spodoptera frugiperda	100	BOLD	North America
41	E	Lasiurus borealis	Male	Adult	Not Full	STOMACH	July	2014	Lepidoptera	Noctuidae	Peridroma	saucia	Lepidoptera Noctuidae Peridroma saucia	100	BOLD	Several families. Only identified to Lepidoptera, but clustered within P. saucia
41	F	Lasiurus borealis	Male	Adult	Not Full	STOMACH	July	2014	Lepidoptera	Noctuidae	Peridroma	saucia	Lepidoptera Noctuidae Peridroma saucia	100	BOLD	Several families. Only identified to Lepidoptera, but clustered within P. saucia
41	G	Lasiurus borealis	Male	Adult	Not Full	STOMACH	July	2014	Lepidoptera	Noctuidae	Spodoptera	frugiperda	Lepidoptera Noctuidae Spodoptera frugiperda	100	BOLD	North America
41	H	Lasiurus borealis	Male	Adult	Not Full	STOMACH	July	2014	Blattodea	Ectobiidae	Parcoblatta	A	Blattodea Ectobiidae Parcoblatta A	100	BOLD	.
41	K	Lasiurus borealis	Male	Adult	Not Full	STOMACH	July	2014	Lepidoptera	Crambidae	Achyra	rantalis	Lepidoptera Crambidae Achyra rantalis	100	BOLD	North America
41	N	Lasiurus borealis	Male	Adult	Not Full	STOMACH	July	2014	Lepidoptera	Noctuidae	Spodoptera	frugiperda	Lepidoptera Noctuidae Spodoptera frugiperda	100	BOLD	North America
41	O	Lasiurus borealis	Male	Adult	Not Full	STOMACH	July	2014	Lepidoptera	Noctuidae	Peridroma	saucia	Lepidoptera Noctuidae Peridroma saucia	100	BOLD	Several families. Only identified to Lepidoptera, but clustered within P. saucia
41	P	Lasiurus borealis	Male	Adult	Not Full	STOMACH	July	2014	Lepidoptera	Noctuidae	Peridroma	saucia	Lepidoptera Noctuidae Peridroma saucia	100	BOLD	North America
42	D	Lasiurus borealis	Male	Juvenile	Not Full	STOMACH	July	2013	Blattodea	Ectobiidae	Parcoblatta	A	Blattodea Ectobiidae Parcoblatta A	100	BOLD	North America
42	H	Lasiurus borealis	Male	Juvenile	Not Full	STOMACH	July	2013	Blattodea	Ectobiidae	Parcoblatta	A	Blattodea Ectobiidae Parcoblatta A	99.36	BOLD	North America
42	J	Lasiurus borealis	Male	Juvenile	Not Full	STOMACH	July	2013	Blattodea	Ectobiidae	Parcoblatta	A	Blattodea Ectobiidae Parcoblatta A	100	BOLD	North America
42	L	Lasiurus borealis	Male	Juvenile	Not Full	STOMACH	July	2013	Blattodea	Ectobiidae	Parcoblatta	A	Blattodea Ectobiidae Parcoblatta A	100	BOLD	North America
42	O	Lasiurus borealis	Male	Juvenile	Not Full	STOMACH	July	2013	Blattodea	Ectobiidae	Parcoblatta	A	Blattodea Ectobiidae Parcoblatta A	99.36	BOLD	.
42	R	Lasiurus borealis	Male	Juvenile	Not Full	STOMACH	July	2013	Lepidoptera	Tineidae	Acrolophus	texanella	Lepidoptera Tineidae Acrolophus texanella	100	BOLD	North America
42	S	Lasiurus borealis	Male	Juvenile	Not Full	STOMACH	July	2013	Lepidoptera	Tineidae	Acrolophus	texanella	Lepidoptera Tineidae Acrolophus texanella	99.36	BOLD	North America
42	T	Lasiurus borealis	Male	Juvenile	Not Full	STOMACH	July	2013	Lepidoptera	Tineidae	Acrolophus	texanella	Lepidoptera Tineidae Acrolophus texanella	100	BOLD	North America
42	U	Lasiurus borealis	Male	Juvenile	Not Full	STOMACH	July	2013	Blattodea	Ectobiidae	Parcoblatta	A	Blattodea Ectobiidae Parcoblatta A	100	BOLD	North America
42	V	Lasiurus borealis	Male	Juvenile	Not Full	STOMACH	July	2013	Blattodea	Ectobiidae	Parcoblatta	A	Blattodea Ectobiidae Parcoblatta A	100	BOLD	North America
42	W	Lasiurus borealis	Male	Juvenile	Not Full	STOMACH	July	2013	Blattodea	Ectobiidae	Parcoblatta	A	Blattodea Ectobiidae Parcoblatta A	100	BOLD	North America
43	A	Lasiurus borealis	Female	Adult	Not Full	STOMACH	July	2014	Orthoptera	Gryllidae	Gryllus	A	Orthoptera Gryllidae Gryllus A	99.36	BOLD	North America
43	B	Lasiurus borealis	Female	Adult	Not Full	STOMACH	July	2014	Orthoptera	Gryllidae	Gryllus	A	Orthoptera Gryllidae Gryllus A	100	BOLD	North America
43	C	Lasiurus borealis	Female	Adult	Not Full	STOMACH	July	2014	Orthoptera	Gryllidae	Gryllus	A	Orthoptera Gryllidae Gryllus A	100	BOLD	North America
43	D	Lasiurus borealis	Female	Adult	Not Full	STOMACH	July	2014	Lepidoptera	Noctuidae	Spodoptera	frugiperda	Lepidoptera Noctuidae Spodoptera frugiperda	100	BOLD	North America
43	E	Lasiurus borealis	Female	Adult	Not Full	STOMACH	July	2014	Orthoptera	Gryllidae	Gryllus	A	Orthoptera Gryllidae Gryllus A	98.72	BOLD	North America
43	F	Lasiurus borealis	Female	Adult	Not Full	STOMACH	July	2014	Orthoptera	Gryllidae	Gryllus	A	Orthoptera Gryllidae Gryllus A	100	BOLD	North America
43	G	Lasiurus borealis	Female	Adult	Not Full	STOMACH	July	2014	Orthoptera	Gryllidae	Gryllus	A	Orthoptera Gryllidae Gryllus A	100	BOLD	North America
43	H	Lasiurus borealis	Female	Adult	Not Full	STOMACH	July	2014	Lepidoptera	Erebidae	Idia	concisa	Lepidoptera Erebidae Idia concisa	99.36	BOLD	North America
43	L	Lasiurus borealis	Female	Adult	Not Full	STOMACH	July	2014	Orthoptera	Gryllidae	Gryllus	A	Orthoptera Gryllidae Gryllus A	100	BOLD	North America
43	O	Lasiurus borealis	Female	Adult	Not Full	STOMACH	July	2014	Lepidoptera	Noctuidae	Spodoptera	frugiperda	Lepidoptera Noctuidae Spodoptera frugiperda	100	BOLD	North America
44	A	Lasiurus borealis	Female	Adult	Not Full	STOMACH	July	2014	Orthoptera	Gryllidae	Gryllus	A	Orthoptera Gryllidae Gryllus A	99.02	BOLD	North America
44	C	Lasiurus borealis	Female	Adult	Not Full	STOMACH	July	2014	Orthoptera	Gryllidae	Gryllus	A	Orthoptera Gryllidae Gryllus A	99.36	BOLD	North America
44	D	Lasiurus borealis	Female	Adult	Not Full	STOMACH	July	2014	Orthoptera	Gryllidae	Allonemobius	fasciatus	Orthoptera Gryllidae Allonemobius fasciatus	100	BOLD	North America
44	H	Lasiurus borealis	Female	Adult	Not Full	STOMACH	July	2014	Orthoptera	Gryllidae	Allonemobius	fasciatus	Orthoptera Gryllidae Allonemobius fasciatus	100	BOLD	North America
44	I	Lasiurus borealis	Female	Adult	Not Full	STOMACH	July	2014	Orthoptera	Gryllidae	Gryllus	A	Orthoptera Gryllidae Gryllus A	100	BOLD	North America
44	J	Lasiurus borealis	Female	Adult	Not Full	STOMACH	July	2014	Orthoptera	Gryllidae	Allonemobius	fasciatus	Orthoptera Gryllidae Allonemobius fasciatus	100	BOLD	North America
44	K	Lasiurus borealis	Female	Adult	Not Full	STOMACH	July	2014	Orthoptera	Gryllidae	Gryllus	A	Orthoptera Gryllidae Gryllus A	99.36	BOLD	North America
44	L	Lasiurus borealis	Female	Adult	Not Full	STOMACH	July	2014	Orthoptera	Gryllidae	Gryllus	A	Orthoptera Gryllidae Gryllus A	98.08	BOLD	North America
44	M	Lasiurus borealis	Female	Adult	Not Full	STOMACH	July	2014	Orthoptera	Gryllidae	Allonemobius	fasciatus	Orthoptera Gryllidae Allonemobius fasciatus	100	BOLD	North America
44	N	Lasiurus borealis	Female	Adult	Not Full	STOMACH	July	2014	Orthoptera	Gryllidae	Allonemobius	fasciatus	Orthoptera Gryllidae Allonemobius fasciatus	100	BOLD	North America
44	O	Lasiurus borealis	Female	Adult	Not Full	STOMACH	July	2014	Orthoptera	Gryllidae	Allonemobius	fasciatus	Orthoptera Gryllidae Allonemobius fasciatus	100	BOLD	North America
44	P	Lasiurus borealis	Female	Adult	Not Full	STOMACH	July	2014	Orthoptera	Gryllidae	Allonemobius	fasciatus	Orthoptera Gryllidae Allonemobius fasciatus	98.72	BOLD	North America
45	A	Lasiurus cinereus	Female	Adult	Not Full	STOMACH	August	2013	Coleoptera	Scarabaeidae	Digitonthophagus	gazella	Coleoptera Scarabaeidae Digitonthophagus gazella	99.36	BOLD	North America
45	A	Lasiurus cinereus	Female	Adult	Not Full	STOMACH	August	2013	Coleoptera	Scarabaeidae	Digitonthophagus	gazella	Coleoptera Scarabaeidae Digitonthophagus gazella	100	BOLD	North America
45	B	Lasiurus cinereus	Female	Adult	Not Full	STOMACH	August	2013	Coleoptera	Scarabaeidae	Digitonthophagus	gazella	Coleoptera Scarabaeidae Digitonthophagus gazella	100	BOLD	North America
45	C	Lasiurus cinereus	Female	Adult	Not Full	STOMACH	August	2013	Coleoptera	Scarabaeidae	Digitonthophagus	gazella	Coleoptera Scarabaeidae Digitonthophagus gazella	100	BOLD	North America
45	D	Lasiurus cinereus	Female	Adult	Not Full	STOMACH	August	2013	Coleoptera	Scarabaeidae	Digitonthophagus	gazella	Coleoptera Scarabaeidae Digitonthophagus gazella	99.36	BOLD	North America
45	E	Lasiurus cinereus	Female	Adult	Not Full	STOMACH	August	2013	Coleoptera	Scarabaeidae	Digitonthophagus	gazella	Coleoptera Scarabaeidae Digitonthophagus gazella	99.36	BOLD	North America
45	H	Lasiurus cinereus	Female	Adult	Not Full	STOMACH	August	2013	Coleoptera	Scarabaeidae	Digitonthophagus	gazella	Coleoptera Scarabaeidae Digitonthophagus gazella	100	BOLD	North America
45	L	Lasiurus cinereus	Female	Adult	Not Full	STOMACH	August	2013	Coleoptera	Scarabaeidae	Digitonthophagus	gazella	Coleoptera Scarabaeidae Digitonthophagus gazella	100	BOLD	North America
45	M	Lasiurus cinereus	Female	Adult	Not Full	STOMACH	August	2013	Coleoptera	Scarabaeidae	Digitonthophagus	gazella	Coleoptera Scarabaeidae Digitonthophagus gazella	100	BOLD	North America
45	O	Lasiurus cinereus	Female	Adult	Not Full	STOMACH	August	2013	Coleoptera	Scarabaeidae	Digitonthophagus	gazella	Coleoptera Scarabaeidae Digitonthophagus gazella	100	BOLD	North America
46	A	Lasiurus cinereus	Male	Adult	Full	STOMACH	August	2013	Lepidoptera	Noctuidae	Spodoptera	frugiperda	Lepidoptera Noctuidae Spodoptera frugiperda	100	BOLD	North America
46	C	Lasiurus cinereus	Male	Adult	Full	STOMACH	August	2013	Orthoptera	Gryllidae	Gryllus	A	Orthoptera Gryllidae Gryllus A	100	BOLD	North America
46	E	Lasiurus cinereus	Male	Adult	Full	STOMACH	August	2013	Orthoptera	Gryllidae	Gryllus	A	Orthoptera Gryllidae Gryllus A	100	BOLD	North America
46	F	Lasiurus cinereus	Male	Adult	Full	STOMACH	August	2013	Lepidoptera	Noctuidae	Spodoptera	frugiperda	Lepidoptera Noctuidae Spodoptera frugiperda	100	BOLD	North America
46	H	Lasiurus cinereus	Male	Adult	Full	STOMACH	August	2013	Lepidoptera	Noctuidae	Spodoptera	frugiperda	Lepidoptera Noctuidae Spodoptera frugiperda	100	BOLD	North America
46	K	Lasiurus cinereus	Male	Adult	Full	STOMACH	August	2013	Orthoptera	Gryllidae	Gryllus	A	Orthoptera Gryllidae Gryllus A	100	BOLD	North America
46	L	Lasiurus cinereus	Male	Adult	Full	STOMACH	August	2013	Lepidoptera	Noctuidae	Spodoptera	frugiperda	Lepidoptera Noctuidae Spodoptera frugiperda	100	BOLD	North America
46	M	Lasiurus cinereus	Male	Adult	Full	STOMACH	August	2013	Lepidoptera	Noctuidae	Spodoptera	frugiperda	Lepidoptera Noctuidae Spodoptera frugiperda	99.26	BOLD	North America; Identified as Usta subangulata, but clustered within S. frugiperda
46	N	Lasiurus cinereus	Male	Adult	Full	STOMACH	August	2013	Orthoptera	Gryllidae	Gryllus	A	Orthoptera Gryllidae Gryllus A	100	BOLD	North America
46	P	Lasiurus cinereus	Male	Adult	Full	STOMACH	August	2013	Lepidoptera	Noctuidae	Spodoptera	frugiperda	Lepidoptera Noctuidae Spodoptera frugiperda	100	BOLD	North America
47	1	Lasiurus cinereus	Male	Adult	Not Full	STOMACH	August	2013	Orthoptera	Gryllidae	Gryllus	A	Orthoptera Gryllidae Gryllus A	100	BOLD	North America
47	2	Lasiurus cinereus	Male	Adult	Not Full	STOMACH	August	2013	Orthoptera	Gryllidae	Gryllus	A	Orthoptera Gryllidae Gryllus A	99.36	BOLD	North America
47	3	Lasiurus cinereus	Male	Adult	Not Full	STOMACH	August	2013	Orthoptera	Gryllidae	Gryllus	A	Orthoptera Gryllidae Gryllus A	99.36	BOLD	North America
47	A	Lasiurus cinereus	Male	Adult	Not Full	STOMACH	August	2013	Orthoptera	Gryllidae	Gryllus	A	Orthoptera Gryllidae Gryllus A	100	BOLD	North America
47	B	Lasiurus cinereus	Male	Adult	Not Full	STOMACH	August	2013	Orthoptera	Gryllidae	Gryllus	A	Orthoptera Gryllidae Gryllus A	100	BOLD	North America
47	C	Lasiurus cinereus	Male	Adult	Not Full	STOMACH	August	2013	Orthoptera	Gryllidae	Gryllus	A	Orthoptera Gryllidae Gryllus A	100	BOLD	North America
47	D	Lasiurus cinereus	Male	Adult	Not Full	STOMACH	August	2013	Orthoptera	Gryllidae	Gryllus	A	Orthoptera Gryllidae Gryllus A	100	BOLD	North America
47	E	Lasiurus cinereus	Male	Adult	Not Full	STOMACH	August	2013	Orthoptera	Gryllidae	Gryllus	A	Orthoptera Gryllidae Gryllus A	100	BOLD	North America
47	F	Lasiurus cinereus	Male	Adult	Not Full	STOMACH	August	2013	Orthoptera	Gryllidae	Gryllus	A	Orthoptera Gryllidae Gryllus A	100	BOLD	North America
47	H	Lasiurus cinereus	Male	Adult	Not Full	STOMACH	August	2013	Orthoptera	Gryllidae	Gryllus	A	Orthoptera Gryllidae Gryllus A	100	BOLD	North America
47	I	Lasiurus cinereus	Male	Adult	Not Full	STOMACH	August	2013	Orthoptera	Gryllidae	Gryllus	A	Orthoptera Gryllidae Gryllus A	100	BOLD	North America
47	J	Lasiurus cinereus	Male	Adult	Not Full	STOMACH	August	2013	Orthoptera	Gryllidae	Gryllus	A	Orthoptera Gryllidae Gryllus A	100	BOLD	North America
47	K	Lasiurus cinereus	Male	Adult	Not Full	STOMACH	August	2013	Orthoptera	Gryllidae	Gryllus	A	Orthoptera Gryllidae Gryllus A	100	BOLD	North America
47	L	Lasiurus cinereus	Male	Adult	Not Full	STOMACH	August	2013	Orthoptera	Gryllidae	Gryllus	A	Orthoptera Gryllidae Gryllus A	100	BOLD	North America
47	M	Lasiurus cinereus	Male	Adult	Not Full	STOMACH	August	2013	Orthoptera	Gryllidae	Gryllus	A	Orthoptera Gryllidae Gryllus A	100	BOLD	North America
47	N	Lasiurus cinereus	Male	Adult	Not Full	STOMACH	August	2013	Orthoptera	Gryllidae	Gryllus	A	Orthoptera Gryllidae Gryllus A	100	BOLD	North America
47	O	Lasiurus cinereus	Male	Adult	Not Full	STOMACH	August	2013	Orthoptera	Gryllidae	Gryllus	A	Orthoptera Gryllidae Gryllus A	100	BOLD	North America
47	P	Lasiurus cinereus	Male	Adult	Not Full	STOMACH	August	2013	Orthoptera	Gryllidae	Gryllus	A	Orthoptera Gryllidae Gryllus A	100	BOLD	North America
47	Q	Lasiurus cinereus	Male	Adult	Not Full	STOMACH	August	2013	Orthoptera	Gryllidae	Gryllus	A	Orthoptera Gryllidae Gryllus A	100	BOLD	North America
47	Y	Lasiurus cinereus	Male	Adult	Not Full	STOMACH	August	2013	Orthoptera	Gryllidae	Gryllus	A	Orthoptera Gryllidae Gryllus A	100	BOLD	North America
47	Z	Lasiurus cinereus	Male	Adult	Not Full	STOMACH	August	2013	Orthoptera	Gryllidae	Gryllus	A	Orthoptera Gryllidae Gryllus A	100	BOLD	North America
48	A	Lasiurus borealis	Male	Adult	Not Full	STOMACH	August	2013	Lepidoptera	Erebidae	Melipotis	jucunda	Lepidoptera Erebidae Melipotis jucunda	99.36	BOLD	North America
48	A	Lasiurus borealis	Male	Adult	Not Full	STOMACH	August	2013	Lepidoptera	Noctuidae	Elaphria	A	Lepidoptera Noctuidae Elaphria A	100	BOLD	Several families. Only identified to Lepidoptera, but clustered with E. grata
48	B	Lasiurus borealis	Male	Adult	Not Full	STOMACH	August	2013	Lepidoptera	E	.	.	Lepidoptera E	100	BOLD	Several families.
48	D	Lasiurus borealis	Male	Adult	Not Full	STOMACH	August	2013	Lepidoptera	Erebidae	Melipotis	jucunda	Lepidoptera Erebidae Melipotis jucunda	100	BOLD	North America
48	E	Lasiurus borealis	Male	Adult	Not Full	STOMACH	August	2013	Lepidoptera	D	.	.	Lepidoptera D	100	BOLD	Several families.
48	F	Lasiurus borealis	Male	Adult	Not Full	STOMACH	August	2013	Lepidoptera	Erebidae	Melipotis	jucunda	Lepidoptera Erebidae Melipotis jucunda	100	BOLD	Several families. Only identified to Lepidoptera, but clustered with M. jucunda
48	K	Lasiurus borealis	Male	Adult	Not Full	STOMACH	August	2013	Lepidoptera	D	.	.	Lepidoptera D	100	BOLD	Several families.
48	N	Lasiurus borealis	Male	Adult	Not Full	STOMACH	August	2013	Lepidoptera	D	.	.	Lepidoptera D	100	BOLD	Several families.
48	O	Lasiurus borealis	Male	Adult	Not Full	STOMACH	August	2013	Lepidoptera	Noctuidae	Elaphria	A	Lepidoptera Noctuidae Elaphria A	100	BOLD	Several families. Only identified to Lepidoptera, but clustered with E. grata
48	P	Lasiurus borealis	Male	Adult	Not Full	STOMACH	August	2013	Lepidoptera	Erebidae	Melipotis	jucunda	Lepidoptera Erebidae Melipotis jucunda	100	BOLD	Several families. Only identified to Lepidoptera, but clustered with M. jucunda
48	Q	Lasiurus borealis	Male	Adult	Not Full	STOMACH	August	2013	Lepidoptera	D	.	.	Lepidoptera D	100	BOLD	Several families.
48	R	Lasiurus borealis	Male	Adult	Not Full	STOMACH	August	2013	Lepidoptera	D	.	.	Lepidoptera D	100	BOLD	Several families.
49	A	Lasiurus borealis	Female	Juvenile	Full	STOMACH	July	2014	Orthoptera	Gryllidae	Gryllus	A	Orthoptera Gryllidae Gryllus A	100	BOLD	North America
49	C	Lasiurus borealis	Female	Juvenile	Full	STOMACH	July	2014	Orthoptera	Gryllidae	Gryllus	A	Orthoptera Gryllidae Gryllus A	100	BOLD	North America
49	D	Lasiurus borealis	Female	Juvenile	Full	STOMACH	July	2014	Orthoptera	Gryllidae	Gryllus	A	Orthoptera Gryllidae Gryllus A	100	BOLD	North America
49	H	Lasiurus borealis	Female	Juvenile	Full	STOMACH	July	2014	Orthoptera	Gryllidae	Gryllus	A	Orthoptera Gryllidae Gryllus A	100	BOLD	North America
49	I	Lasiurus borealis	Female	Juvenile	Full	STOMACH	July	2014	Orthoptera	Gryllidae	Gryllus	A	Orthoptera Gryllidae Gryllus A	100	BOLD	North America
49	J	Lasiurus borealis	Female	Juvenile	Full	STOMACH	July	2014	Orthoptera	Gryllidae	Gryllus	A	Orthoptera Gryllidae Gryllus A	100	BOLD	North America
49	L	Lasiurus borealis	Female	Juvenile	Full	STOMACH	July	2014	Orthoptera	Gryllidae	Gryllus	A	Orthoptera Gryllidae Gryllus A	100	BOLD	North America
49	M	Lasiurus borealis	Female	Juvenile	Full	STOMACH	July	2014	Orthoptera	Gryllidae	Gryllus	A	Orthoptera Gryllidae Gryllus A	100	BOLD	North America
49	O	Lasiurus borealis	Female	Juvenile	Full	STOMACH	July	2014	Orthoptera	Gryllidae	Gryllus	A	Orthoptera Gryllidae Gryllus A	100	BOLD	North America
50	A	Lasiurus borealis	Female	Adult	Not Full	STOMACH	July	2014	Lepidoptera	Noctuidae	Spodoptera	frugiperda	Lepidoptera Noctuidae Spodoptera frugiperda	100	BOLD	North America
50	B	Lasiurus borealis	Female	Adult	Not Full	STOMACH	July	2014	Lepidoptera	Noctuidae	Spodoptera	frugiperda	Lepidoptera Noctuidae Spodoptera frugiperda	100	BOLD	North America
50	C	Lasiurus borealis	Female	Adult	Not Full	STOMACH	July	2014	Lepidoptera	Noctuidae	Spodoptera	frugiperda	Lepidoptera Noctuidae Spodoptera frugiperda	100	BOLD	North America
50	D	Lasiurus borealis	Female	Adult	Not Full	STOMACH	July	2014	Lepidoptera	Noctuidae	Helicoverpa	zea	Lepidoptera Noctuidae Helicoverpa zea	100	BOLD	North America
50	E	Lasiurus borealis	Female	Adult	Not Full	STOMACH	July	2014	Lepidoptera	Noctuidae	Spodoptera	frugiperda	Lepidoptera Noctuidae Spodoptera frugiperda	100	BOLD	North America
50	H	Lasiurus borealis	Female	Adult	Not Full	STOMACH	July	2014	Lepidoptera	Noctuidae	Spodoptera	frugiperda	Lepidoptera Noctuidae Spodoptera frugiperda	100	BOLD	North America
50	I	Lasiurus borealis	Female	Adult	Not Full	STOMACH	July	2014	Lepidoptera	Noctuidae	Spodoptera	frugiperda	Lepidoptera Noctuidae Spodoptera frugiperda	100	BOLD	North America
50	J	Lasiurus borealis	Female	Adult	Not Full	STOMACH	July	2014	Lepidoptera	Noctuidae	Spodoptera	frugiperda	Lepidoptera Noctuidae Spodoptera frugiperda	100	BOLD	North America
50	K	Lasiurus borealis	Female	Adult	Not Full	STOMACH	July	2014	Lepidoptera	Noctuidae	Spodoptera	frugiperda	Lepidoptera Noctuidae Spodoptera frugiperda	100	BOLD	North America
50	L	Lasiurus borealis	Female	Adult	Not Full	STOMACH	July	2014	Lepidoptera	Noctuidae	Spodoptera	frugiperda	Lepidoptera Noctuidae Spodoptera frugiperda	100	BOLD	North America
50	M	Lasiurus borealis	Female	Adult	Not Full	STOMACH	July	2014	Lepidoptera	Noctuidae	Helicoverpa	zea	Lepidoptera Noctuidae Helicoverpa zea	100	BOLD	North America
50	N	Lasiurus borealis	Female	Adult	Not Full	STOMACH	July	2014	Lepidoptera	Noctuidae	Spodoptera	frugiperda	Lepidoptera Noctuidae Spodoptera frugiperda	100	BOLD	North America
50	P	Lasiurus borealis	Female	Adult	Not Full	STOMACH	July	2014	Lepidoptera	Noctuidae	Helicoverpa	zea	Lepidoptera Noctuidae Helicoverpa zea	100	BOLD	North America
50	Q	Lasiurus borealis	Female	Adult	Not Full	STOMACH	July	2014	Lepidoptera	Noctuidae	Helicoverpa	zea	Lepidoptera Noctuidae Helicoverpa zea	100	BOLD	North America
50	R	Lasiurus borealis	Female	Adult	Not Full	STOMACH	July	2014	Lepidoptera	Noctuidae	Spodoptera	frugiperda	Lepidoptera Noctuidae Spodoptera frugiperda	100	BOLD	North America
51	A	Lasiurus cinereus	Female	Juvenile	Full	STOMACH	August	2014	Lepidoptera	Noctuidae	Elaphria	A	Lepidoptera Noctuidae Elaphria A	100	BOLD	Several families. Only identified to Lepidoptera, but clustered with E. grata
51	B	Lasiurus cinereus	Female	Juvenile	Full	STOMACH	August	2014	Lepidoptera	Noctuidae	Elaphria	A	Lepidoptera Noctuidae Elaphria A	100	BOLD	Several families. Only identified to Lepidoptera, but clustered with E. grata
51	C	Lasiurus cinereus	Female	Juvenile	Full	STOMACH	August	2014	Coleoptera	Hydrophilidae	Hydrophilus	triangularis	Coleoptera Hydrophilidae Hydrophilus triangularis	100	BOLD	North America
51	D	Lasiurus cinereus	Female	Juvenile	Full	STOMACH	August	2014	Lepidoptera	Noctuidae	Elaphria	A	Lepidoptera Noctuidae Elaphria A	100	BOLD	Only identified to Lepidoptera, but clustered with E. grata
51	E	Lasiurus cinereus	Female	Juvenile	Full	STOMACH	August	2014	Coleoptera	Hydrophilidae	Hydrophilus	triangularis	Coleoptera Hydrophilidae Hydrophilus triangularis	100	BOLD	North America
51	F	Lasiurus cinereus	Female	Juvenile	Full	STOMACH	August	2014	Coleoptera	Hydrophilidae	Hydrophilus	triangularis	Coleoptera Hydrophilidae Hydrophilus triangularis	100	BOLD	North America
51	G	Lasiurus cinereus	Female	Juvenile	Full	STOMACH	August	2014	Coleoptera	Hydrophilidae	Hydrophilus	triangularis	Coleoptera Hydrophilidae Hydrophilus triangularis	100	BOLD	North America
51	H	Lasiurus cinereus	Female	Juvenile	Full	STOMACH	August	2014	Lepidoptera	Noctuidae	Elaphria	A	Lepidoptera Noctuidae Elaphria A	100	BOLD	Only identified to Lepidoptera, but clustered with E. grata
51	N	Lasiurus cinereus	Female	Juvenile	Full	STOMACH	August	2014	Lepidoptera	Noctuidae	Elaphria	A	Lepidoptera Noctuidae Elaphria A	100	BOLD	Only identified to Lepidoptera, but clustered with E. grata
51	O	Lasiurus cinereus	Female	Juvenile	Full	STOMACH	August	2014	Lepidoptera	Noctuidae	Elaphria	A	Lepidoptera Noctuidae Elaphria A	100	BOLD	Only identified to Lepidoptera, but clustered with E. grata
51	P	Lasiurus cinereus	Female	Juvenile	Full	STOMACH	August	2014	Lepidoptera	Noctuidae	Elaphria	A	Lepidoptera Noctuidae Elaphria A	100	BOLD	Only identified to Lepidoptera, but clustered with E. grata
51	Q	Lasiurus cinereus	Female	Juvenile	Full	STOMACH	August	2014	Lepidoptera	Noctuidae	Elaphria	A	Lepidoptera Noctuidae Elaphria A	100	BOLD	Only identified to Lepidoptera, but clustered with E. grata
51	R	Lasiurus cinereus	Female	Juvenile	Full	STOMACH	August	2014	Lepidoptera	Noctuidae	Elaphria	A	Lepidoptera Noctuidae Elaphria A	100	BOLD	Only identified to Lepidoptera, but clustered with E. grata
51	S	Lasiurus cinereus	Female	Juvenile	Full	STOMACH	August	2014	Lepidoptera	Noctuidae	Elaphria	A	Lepidoptera Noctuidae Elaphria A	100	BOLD	Only identified to Lepidoptera, but clustered with E. grata
51	T	Lasiurus cinereus	Female	Juvenile	Full	STOMACH	August	2014	Coleoptera	Hydrophilidae	Hydrophilus	triangularis	Coleoptera Hydrophilidae Hydrophilus triangularis	100	BOLD	North America
52	A	Lasiurus borealis	Male	Adult	Not Full	STOMACH	August	2013	Orthoptera	Gryllidae	Allonemobius	A	Orthoptera Gryllidae Allonemobius A	97.44	BOLD	.
52	B	Lasiurus borealis	Male	Adult	Not Full	STOMACH	August	2013	Orthoptera	Gryllidae	Allonemobius	A	Orthoptera Gryllidae Allonemobius A	97.44	BOLD	.
52	C	Lasiurus borealis	Male	Adult	Not Full	STOMACH	August	2013	Orthoptera	Gryllidae	Allonemobius	A	Orthoptera Gryllidae Allonemobius A	97.44	BOLD	.
52	E	Lasiurus borealis	Male	Adult	Not Full	STOMACH	August	2013	Orthoptera	Gryllidae	Allonemobius	A	Orthoptera Gryllidae Allonemobius A	97.44	BOLD	.
52	F	Lasiurus borealis	Male	Adult	Not Full	STOMACH	August	2013	Neuroptera	Chrysopidae	Chrysoperla	rufilabris	Neuroptera Chrysopidae Chrysoperla rufilabris	100	BOLD	North America
52	G	Lasiurus borealis	Male	Adult	Not Full	STOMACH	August	2013	Orthoptera	Gryllidae	Allonemobius	A	Orthoptera Gryllidae Allonemobius A	97.44	BOLD	.
52	H	Lasiurus borealis	Male	Adult	Not Full	STOMACH	August	2013	Orthoptera	Gryllidae	Allonemobius	A	Orthoptera Gryllidae Allonemobius A	97.44	BOLD	.
52	I	Lasiurus borealis	Male	Adult	Not Full	STOMACH	August	2013	Orthoptera	Gryllidae	Allonemobius	A	Orthoptera Gryllidae Allonemobius A	97.44	BOLD	.
52	J	Lasiurus borealis	Male	Adult	Not Full	STOMACH	August	2013	Orthoptera	Gryllidae	Allonemobius	A	Orthoptera Gryllidae Allonemobius A	97.44	BOLD	.
52	M	Lasiurus borealis	Male	Adult	Not Full	STOMACH	August	2013	Orthoptera	Gryllidae	Allonemobius	A	Orthoptera Gryllidae Allonemobius A	97.44	BOLD	.
52	N	Lasiurus borealis	Male	Adult	Not Full	STOMACH	August	2013	Orthoptera	Gryllidae	Allonemobius	A	Orthoptera Gryllidae Allonemobius A	97.44	BOLD	.
52	O	Lasiurus borealis	Male	Adult	Not Full	STOMACH	August	2013	Neuroptera	Chrysopidae	Chrysoperla	rufilabris	Neuroptera Chrysopidae Chrysoperla rufilabris	100	BOLD	North America
52	P	Lasiurus borealis	Male	Adult	Not Full	STOMACH	August	2013	Neuroptera	Chrysopidae	Chrysoperla	rufilabris	Neuroptera Chrysopidae Chrysoperla rufilabris	99.36	BOLD	North America
52	Q	Lasiurus borealis	Male	Adult	Not Full	STOMACH	August	2013	Orthoptera	Gryllidae	Allonemobius	A	Orthoptera Gryllidae Allonemobius A	97.44	BOLD	.
52	R	Lasiurus borealis	Male	Adult	Not Full	STOMACH	August	2013	Orthoptera	Gryllidae	Allonemobius	A	Orthoptera Gryllidae Allonemobius A	97.44	BOLD	.
52	S	Lasiurus borealis	Male	Adult	Not Full	STOMACH	August	2013	Orthoptera	Gryllidae	Allonemobius	A	Orthoptera Gryllidae Allonemobius A	97.44	BOLD	.
52	T	Lasiurus borealis	Male	Adult	Not Full	STOMACH	August	2013	Orthoptera	Gryllidae	Allonemobius	A	Orthoptera Gryllidae Allonemobius A	96.79	BOLD	.
52	U	Lasiurus borealis	Male	Adult	Not Full	STOMACH	August	2013	Orthoptera	Gryllidae	Allonemobius	A	Orthoptera Gryllidae Allonemobius A	97.44	BOLD	.
53	A	Lasiurus borealis	Female	Adult	Full	STOMACH	August	2013	Orthoptera	Gryllidae	Gryllus	A	Orthoptera Gryllidae Gryllus A	100	BOLD	North America
53	B	Lasiurus borealis	Female	Adult	Full	STOMACH	August	2013	Orthoptera	Gryllidae	Gryllus	A	Orthoptera Gryllidae Gryllus A	98.72	BOLD	North America
53	C	Lasiurus borealis	Female	Adult	Full	STOMACH	August	2013	Orthoptera	Gryllidae	Gryllus	A	Orthoptera Gryllidae Gryllus A	100	BOLD	North America
53	D	Lasiurus borealis	Female	Adult	Full	STOMACH	August	2013	Orthoptera	Gryllidae	Gryllus	A	Orthoptera Gryllidae Gryllus A	100	BOLD	North America
53	E	Lasiurus borealis	Female	Adult	Full	STOMACH	August	2013	Orthoptera	Gryllidae	Gryllus	A	Orthoptera Gryllidae Gryllus A	99.36	BOLD	North America
53	G	Lasiurus borealis	Female	Adult	Full	STOMACH	August	2013	Orthoptera	Gryllidae	Gryllus	A	Orthoptera Gryllidae Gryllus A	100	BOLD	North America
53	H	Lasiurus borealis	Female	Adult	Full	STOMACH	August	2013	Orthoptera	Gryllidae	Gryllus	A	Orthoptera Gryllidae Gryllus A	100	BOLD	North America
53	I	Lasiurus borealis	Female	Adult	Full	STOMACH	August	2013	Orthoptera	Gryllidae	Gryllus	A	Orthoptera Gryllidae Gryllus A	99.36	BOLD	North America
53	J	Lasiurus borealis	Female	Adult	Full	STOMACH	August	2013	Orthoptera	Gryllidae	Gryllus	A	Orthoptera Gryllidae Gryllus A	100	BOLD	North America
53	K	Lasiurus borealis	Female	Adult	Full	STOMACH	August	2013	Orthoptera	Gryllidae	Gryllus	A	Orthoptera Gryllidae Gryllus A	100	BOLD	North America
53	L	Lasiurus borealis	Female	Adult	Full	STOMACH	August	2013	Orthoptera	Gryllidae	Gryllus	A	Orthoptera Gryllidae Gryllus A	100	BOLD	North America
53	M	Lasiurus borealis	Female	Adult	Full	STOMACH	August	2013	Orthoptera	Gryllidae	Gryllus	A	Orthoptera Gryllidae Gryllus A	100	BOLD	North America
53	N	Lasiurus borealis	Female	Adult	Full	STOMACH	August	2013	Orthoptera	Gryllidae	Gryllus	A	Orthoptera Gryllidae Gryllus A	100	BOLD	North America
53	O	Lasiurus borealis	Female	Adult	Full	STOMACH	August	2013	Orthoptera	Gryllidae	Gryllus	A	Orthoptera Gryllidae Gryllus A	100	BOLD	North America
53	P	Lasiurus borealis	Female	Adult	Full	STOMACH	August	2013	Orthoptera	Gryllidae	Gryllus	A	Orthoptera Gryllidae Gryllus A	100	BOLD	North America
53	Q	Lasiurus borealis	Female	Adult	Full	STOMACH	August	2013	Orthoptera	Gryllidae	Gryllus	A	Orthoptera Gryllidae Gryllus A	100	BOLD	North America
53	R	Lasiurus borealis	Female	Adult	Full	STOMACH	August	2013	Orthoptera	Gryllidae	Gryllus	A	Orthoptera Gryllidae Gryllus A	100	BOLD	North America
53	S	Lasiurus borealis	Female	Adult	Full	STOMACH	August	2013	Orthoptera	Gryllidae	Gryllus	A	Orthoptera Gryllidae Gryllus A	100	BOLD	North America
53	T	Lasiurus borealis	Female	Adult	Full	STOMACH	August	2013	Orthoptera	Gryllidae	Gryllus	A	Orthoptera Gryllidae Gryllus A	100	BOLD	North America
53	U	Lasiurus borealis	Female	Adult	Full	STOMACH	August	2013	Orthoptera	Gryllidae	Gryllus	A	Orthoptera Gryllidae Gryllus A	100	BOLD	North America
54	A	Lasiurus cinereus	Male	Adult	Full	STOMACH	August	2013	Lepidoptera	Noctuidae	Helicoverpa	zea	Lepidoptera Noctuidae Helicoverpa zea	99.36	BOLD	North America
54	B	Lasiurus cinereus	Male	Adult	Full	STOMACH	August	2013	Lepidoptera	Noctuidae	Cucullia	laetifica	Lepidoptera Noctuidae Cucullia laetifica	100	BOLD	North America
54	C	Lasiurus cinereus	Male	Adult	Full	STOMACH	August	2013	Orthoptera	Gryllidae	Gryllus	A	Orthoptera Gryllidae Gryllus A	100	BOLD	North America
54	D	Lasiurus cinereus	Male	Adult	Full	STOMACH	August	2013	Orthoptera	Gryllidae	Gryllus	A	Orthoptera Gryllidae Gryllus A	100	BOLD	North America
54	E	Lasiurus cinereus	Male	Adult	Full	STOMACH	August	2013	Lepidoptera	Erebidae	Melipotis	jucunda	Lepidoptera Erebidae Melipotis jucunda	100	BOLD	North America
54	F	Lasiurus cinereus	Male	Adult	Full	STOMACH	August	2013	Lepidoptera	Erebidae	Melipotis	jucunda	Lepidoptera Erebidae Melipotis jucunda	100	BOLD	North America
54	G	Lasiurus cinereus	Male	Adult	Full	STOMACH	August	2013	Lepidoptera	Erebidae	Melipotis	jucunda	Lepidoptera Erebidae Melipotis jucunda	100	BOLD	North America
54	J	Lasiurus cinereus	Male	Adult	Full	STOMACH	August	2013	Lepidoptera	Erebidae	Melipotis	jucunda	Lepidoptera Erebidae Melipotis jucunda	99.36	BOLD	North America
54	L	Lasiurus cinereus	Male	Adult	Full	STOMACH	August	2013	Lepidoptera	Depressariidae	Depressaria	alienella	Lepidoptera Depressariidae Depressaria alienella	99.19	BOLD	North America
54	M	Lasiurus cinereus	Male	Adult	Full	STOMACH	August	2013	Orthoptera	Gryllidae	Gryllus	A	Orthoptera Gryllidae Gryllus A	100	BOLD	North America
54	N	Lasiurus cinereus	Male	Adult	Full	STOMACH	August	2013	Lepidoptera	Erebidae	Melipotis	jucunda	Lepidoptera Erebidae Melipotis jucunda	100	BOLD	North America
54	O	Lasiurus cinereus	Male	Adult	Full	STOMACH	August	2013	Lepidoptera	Erebidae	Melipotis	jucunda	Lepidoptera Erebidae Melipotis jucunda	98.72	BOLD	North America; Only identified to Melipotis, but clustered within M. jucunda
54	P	Lasiurus cinereus	Male	Adult	Full	STOMACH	August	2013	Orthoptera	Gryllidae	Gryllus	A	Orthoptera Gryllidae Gryllus A	100	BOLD	North America
54	Q	Lasiurus cinereus	Male	Adult	Full	STOMACH	August	2013	Orthoptera	Gryllidae	Gryllus	A	Orthoptera Gryllidae Gryllus A	100	BOLD	North America
54	R	Lasiurus cinereus	Male	Adult	Full	STOMACH	August	2013	Lepidoptera	Erebidae	Melipotis	jucunda	Lepidoptera Erebidae Melipotis jucunda	100	BOLD	North America
55	A	Lasiurus cinereus	Female	Adult	Full	STOMACH	August	2013	Orthoptera	Gryllidae	Gryllus	A	Orthoptera Gryllidae Gryllus A	100	BOLD	North America
55	B	Lasiurus cinereus	Female	Adult	Full	STOMACH	August	2013	Orthoptera	Gryllidae	Gryllus	A	Orthoptera Gryllidae Gryllus A	99.36	BOLD	North America
55	D	Lasiurus cinereus	Female	Adult	Full	STOMACH	August	2013	Orthoptera	Gryllidae	Gryllus	A	Orthoptera Gryllidae Gryllus A	100	BOLD	North America
55	E	Lasiurus cinereus	Female	Adult	Full	STOMACH	August	2013	Orthoptera	Gryllidae	Gryllus	A	Orthoptera Gryllidae Gryllus A	100	BOLD	North America
55	F	Lasiurus cinereus	Female	Adult	Full	STOMACH	August	2013	Orthoptera	Gryllidae	Gryllus	A	Orthoptera Gryllidae Gryllus A	100	BOLD	North America
55	G	Lasiurus cinereus	Female	Adult	Full	STOMACH	August	2013	Orthoptera	Gryllidae	Gryllus	A	Orthoptera Gryllidae Gryllus A	100	BOLD	North America
55	H	Lasiurus cinereus	Female	Adult	Full	STOMACH	August	2013	Orthoptera	Gryllidae	Gryllus	A	Orthoptera Gryllidae Gryllus A	100	BOLD	North America
55	I	Lasiurus cinereus	Female	Adult	Full	STOMACH	August	2013	Orthoptera	Gryllidae	Gryllus	A	Orthoptera Gryllidae Gryllus A	100	BOLD	North America
55	J	Lasiurus cinereus	Female	Adult	Full	STOMACH	August	2013	Orthoptera	Gryllidae	Gryllus	A	Orthoptera Gryllidae Gryllus A	100	BOLD	North America
55	K	Lasiurus cinereus	Female	Adult	Full	STOMACH	August	2013	Orthoptera	Gryllidae	Gryllus	A	Orthoptera Gryllidae Gryllus A	100	BOLD	North America
55	O	Lasiurus cinereus	Female	Adult	Full	STOMACH	August	2013	Orthoptera	Gryllidae	Gryllus	A	Orthoptera Gryllidae Gryllus A	100	BOLD	North America
55	P	Lasiurus cinereus	Female	Adult	Full	STOMACH	August	2013	Orthoptera	Gryllidae	Gryllus	A	Orthoptera Gryllidae Gryllus A	100	BOLD	North America
55	Q	Lasiurus cinereus	Female	Adult	Full	STOMACH	August	2013	Orthoptera	Gryllidae	Gryllus	A	Orthoptera Gryllidae Gryllus A	100	BOLD	North America
55	R	Lasiurus cinereus	Female	Adult	Full	STOMACH	August	2013	Orthoptera	Gryllidae	Gryllus	A	Orthoptera Gryllidae Gryllus A	100	BOLD	North America
55	S	Lasiurus cinereus	Female	Adult	Full	STOMACH	August	2013	Orthoptera	Gryllidae	Gryllus	A	Orthoptera Gryllidae Gryllus A	100	BOLD	North America
55	T	Lasiurus cinereus	Female	Adult	Full	STOMACH	August	2013	Orthoptera	Gryllidae	Gryllus	A	Orthoptera Gryllidae Gryllus A	100	BOLD	North America
55	U	Lasiurus cinereus	Female	Adult	Full	STOMACH	August	2013	Orthoptera	Gryllidae	Gryllus	A	Orthoptera Gryllidae Gryllus A	100	BOLD	North America
56	A	Lasiurus borealis	Male	Adult	Full	STOMACH	August	2013	Orthoptera	Gryllidae	Gryllus	A	Orthoptera Gryllidae Gryllus A	100	BOLD	North America
56	B	Lasiurus borealis	Male	Adult	Full	STOMACH	August	2013	Orthoptera	Gryllidae	Gryllus	A	Orthoptera Gryllidae Gryllus A	100	BOLD	North America
56	C	Lasiurus borealis	Male	Adult	Full	STOMACH	August	2013	Orthoptera	Gryllidae	Gryllus	A	Orthoptera Gryllidae Gryllus A	100	BOLD	North America
56	D	Lasiurus borealis	Male	Adult	Full	STOMACH	August	2013	Orthoptera	Gryllidae	Gryllus	A	Orthoptera Gryllidae Gryllus A	100	BOLD	North America
56	F	Lasiurus borealis	Male	Adult	Full	STOMACH	August	2013	Orthoptera	Gryllidae	Gryllus	A	Orthoptera Gryllidae Gryllus A	100	BOLD	North America
56	J	Lasiurus borealis	Male	Adult	Full	STOMACH	August	2013	Orthoptera	Gryllidae	Gryllus	A	Orthoptera Gryllidae Gryllus A	99.36	BOLD	North America
56	K	Lasiurus borealis	Male	Adult	Full	STOMACH	August	2013	Orthoptera	Gryllidae	Gryllus	A	Orthoptera Gryllidae Gryllus A	100	BOLD	North America
56	L	Lasiurus borealis	Male	Adult	Full	STOMACH	August	2013	Orthoptera	Gryllidae	Gryllus	A	Orthoptera Gryllidae Gryllus A	100	BOLD	North America
56	M	Lasiurus borealis	Male	Adult	Full	STOMACH	August	2013	Orthoptera	Gryllidae	Gryllus	A	Orthoptera Gryllidae Gryllus A	100	BOLD	North America
56	N	Lasiurus borealis	Male	Adult	Full	STOMACH	August	2013	Orthoptera	Gryllidae	Gryllus	A	Orthoptera Gryllidae Gryllus A	100	BOLD	North America
56	O	Lasiurus borealis	Male	Adult	Full	STOMACH	August	2013	Orthoptera	Gryllidae	Gryllus	A	Orthoptera Gryllidae Gryllus A	98.72	BOLD	North America
56	P	Lasiurus borealis	Male	Adult	Full	STOMACH	August	2013	Orthoptera	Gryllidae	Gryllus	A	Orthoptera Gryllidae Gryllus A	100	BOLD	North America
56	Q	Lasiurus borealis	Male	Adult	Full	STOMACH	August	2013	Orthoptera	Gryllidae	Gryllus	A	Orthoptera Gryllidae Gryllus A	100	BOLD	North America
56	R	Lasiurus borealis	Male	Adult	Full	STOMACH	August	2013	Orthoptera	Gryllidae	Gryllus	A	Orthoptera Gryllidae Gryllus A	100	BOLD	North America
56	S	Lasiurus borealis	Male	Adult	Full	STOMACH	August	2013	Orthoptera	Gryllidae	Gryllus	A	Orthoptera Gryllidae Gryllus A	100	BOLD	North America
56	T	Lasiurus borealis	Male	Adult	Full	STOMACH	August	2013	Orthoptera	Gryllidae	Gryllus	A	Orthoptera Gryllidae Gryllus A	100	BOLD	North America
56	U	Lasiurus borealis	Male	Adult	Full	STOMACH	August	2013	Orthoptera	Gryllidae	Gryllus	A	Orthoptera Gryllidae Gryllus A	99.36	BOLD	North America
56	V	Lasiurus borealis	Male	Adult	Full	STOMACH	August	2013	Orthoptera	Gryllidae	Gryllus	A	Orthoptera Gryllidae Gryllus A	100	BOLD	North America
56	W	Lasiurus borealis	Male	Adult	Full	STOMACH	August	2013	Orthoptera	Gryllidae	Gryllus	A	Orthoptera Gryllidae Gryllus A	100	BOLD	North America
56	X	Lasiurus borealis	Male	Adult	Full	STOMACH	August	2013	Orthoptera	Gryllidae	Gryllus	A	Orthoptera Gryllidae Gryllus A	100	BOLD	North America
56	Y	Lasiurus borealis	Male	Adult	Full	STOMACH	August	2013	Orthoptera	Gryllidae	Gryllus	A	Orthoptera Gryllidae Gryllus A	100	BOLD	North America
57	A	Lasiurus borealis	Female	Adult	Full	STOMACH	August	2014	Orthoptera	Gryllidae	Gryllus	A	Orthoptera Gryllidae Gryllus A	100	BOLD	North America
57	B	Lasiurus borealis	Female	Adult	Full	STOMACH	August	2014	Orthoptera	Gryllidae	Gryllus	A	Orthoptera Gryllidae Gryllus A	100	BOLD	North America
57	C	Lasiurus borealis	Female	Adult	Full	STOMACH	August	2014	Orthoptera	Gryllidae	Gryllus	A	Orthoptera Gryllidae Gryllus A	100	BOLD	North America
57	D	Lasiurus borealis	Female	Adult	Full	STOMACH	August	2014	Orthoptera	Gryllidae	Gryllus	A	Orthoptera Gryllidae Gryllus A	100	BOLD	North America
57	E	Lasiurus borealis	Female	Adult	Full	STOMACH	August	2014	Orthoptera	Gryllidae	Gryllus	A	Orthoptera Gryllidae Gryllus A	100	BOLD	North America
57	H	Lasiurus borealis	Female	Adult	Full	STOMACH	August	2014	Orthoptera	Gryllidae	Gryllus	A	Orthoptera Gryllidae Gryllus A	100	BOLD	North America
57	J	Lasiurus borealis	Female	Adult	Full	STOMACH	August	2014	Orthoptera	Gryllidae	Gryllus	A	Orthoptera Gryllidae Gryllus A	100	BOLD	North America
57	L	Lasiurus borealis	Female	Adult	Full	STOMACH	August	2014	Orthoptera	Gryllidae	Gryllus	A	Orthoptera Gryllidae Gryllus A	100	BOLD	North America
57	M	Lasiurus borealis	Female	Adult	Full	STOMACH	August	2014	Orthoptera	Gryllidae	Gryllus	A	Orthoptera Gryllidae Gryllus A	100	BOLD	North America
57	O	Lasiurus borealis	Female	Adult	Full	STOMACH	August	2014	Orthoptera	Gryllidae	Gryllus	A	Orthoptera Gryllidae Gryllus A	100	BOLD	North America
57	P	Lasiurus borealis	Female	Adult	Full	STOMACH	August	2014	Lepidoptera	Noctuidae	Spodoptera	frugiperda	Lepidoptera Noctuidae Spodoptera frugiperda	100	BOLD	North America
57	Q	Lasiurus borealis	Female	Adult	Full	STOMACH	August	2014	Lepidoptera	Noctuidae	Spodoptera	frugiperda	Lepidoptera Noctuidae Spodoptera frugiperda	100	BOLD	North America
57	R	Lasiurus borealis	Female	Adult	Full	STOMACH	August	2014	Orthoptera	Gryllidae	Gryllus	A	Orthoptera Gryllidae Gryllus A	100	BOLD	North America
57	S	Lasiurus borealis	Female	Adult	Full	STOMACH	August	2014	Orthoptera	Gryllidae	Gryllus	A	Orthoptera Gryllidae Gryllus A	100	BOLD	North America
57	T	Lasiurus borealis	Female	Adult	Full	STOMACH	August	2014	Orthoptera	Gryllidae	Gryllus	A	Orthoptera Gryllidae Gryllus A	100	BOLD	North America
57	U	Lasiurus borealis	Female	Adult	Full	STOMACH	August	2014	Orthoptera	Gryllidae	Gryllus	A	Orthoptera Gryllidae Gryllus A	100	BOLD	North America
58	A	Lasiurus borealis	Female	Adult	Full	STOMACH	August	2014	Orthoptera	Gryllidae	Gryllus	A	Orthoptera Gryllidae Gryllus A	100	BOLD	North America
58	B	Lasiurus borealis	Female	Adult	Full	STOMACH	August	2014	Orthoptera	Gryllidae	Gryllus	A	Orthoptera Gryllidae Gryllus A	100	BOLD	North America
58	D	Lasiurus borealis	Female	Adult	Full	STOMACH	August	2014	Orthoptera	Gryllidae	Gryllus	A	Orthoptera Gryllidae Gryllus A	100	BOLD	North America
58	E	Lasiurus borealis	Female	Adult	Full	STOMACH	August	2014	Orthoptera	Gryllidae	Gryllus	A	Orthoptera Gryllidae Gryllus A	100	BOLD	North America
58	F	Lasiurus borealis	Female	Adult	Full	STOMACH	August	2014	Orthoptera	Gryllidae	Gryllus	A	Orthoptera Gryllidae Gryllus A	100	BOLD	North America
58	H	Lasiurus borealis	Female	Adult	Full	STOMACH	August	2014	Orthoptera	Gryllidae	Gryllus	A	Orthoptera Gryllidae Gryllus A	100	BOLD	North America
58	I	Lasiurus borealis	Female	Adult	Full	STOMACH	August	2014	Orthoptera	Gryllidae	Gryllus	A	Orthoptera Gryllidae Gryllus A	99.36	BOLD	North America
58	J	Lasiurus borealis	Female	Adult	Full	STOMACH	August	2014	Orthoptera	Gryllidae	Gryllus	A	Orthoptera Gryllidae Gryllus A	100	BOLD	North America
58	K	Lasiurus borealis	Female	Adult	Full	STOMACH	August	2014	Orthoptera	Gryllidae	Gryllus	A	Orthoptera Gryllidae Gryllus A	100	BOLD	North America
58	N	Lasiurus borealis	Female	Adult	Full	STOMACH	August	2014	Orthoptera	Gryllidae	Gryllus	A	Orthoptera Gryllidae Gryllus A	100	BOLD	North America
60	B	Lasiurus borealis	Female	Adult	Full	STOMACH	July	2014	Orthoptera	Gryllidae	Gryllus	A	Orthoptera Gryllidae Gryllus A	100	BOLD	North America
60	C	Lasiurus borealis	Female	Adult	Full	STOMACH	July	2014	Orthoptera	Gryllidae	Gryllus	A	Orthoptera Gryllidae Gryllus A	100	BOLD	North America
60	D	Lasiurus borealis	Female	Adult	Full	STOMACH	July	2014	Orthoptera	Gryllidae	Gryllus	A	Orthoptera Gryllidae Gryllus A	99.33	BOLD	North America
60	E	Lasiurus borealis	Female	Adult	Full	STOMACH	July	2014	Orthoptera	Gryllidae	Gryllus	A	Orthoptera Gryllidae Gryllus A	100	BOLD	North America
60	F	Lasiurus borealis	Female	Adult	Full	STOMACH	July	2014	Orthoptera	Gryllidae	Gryllus	A	Orthoptera Gryllidae Gryllus A	100	BOLD	North America
60	G	Lasiurus borealis	Female	Adult	Full	STOMACH	July	2014	Orthoptera	Gryllidae	Gryllus	A	Orthoptera Gryllidae Gryllus A	100	BOLD	North America
60	H	Lasiurus borealis	Female	Adult	Full	STOMACH	July	2014	Orthoptera	Gryllidae	Gryllus	A	Orthoptera Gryllidae Gryllus A	100	BOLD	North America
60	J	Lasiurus borealis	Female	Adult	Full	STOMACH	July	2014	Orthoptera	Gryllidae	Gryllus	A	Orthoptera Gryllidae Gryllus A	100	BOLD	North America
60	K	Lasiurus borealis	Female	Adult	Full	STOMACH	July	2014	Orthoptera	Gryllidae	Gryllus	A	Orthoptera Gryllidae Gryllus A	100	BOLD	North America
60	L	Lasiurus borealis	Female	Adult	Full	STOMACH	July	2014	Orthoptera	Gryllidae	Gryllus	A	Orthoptera Gryllidae Gryllus A	100	BOLD	North America
60	N	Lasiurus borealis	Female	Adult	Full	STOMACH	July	2014	Orthoptera	Gryllidae	Gryllus	A	Orthoptera Gryllidae Gryllus A	99.36	BOLD	North America
60	P	Lasiurus borealis	Female	Adult	Full	STOMACH	July	2014	Blattodea	Ectobiidae	Parcoblatta	A	Blattodea Ectobiidae Parcoblatta A	100	BOLD	.
60	Q	Lasiurus borealis	Female	Adult	Full	STOMACH	July	2014	Lepidoptera	Noctuidae	Helicoverpa	zea	Lepidoptera Noctuidae Helicoverpa zea	99.19	BOLD	North America
60	R	Lasiurus borealis	Female	Adult	Full	STOMACH	July	2014	Orthoptera	Gryllidae	Gryllus	A	Orthoptera Gryllidae Gryllus A	100	BOLD	North America
60	S	Lasiurus borealis	Female	Adult	Full	STOMACH	July	2014	Orthoptera	Gryllidae	Gryllus	A	Orthoptera Gryllidae Gryllus A	100	BOLD	North America
60	T	Lasiurus borealis	Female	Adult	Full	STOMACH	July	2014	Orthoptera	Gryllidae	Gryllus	A	Orthoptera Gryllidae Gryllus A	98.72	BOLD	North America
60	U	Lasiurus borealis	Female	Adult	Full	STOMACH	July	2014	Orthoptera	Gryllidae	Gryllus	A	Orthoptera Gryllidae Gryllus A	100	BOLD	North America
60	V	Lasiurus borealis	Female	Adult	Full	STOMACH	July	2014	Orthoptera	Gryllidae	Gryllus	A	Orthoptera Gryllidae Gryllus A	100	BOLD	North America
61	C	Lasiurus borealis	Female	Adult	Full	STOMACH	August	2013	Orthoptera	Gryllidae	Gryllus	A	Orthoptera Gryllidae Gryllus A	99.31	BOLD	North America
61	D	Lasiurus borealis	Female	Adult	Full	STOMACH	August	2013	Orthoptera	Gryllidae	Gryllus	A	Orthoptera Gryllidae Gryllus A	100	BOLD	North America
61	E	Lasiurus borealis	Female	Adult	Full	STOMACH	August	2013	Orthoptera	Gryllidae	Gryllus	A	Orthoptera Gryllidae Gryllus A	99.36	BOLD	North America
61	F	Lasiurus borealis	Female	Adult	Full	STOMACH	August	2013	Orthoptera	Gryllidae	Gryllus	A	Orthoptera Gryllidae Gryllus A	100	BOLD	North America
61	G	Lasiurus borealis	Female	Adult	Full	STOMACH	August	2013	Orthoptera	Gryllidae	Gryllus	A	Orthoptera Gryllidae Gryllus A	100	BOLD	North America
61	I	Lasiurus borealis	Female	Adult	Full	STOMACH	August	2013	Orthoptera	Gryllidae	Gryllus	A	Orthoptera Gryllidae Gryllus A	100	BOLD	North America
61	J	Lasiurus borealis	Female	Adult	Full	STOMACH	August	2013	Orthoptera	Gryllidae	Gryllus	A	Orthoptera Gryllidae Gryllus A	99.36	BOLD	North America
61	K	Lasiurus borealis	Female	Adult	Full	STOMACH	August	2013	Lepidoptera	Noctuidae	Spodoptera	frugiperda	Lepidoptera Noctuidae Spodoptera frugiperda	100	BOLD	North America
61	M	Lasiurus borealis	Female	Adult	Full	STOMACH	August	2013	Orthoptera	Gryllidae	Gryllus	A	Orthoptera Gryllidae Gryllus A	100	BOLD	North America
61	N	Lasiurus borealis	Female	Adult	Full	STOMACH	August	2013	Orthoptera	Gryllidae	Gryllus	A	Orthoptera Gryllidae Gryllus A	100	BOLD	North America
61	O	Lasiurus borealis	Female	Adult	Full	STOMACH	August	2013	Lepidoptera	Noctuidae	Spodoptera	frugiperda	Lepidoptera Noctuidae Spodoptera frugiperda	98.52	BOLD	Several families. Only classified to Lepidoptera, but clustered within S. frugiperda
63	A	Lasiurus borealis	Male	Adult	Full	STOMACH	July	2014	Orthoptera	Gryllidae	Gryllus	A	Orthoptera Gryllidae Gryllus A	100	BOLD	North America
63	B	Lasiurus borealis	Male	Adult	Full	STOMACH	July	2014	Orthoptera	Gryllidae	Gryllus	A	Orthoptera Gryllidae Gryllus A	100	BOLD	North America
63	C	Lasiurus borealis	Male	Adult	Full	STOMACH	July	2014	Orthoptera	Gryllidae	Gryllus	A	Orthoptera Gryllidae Gryllus A	100	BOLD	North America
63	D	Lasiurus borealis	Male	Adult	Full	STOMACH	July	2014	Orthoptera	Gryllidae	Gryllus	A	Orthoptera Gryllidae Gryllus A	100	BOLD	North America
63	F	Lasiurus borealis	Male	Adult	Full	STOMACH	July	2014	Orthoptera	Gryllidae	Gryllus	A	Orthoptera Gryllidae Gryllus A	100	BOLD	North America
63	G	Lasiurus borealis	Male	Adult	Full	STOMACH	July	2014	Orthoptera	Gryllidae	Gryllus	A	Orthoptera Gryllidae Gryllus A	100	BOLD	North America
63	H	Lasiurus borealis	Male	Adult	Full	STOMACH	July	2014	Orthoptera	Gryllidae	Gryllus	A	Orthoptera Gryllidae Gryllus A	100	BOLD	North America
63	I	Lasiurus borealis	Male	Adult	Full	STOMACH	July	2014	Orthoptera	Gryllidae	Gryllus	A	Orthoptera Gryllidae Gryllus A	99.36	BOLD	North America
63	K	Lasiurus borealis	Male	Adult	Full	STOMACH	July	2014	Orthoptera	Gryllidae	Gryllus	A	Orthoptera Gryllidae Gryllus A	100	BOLD	North America
63	M	Lasiurus borealis	Male	Adult	Full	STOMACH	July	2014	Orthoptera	Gryllidae	Gryllus	A	Orthoptera Gryllidae Gryllus A	100	BOLD	North America
63	R	Lasiurus borealis	Male	Adult	Full	STOMACH	July	2014	Orthoptera	Gryllidae	Gryllus	A	Orthoptera Gryllidae Gryllus A	100	BOLD	North America
63	S	Lasiurus borealis	Male	Adult	Full	STOMACH	July	2014	Orthoptera	Gryllidae	Gryllus	A	Orthoptera Gryllidae Gryllus A	100	BOLD	North America
63	U	Lasiurus borealis	Male	Adult	Full	STOMACH	July	2014	Orthoptera	Gryllidae	Gryllus	A	Orthoptera Gryllidae Gryllus A	100	BOLD	North America
64	A	Lasiurus cinereus	Male	Adult	Not Full	STOMACH	July	2014	Lepidoptera	Noctuidae	Galgula	partita	Lepidoptera Noctuidae Galgula partita	100	BOLD	North America
64	B	Lasiurus cinereus	Male	Adult	Not Full	STOMACH	July	2014	Lepidoptera	Noctuidae	Peridroma	saucia	Lepidoptera Noctuidae Peridroma saucia	100	BOLD	North America
64	C	Lasiurus cinereus	Male	Adult	Not Full	STOMACH	July	2014	Lepidoptera	Noctuidae	Peridroma	saucia	Lepidoptera Noctuidae Peridroma saucia	99.36	BOLD	North America
64	D	Lasiurus cinereus	Male	Adult	Not Full	STOMACH	July	2014	Lepidoptera	Noctuidae	Peridroma	saucia	Lepidoptera Noctuidae Peridroma saucia	100	BOLD	North America
64	E	Lasiurus cinereus	Male	Adult	Not Full	STOMACH	July	2014	Lepidoptera	Noctuidae	Peridroma	saucia	Lepidoptera Noctuidae Peridroma saucia	100	BOLD	North America
64	G	Lasiurus cinereus	Male	Adult	Not Full	STOMACH	July	2014	Lepidoptera	Noctuidae	Peridroma	saucia	Lepidoptera Noctuidae Peridroma saucia	100	BOLD	North America
64	I	Lasiurus cinereus	Male	Adult	Not Full	STOMACH	July	2014	Lepidoptera	Noctuidae	Peridroma	saucia	Lepidoptera Noctuidae Peridroma saucia	100	BOLD	North America
64	J	Lasiurus cinereus	Male	Adult	Not Full	STOMACH	July	2014	Lepidoptera	Noctuidae	Peridroma	saucia	Lepidoptera Noctuidae Peridroma saucia	100	BOLD	North America
64	K	Lasiurus cinereus	Male	Adult	Not Full	STOMACH	July	2014	Lepidoptera	Noctuidae	Peridroma	saucia	Lepidoptera Noctuidae Peridroma saucia	100	BOLD	North America
64	L	Lasiurus cinereus	Male	Adult	Not Full	STOMACH	July	2014	Lepidoptera	Noctuidae	Peridroma	saucia	Lepidoptera Noctuidae Peridroma saucia	100	BOLD	North America
64	M	Lasiurus cinereus	Male	Adult	Not Full	STOMACH	July	2014	Lepidoptera	Noctuidae	Peridroma	saucia	Lepidoptera Noctuidae Peridroma saucia	100	BOLD	North America
64	N	Lasiurus cinereus	Male	Adult	Not Full	STOMACH	July	2014	Lepidoptera	Noctuidae	Peridroma	saucia	Lepidoptera Noctuidae Peridroma saucia	100	BOLD	North America
64	P	Lasiurus cinereus	Male	Adult	Not Full	STOMACH	July	2014	Lepidoptera	Noctuidae	Galgula	partita	Lepidoptera Noctuidae Galgula partita	100	BOLD	North America
64	Q	Lasiurus cinereus	Male	Adult	Not Full	STOMACH	July	2014	Orthoptera	Gryllidae	Gryllus	A	Orthoptera Gryllidae Gryllus A	100	BOLD	North America
64	R	Lasiurus cinereus	Male	Adult	Not Full	STOMACH	July	2014	Lepidoptera	Noctuidae	Peridroma	saucia	Lepidoptera Noctuidae Peridroma saucia	99.36	BOLD	North America
64	S	Lasiurus cinereus	Male	Adult	Not Full	STOMACH	July	2014	Lepidoptera	Noctuidae	Peridroma	saucia	Lepidoptera Noctuidae Peridroma saucia	100	BOLD	North America
64	T	Lasiurus cinereus	Male	Adult	Not Full	STOMACH	July	2014	Orthoptera	Gryllidae	Gryllus	A	Orthoptera Gryllidae Gryllus A	100	BOLD	North America
64	U	Lasiurus cinereus	Male	Adult	Not Full	STOMACH	July	2014	Lepidoptera	Noctuidae	Peridroma	saucia	Lepidoptera Noctuidae Peridroma saucia	100	BOLD	North America
64	V	Lasiurus cinereus	Male	Adult	Not Full	STOMACH	July	2014	Lepidoptera	Noctuidae	Galgula	partita	Lepidoptera Noctuidae Galgula partita	100	BOLD	North America
65	A	Lasiurus borealis	Female	Adult	Full	STOMACH	August	2014	Orthoptera	Gryllidae	Gryllus	A	Orthoptera Gryllidae Gryllus A	100	BOLD	North America
65	B	Lasiurus borealis	Female	Adult	Full	STOMACH	August	2014	Orthoptera	Gryllidae	Gryllus	A	Orthoptera Gryllidae Gryllus A	100	BOLD	North America
65	C	Lasiurus borealis	Female	Adult	Full	STOMACH	August	2014	Orthoptera	Gryllidae	Gryllus	A	Orthoptera Gryllidae Gryllus A	99.36	BOLD	North America
65	D	Lasiurus borealis	Female	Adult	Full	STOMACH	August	2014	Orthoptera	Gryllidae	Gryllus	A	Orthoptera Gryllidae Gryllus A	99.36	BOLD	North America
65	E	Lasiurus borealis	Female	Adult	Full	STOMACH	August	2014	Orthoptera	Gryllidae	Gryllus	A	Orthoptera Gryllidae Gryllus A	100	BOLD	North America
65	F	Lasiurus borealis	Female	Adult	Full	STOMACH	August	2014	Orthoptera	Gryllidae	Gryllus	A	Orthoptera Gryllidae Gryllus A	100	BOLD	North America
65	G	Lasiurus borealis	Female	Adult	Full	STOMACH	August	2014	Orthoptera	Gryllidae	Gryllus	A	Orthoptera Gryllidae Gryllus A	99.36	BOLD	North America
65	I	Lasiurus borealis	Female	Adult	Full	STOMACH	August	2014	Orthoptera	Gryllidae	Gryllus	A	Orthoptera Gryllidae Gryllus A	99.36	BOLD	North America
65	J	Lasiurus borealis	Female	Adult	Full	STOMACH	August	2014	Orthoptera	Gryllidae	Gryllus	A	Orthoptera Gryllidae Gryllus A	100	BOLD	North America
65	L	Lasiurus borealis	Female	Adult	Full	STOMACH	August	2014	Orthoptera	Gryllidae	Gryllus	A	Orthoptera Gryllidae Gryllus A	100	BOLD	North America
65	M	Lasiurus borealis	Female	Adult	Full	STOMACH	August	2014	Orthoptera	Gryllidae	Gryllus	A	Orthoptera Gryllidae Gryllus A	100	BOLD	North America
65	N	Lasiurus borealis	Female	Adult	Full	STOMACH	August	2014	Orthoptera	Gryllidae	Gryllus	A	Orthoptera Gryllidae Gryllus A	100	BOLD	North America
65	P	Lasiurus borealis	Female	Adult	Full	STOMACH	August	2014	Orthoptera	Gryllidae	Gryllus	A	Orthoptera Gryllidae Gryllus A	100	BOLD	North America
66	A	Lasiurus cinereus	Male	Adult	Full	STOMACH	August	2014	Lepidoptera	Erebidae	Bleptina	caradrinalis	Lepidoptera Erebidae Bleptina caradrinalis	100	BOLD	North America
66	C	Lasiurus cinereus	Male	Adult	Full	STOMACH	August	2014	Lepidoptera	Noctuidae	Peridroma	saucia	Lepidoptera Noctuidae Peridroma saucia	100	BOLD	North America
66	D	Lasiurus cinereus	Male	Adult	Full	STOMACH	August	2014	Lepidoptera	Noctuidae	Peridroma	saucia	Lepidoptera Noctuidae Peridroma saucia	99.31	BOLD	North America
66	E	Lasiurus cinereus	Male	Adult	Full	STOMACH	August	2014	Lepidoptera	Erebidae	Zale	A	Lepidoptera Erebidae Zale A	98.84	BOLD	North America
66	F	Lasiurus cinereus	Male	Adult	Full	STOMACH	August	2014	Lepidoptera	I	.	.	Lepidoptera I	100	BOLD	Several families.
66	G	Lasiurus cinereus	Male	Adult	Full	STOMACH	August	2014	Lepidoptera	Erebidae	Bleptina	caradrinalis	Lepidoptera Erebidae Bleptina caradrinalis	100	BOLD	North America
66	H	Lasiurus cinereus	Male	Adult	Full	STOMACH	August	2014	Lepidoptera	Noctuidae	Peridroma	saucia	Lepidoptera Noctuidae Peridroma saucia	100	BOLD	North America
66	I	Lasiurus cinereus	Male	Adult	Full	STOMACH	August	2014	Lepidoptera	Erebidae	Bleptina	caradrinalis	Lepidoptera Erebidae Bleptina caradrinalis	100	BOLD	North America
66	K	Lasiurus cinereus	Male	Adult	Full	STOMACH	August	2014	Lepidoptera	Erebidae	Bleptina	caradrinalis	Lepidoptera Erebidae Bleptina caradrinalis	100	BOLD	North America
66	M	Lasiurus cinereus	Male	Adult	Full	STOMACH	August	2014	Lepidoptera	Erebidae	Grammia	arge	Lepidoptera Erebidae Grammia arge	100	BOLD	North America
66	N	Lasiurus cinereus	Male	Adult	Full	STOMACH	August	2014	Lepidoptera	Erebidae	Bleptina	caradrinalis	Lepidoptera Erebidae Bleptina caradrinalis	99.36	BOLD	North America
66	P	Lasiurus cinereus	Male	Adult	Full	STOMACH	August	2014	Lepidoptera	Noctuidae	Copitarsia	n. sp. 1 RBS-2008	Lepidoptera Noctuidae Copitarsia n. sp. 1 RBS-2008	99.36	BOLD	.
66	R	Lasiurus cinereus	Male	Adult	Full	STOMACH	August	2014	Lepidoptera	Noctuidae	Peridroma	saucia	Lepidoptera Noctuidae Peridroma saucia	100	BOLD	North America
66	U	Lasiurus cinereus	Male	Adult	Full	STOMACH	August	2014	Lepidoptera	Erebidae	Bleptina	caradrinalis	Lepidoptera Erebidae Bleptina caradrinalis	100	BOLD	North America
66	V	Lasiurus cinereus	Male	Adult	Full	STOMACH	August	2014	Lepidoptera	Erebidae	Bleptina	caradrinalis	Lepidoptera Erebidae Bleptina caradrinalis	100	BOLD	North America
67	1	Lasiurus cinereus	Female	Adult	Full	STOMACH	August	2014	Orthoptera	Gryllidae	Gryllus	A	Orthoptera Gryllidae Gryllus A	100	BOLD	North America
67	2	Lasiurus cinereus	Female	Adult	Full	STOMACH	August	2014	Orthoptera	Gryllidae	Gryllus	A	Orthoptera Gryllidae Gryllus A	99.36	BOLD	North America
67	3	Lasiurus cinereus	Female	Adult	Full	STOMACH	August	2014	Coleoptera	Dytiscidae	Thermonectus	nigrofasciatus	Coleoptera Dytiscidae Thermonectus nigrofasciatus	100	BOLD	North America
67	4	Lasiurus cinereus	Female	Adult	Full	STOMACH	August	2014	Orthoptera	Gryllidae	Gryllus	A	Orthoptera Gryllidae Gryllus A	98.72	BOLD	North America
67	5	Lasiurus cinereus	Female	Adult	Full	STOMACH	August	2014	Orthoptera	Gryllidae	Gryllus	A	Orthoptera Gryllidae Gryllus A	100	BOLD	North America
67	6	Lasiurus cinereus	Female	Adult	Full	STOMACH	August	2014	Lepidoptera	Noctuidae	Spodoptera	frugiperda	Lepidoptera Noctuidae Spodoptera frugiperda	100	BOLD	North America
67	7	Lasiurus cinereus	Female	Adult	Full	STOMACH	August	2014	Orthoptera	Gryllidae	Gryllus	A	Orthoptera Gryllidae Gryllus A	100	BOLD	North America
67	9	Lasiurus cinereus	Female	Adult	Full	STOMACH	August	2014	Orthoptera	Gryllidae	Gryllus	A	Orthoptera Gryllidae Gryllus A	100	BOLD	North America
67	A	Lasiurus cinereus	Female	Adult	Full	STOMACH	August	2014	Orthoptera	Gryllidae	Gryllus	A	Orthoptera Gryllidae Gryllus A	100	BOLD	North America
67	B	Lasiurus cinereus	Female	Adult	Full	STOMACH	August	2014	Orthoptera	Gryllidae	Gryllus	A	Orthoptera Gryllidae Gryllus A	99.36	BOLD	North America
67	C	Lasiurus cinereus	Female	Adult	Full	STOMACH	August	2014	Orthoptera	Gryllidae	Gryllus	A	Orthoptera Gryllidae Gryllus A	100	BOLD	North America
67	D	Lasiurus cinereus	Female	Adult	Full	STOMACH	August	2014	Coleoptera	Tenebrionidae	Lobopoda	A	Coleoptera Tenebrionidae Lobopoda A	97.56	BOLD	North America
67	E	Lasiurus cinereus	Female	Adult	Full	STOMACH	August	2014	Coleoptera	Dytiscidae	Thermonectus	nigrofasciatus	Coleoptera Dytiscidae Thermonectus nigrofasciatus	99.36	BOLD	.
67	F	Lasiurus cinereus	Female	Adult	Full	STOMACH	August	2014	Lepidoptera	Noctuidae	Spodoptera	frugiperda	Lepidoptera Noctuidae Spodoptera frugiperda	100	BOLD	North America
67	H	Lasiurus cinereus	Female	Adult	Full	STOMACH	August	2014	Lepidoptera	Noctuidae	Spodoptera	frugiperda	Lepidoptera Noctuidae Spodoptera frugiperda	100	BOLD	North America
67	I	Lasiurus cinereus	Female	Adult	Full	STOMACH	August	2014	Orthoptera	Gryllidae	Gryllus	A	Orthoptera Gryllidae Gryllus A	99.36	BOLD	North America
67	J	Lasiurus cinereus	Female	Adult	Full	STOMACH	August	2014	Orthoptera	Gryllidae	Gryllus	A	Orthoptera Gryllidae Gryllus A	100	BOLD	North America
67	K	Lasiurus cinereus	Female	Adult	Full	STOMACH	August	2014	Coleoptera	Dytiscidae	Thermonectus	nigrofasciatus	Coleoptera Dytiscidae Thermonectus nigrofasciatus	99.36	BOLD	North America
67	L	Lasiurus cinereus	Female	Adult	Full	STOMACH	August	2014	Orthoptera	Gryllidae	Gryllus	A	Orthoptera Gryllidae Gryllus A	100	BOLD	North America
67	M	Lasiurus cinereus	Female	Adult	Full	STOMACH	August	2014	Orthoptera	Gryllidae	Gryllus	A	Orthoptera Gryllidae Gryllus A	100	BOLD	North America
67	N	Lasiurus cinereus	Female	Adult	Full	STOMACH	August	2014	Orthoptera	Gryllidae	Gryllus	A	Orthoptera Gryllidae Gryllus A	100	BOLD	North America
68	A	Lasiurus cinereus	Female	Adult	Full	STOMACH	August	2014	Lepidoptera	A	.	.	Lepidoptera A	98.72	BOLD	.
68	B	Lasiurus cinereus	Female	Adult	Full	STOMACH	August	2014	Lepidoptera	Noctuidae	Spodoptera	frugiperda	Lepidoptera Noctuidae Spodoptera frugiperda	100	BOLD	North America
68	C	Lasiurus cinereus	Female	Adult	Full	STOMACH	August	2014	Lepidoptera	Noctuidae	Spodoptera	frugiperda	Lepidoptera Noctuidae Spodoptera frugiperda	100	BOLD	North America
68	D	Lasiurus cinereus	Female	Adult	Full	STOMACH	August	2014	Lepidoptera	Noctuidae	Spodoptera	frugiperda	Lepidoptera Noctuidae Spodoptera frugiperda	100	BOLD	North America
68	E	Lasiurus cinereus	Female	Adult	Full	STOMACH	August	2014	Lepidoptera	Crambidae	Eudonia	A	Lepidoptera Crambidae Eudonia A	98.13	BOLD	North America
68	F	Lasiurus cinereus	Female	Adult	Full	STOMACH	August	2014	Lepidoptera	Noctuidae	Spodoptera	frugiperda	Lepidoptera Noctuidae Spodoptera frugiperda	100	BOLD	North America
68	G	Lasiurus cinereus	Female	Adult	Full	STOMACH	August	2014	Orthoptera	Gryllidae	Gryllus	A	Orthoptera Gryllidae Gryllus A	99.35	BOLD	North America
68	I	Lasiurus cinereus	Female	Adult	Full	STOMACH	August	2014	Orthoptera	Gryllidae	Gryllus	A	Orthoptera Gryllidae Gryllus A	98.71	BOLD	North America
68	J	Lasiurus cinereus	Female	Adult	Full	STOMACH	August	2014	Lepidoptera	Noctuidae	Spodoptera	frugiperda	Lepidoptera Noctuidae Spodoptera frugiperda	100	BOLD	North America
68	K	Lasiurus cinereus	Female	Adult	Full	STOMACH	August	2014	Lepidoptera	Crambidae	Euchromius	ocelleus	Lepidoptera Crambidae Euchromius ocelleus	100	BOLD	North America; Only identified to Lepidoptera, but clustered within E. ocelleus
68	L	Lasiurus cinereus	Female	Adult	Full	STOMACH	August	2014	Lepidoptera	Noctuidae	Spodoptera	frugiperda	Lepidoptera Noctuidae Spodoptera frugiperda	100	BOLD	North America
68	P	Lasiurus cinereus	Female	Adult	Full	STOMACH	August	2014	Orthoptera	Gryllidae	Gryllus	A	Orthoptera Gryllidae Gryllus A	100	BOLD	North America
68	Q	Lasiurus cinereus	Female	Adult	Full	STOMACH	August	2014	Lepidoptera	Noctuidae	Spodoptera	frugiperda	Lepidoptera Noctuidae Spodoptera frugiperda	100	BOLD	North America
69	C	Lasiurus cinereus	Female	Adult	Not Full	STOMACH	August	2014	Orthoptera	Gryllidae	Gryllus	A	Orthoptera Gryllidae Gryllus A	100	BOLD	North America
69	D	Lasiurus cinereus	Female	Adult	Not Full	STOMACH	August	2014	Orthoptera	Gryllidae	Gryllus	A	Orthoptera Gryllidae Gryllus A	100	BOLD	North America
69	E	Lasiurus cinereus	Female	Adult	Not Full	STOMACH	August	2014	Orthoptera	Gryllidae	Gryllus	A	Orthoptera Gryllidae Gryllus A	100	BOLD	North America
69	F	Lasiurus cinereus	Female	Adult	Not Full	STOMACH	August	2014	Orthoptera	Gryllidae	Gryllus	A	Orthoptera Gryllidae Gryllus A	99.35	BOLD	North America
69	I	Lasiurus cinereus	Female	Adult	Not Full	STOMACH	August	2014	Orthoptera	Gryllidae	Gryllus	A	Orthoptera Gryllidae Gryllus A	100	BOLD	North America
69	J	Lasiurus cinereus	Female	Adult	Not Full	STOMACH	August	2014	Orthoptera	Gryllidae	Gryllus	A	Orthoptera Gryllidae Gryllus A	100	BOLD	North America
69	L	Lasiurus cinereus	Female	Adult	Not Full	STOMACH	August	2014	Orthoptera	Gryllidae	Gryllus	A	Orthoptera Gryllidae Gryllus A	100	BOLD	North America
69	M	Lasiurus cinereus	Female	Adult	Not Full	STOMACH	August	2014	Orthoptera	Gryllidae	Gryllus	A	Orthoptera Gryllidae Gryllus A	100	BOLD	North America
69	N	Lasiurus cinereus	Female	Adult	Not Full	STOMACH	August	2014	Orthoptera	Gryllidae	Gryllus	A	Orthoptera Gryllidae Gryllus A	99.35	BOLD	North America
70	A	Lasiurus borealis	Female	Adult	Not Full	STOMACH	August	2014	Lepidoptera	Noctuidae	Spodoptera	frugiperda	Lepidoptera Noctuidae Spodoptera frugiperda	100	BOLD	North America
70	C	Lasiurus borealis	Female	Adult	Not Full	STOMACH	August	2014	Lepidoptera	Noctuidae	Spodoptera	frugiperda	Lepidoptera Noctuidae Spodoptera frugiperda	100	BOLD	North America
70	D	Lasiurus borealis	Female	Adult	Not Full	STOMACH	August	2014	Lepidoptera	Noctuidae	Spodoptera	frugiperda	Lepidoptera Noctuidae Spodoptera frugiperda	100	BOLD	North America
70	F	Lasiurus borealis	Female	Adult	Not Full	STOMACH	August	2014	Lepidoptera	Noctuidae	Spodoptera	frugiperda	Lepidoptera Noctuidae Spodoptera frugiperda	100	BOLD	North America
70	G	Lasiurus borealis	Female	Adult	Not Full	STOMACH	August	2014	Lepidoptera	Noctuidae	Spodoptera	frugiperda	Lepidoptera Noctuidae Spodoptera frugiperda	100	BOLD	North America
70	K	Lasiurus borealis	Female	Adult	Not Full	STOMACH	August	2014	Lepidoptera	Noctuidae	Spodoptera	frugiperda	Lepidoptera Noctuidae Spodoptera frugiperda	98.89	BOLD	Several families. Only identified to order, but clustered within S. frugiperda
70	L	Lasiurus borealis	Female	Adult	Not Full	STOMACH	August	2014	Lepidoptera	Noctuidae	Spodoptera	frugiperda	Lepidoptera Noctuidae Spodoptera frugiperda	100	BOLD	North America
70	M	Lasiurus borealis	Female	Adult	Not Full	STOMACH	August	2014	Lepidoptera	Noctuidae	Spodoptera	frugiperda	Lepidoptera Noctuidae Spodoptera frugiperda	100	BOLD	North America
70	N	Lasiurus borealis	Female	Adult	Not Full	STOMACH	August	2014	Lepidoptera	Noctuidae	Spodoptera	frugiperda	Lepidoptera Noctuidae Spodoptera frugiperda	100	BOLD	North America
70	O	Lasiurus borealis	Female	Adult	Not Full	STOMACH	August	2014	Lepidoptera	Noctuidae	Spodoptera	frugiperda	Lepidoptera Noctuidae Spodoptera frugiperda	100	BOLD	North America
71	B	Lasiurus borealis	Male	Adult	Not Full	STOMACH	August	2014	Lepidoptera	Crambidae	Euchromius	ocelleus	Lepidoptera Crambidae Euchromius ocelleus	98.64	BOLD	North America; Only identified to Euchromius, but clustered within E. ocelleus
71	D	Lasiurus borealis	Male	Adult	Not Full	STOMACH	August	2014	Lepidoptera	Crambidae	Euchromius	ocelleus	Lepidoptera Crambidae Euchromius ocelleus	100	BOLD	North America
71	F	Lasiurus borealis	Male	Adult	Not Full	STOMACH	August	2014	Lepidoptera	Noctuidae	Spodoptera	frugiperda	Lepidoptera Noctuidae Spodoptera frugiperda	100	BOLD	North America
71	G	Lasiurus borealis	Male	Adult	Not Full	STOMACH	August	2014	Lepidoptera	C	.	.	Lepidoptera C	98.08	BOLD	Several families.
71	H	Lasiurus borealis	Male	Adult	Not Full	STOMACH	August	2014	Lepidoptera	Crambidae	Euchromius	ocelleus	Lepidoptera Crambidae Euchromius ocelleus	98.64	BOLD	North America; Only identified to Euchromius, but clustered within E. ocelleus
71	I	Lasiurus borealis	Male	Adult	Not Full	STOMACH	August	2014	Lepidoptera	Noctuidae	Spodoptera	frugiperda	Lepidoptera Noctuidae Spodoptera frugiperda	99.36	BOLD	North America
71	J	Lasiurus borealis	Male	Adult	Not Full	STOMACH	August	2014	Orthoptera	Gryllidae	Gryllus	A	Orthoptera Gryllidae Gryllus A	100	BOLD	North America
71	L	Lasiurus borealis	Male	Adult	Not Full	STOMACH	August	2014	Lepidoptera	Crambidae	Euchromius	ocelleus	Lepidoptera Crambidae Euchromius ocelleus	100	BOLD	North America
71	N	Lasiurus borealis	Male	Adult	Not Full	STOMACH	August	2014	Lepidoptera	Tortricidae	Gretchena	bolliana	Lepidoptera Tortricidae Gretchena bolliana	99.36	BOLD	North America
71	O	Lasiurus borealis	Male	Adult	Not Full	STOMACH	August	2014	Lepidoptera	Noctuidae	Spodoptera	frugiperda	Lepidoptera Noctuidae Spodoptera frugiperda	100	BOLD	North America

## Sheet: bat fecal pellets - prey items
-	Clone	Bat Species	Type	Month	Year	Order	Family	Genus	Species	Spp	% Identity	Status	Source	Notes
D4	1	Lasiurus borealis	FECAL	July	2011	Diptera	Cecidomyiidae	A	.	Diptera Cecidomyiidae A	98.41	1	BOLD	North America
D4	5	Lasiurus borealis	FECAL	July	2011	Diptera	Cecidomyiidae	A	.	Diptera Cecidomyiidae A	99.36	1	BOLD	North America
D4	6	Lasiurus borealis	FECAL	July	2011	Diptera	Cecidomyiidae	A	.	Diptera Cecidomyiidae A	99.36	1	BOLD	North America
D4	9	Lasiurus borealis	FECAL	July	2011	Lepidoptera	H	.	.	Lepidoptera H	98.89	1	BOLD	Several different families >98%, different range map than clones 10 and 11
D4	10	Lasiurus borealis	FECAL	July	2011	Lepidoptera	H	.	.	Lepidoptera H	98.89	1	BOLD	Several different families >98%
D4	11	Lasiurus borealis	FECAL	July	2011	Lepidoptera	H	.	.	Lepidoptera H	98.89	1	BOLD	Several different families >98%
D4	12	Lasiurus borealis	FECAL	July	2011	Lepidoptera	H	.	.	Lepidoptera H	98.89	1	BOLD	Several different families >98%, different range map than clones 10 and 11
D4	13	Lasiurus borealis	FECAL	July	2011	Lepidoptera	H	.	.	Lepidoptera H	98.89	1	BOLD	Several different families >98%, different range map than clones 10 and 11
D4	14	Lasiurus borealis	FECAL	July	2011	Lepidoptera	H	.	.	Lepidoptera H	98.89	1	BOLD	Several different families >98%, different range map than clones 10 and 11
D4	15	Lasiurus borealis	FECAL	July	2011	Lepidoptera	H	.	.	Lepidoptera H	98.89	1	BOLD	Several different families >98%, different range map than clones 10 and 11
E2	1	Lasiurus borealis	FECAL	July	2011	Coleoptera	Chrysomelidae	Zygogramma	suturalis	Coleoptera Chrysomelidae Zygogramma suturalis	100	1	BOLD	North America
E2	2	Lasiurus borealis	FECAL	July	2011	Orthoptera	Acrididae	Melanopus	bivittatus	Orthoptera Acrididae Melanopus bivittatus	100	1	BOLD	Texas
E2	3	Lasiurus borealis	FECAL	July	2011	Coleoptera	Chrysomelidae	Zygogramma	suturalis	Coleoptera Chrysomelidae Zygogramma suturalis	100	1	BOLD	North America
E2	4	Lasiurus borealis	FECAL	July	2011	Coleoptera	Chrysomelidae	Zygogramma	suturalis	Coleoptera Chrysomelidae Zygogramma suturalis	99.36	1	BOLD	North America
E2	5	Lasiurus borealis	FECAL	July	2011	Coleoptera	Chrysomelidae	Zygogramma	suturalis	Coleoptera Chrysomelidae Zygogramma suturalis	100	1	BOLD	North America
E2	6	Lasiurus borealis	FECAL	July	2011	Orthoptera	Acrididae	Melanopus	bivittatus	Orthoptera Acrididae Melanopus bivittatus	99.36	1	BOLD	Texas
E2	7	Lasiurus borealis	FECAL	July	2011	Orthoptera	Acrididae	Melanopus	bivittatus	Orthoptera Acrididae Melanopus bivittatus	100	1	BOLD	Texas
E2	8	Lasiurus borealis	FECAL	July	2011	Coleoptera	Chrysomelidae	Zygogramma	suturalis	Coleoptera Chrysomelidae Zygogramma suturalis	99.36	1	BOLD	North America
E2	9	Lasiurus borealis	FECAL	July	2011	Orthoptera	Acrididae	Melanopus	bivittatus	Orthoptera Acrididae Melanopus bivittatus	100	1	BOLD	Texas
E2	10	Lasiurus borealis	FECAL	July	2011	Coleoptera	Chrysomelidae	Zygogramma	suturalis	Coleoptera Chrysomelidae Zygogramma suturalis	100	1	BOLD	North America
E2	11	Lasiurus borealis	FECAL	July	2011	Orthoptera	Acrididae	Melanopus	bivittatus	Orthoptera Acrididae Melanopus bivittatus	99.36	1	BOLD	Texas
E2	12	Lasiurus borealis	FECAL	July	2011	Coleoptera	Chrysomelidae	Zygogramma	suturalis	Coleoptera Chrysomelidae Zygogramma suturalis	100	1	BOLD	North America
E2	13	Lasiurus borealis	FECAL	July	2011	Coleoptera	Chrysomelidae	Zygogramma	suturalis	Coleoptera Chrysomelidae Zygogramma suturalis	100	.	BOLD	.
E2	14	Lasiurus borealis	FECAL	July	2011	Orthoptera	Acrididae	Melanopus	bivittatus	Orthoptera Acrididae Melanopus bivittatus	99.36	.	BOLD	.
E2	15	Lasiurus borealis	FECAL	July	2011	Coleoptera	Chrysomelidae	Zygogramma	suturalis	Coleoptera Chrysomelidae Zygogramma suturalis	100	.	BOLD	.
G3	1	Lasiurus borealis	FECAL	July	2012	Diptera	Tephritidae	Eurosta	solidaginis	Diptera Tephritidae Eurosta solidaginis	98.72	1	BOLD	North America
G3	2	Lasiurus borealis	FECAL	July	2012	Diptera	Tephritidae	Eurosta	solidaginis	Diptera Tephritidae Eurosta solidaginis	98.72	1	BOLD	North America
G3	3	Lasiurus borealis	FECAL	July	2012	Orthoptera	Gryllidae	Gryllus	A	Orthoptera Gryllidae Gryllus A	100	1	BOLD	Texas
G3	4	Lasiurus borealis	FECAL	July	2012	Orthoptera	Gryllidae	Gryllus	A	Orthoptera Gryllidae Gryllus A	100	1	BOLD	Texas
G3	5	Lasiurus borealis	FECAL	July	2012	Diptera	Tephritidae	Eurosta	solidaginis	Diptera Tephritidae Eurosta solidaginis	99.36	1	BOLD	North America
G3	6	Lasiurus borealis	FECAL	July	2012	Orthoptera	Gryllidae	Gryllus	A	Orthoptera Gryllidae Gryllus A	100	1	BOLD	Texas
G3	7	Lasiurus borealis	FECAL	July	2012	Orthoptera	Gryllidae	Gryllus	A	Orthoptera Gryllidae Gryllus A	100	1	BOLD	Texas
G3	8	Lasiurus borealis	FECAL	July	2012	Orthoptera	Gryllidae	Gryllus	A	Orthoptera Gryllidae Gryllus A	100	1	BOLD	Texas
G3	10	Lasiurus borealis	FECAL	July	2012	Orthoptera	Gryllidae	Gryllus	A	Orthoptera Gryllidae Gryllus A	100	1	BOLD	Texas
G3	12	Lasiurus borealis	FECAL	July	2012	Orthoptera	Gryllidae	Gryllus	A	Orthoptera Gryllidae Gryllus A	100	1	BOLD	Texas
G3	13	Lasiurus borealis	FECAL	July	2012	Orthoptera	Gryllidae	Gryllus	A	Orthoptera Gryllidae Gryllus A	100	1	BOLD	Texas
G3	14	Lasiurus borealis	FECAL	July	2012	Orthoptera	Gryllidae	Gryllus	A	Orthoptera Gryllidae Gryllus A	100	1	BOLD	Texas
G3	15	Lasiurus borealis	FECAL	July	2012	Orthoptera	Gryllidae	Gryllus	A	Orthoptera Gryllidae Gryllus A	100	.	BOLD	Texas
G3	16	Lasiurus borealis	FECAL	July	2012	Orthoptera	Gryllidae	Gryllus	A	Orthoptera Gryllidae Gryllus A	100	.	BOLD	Texas
G4	1	Lasiurus borealis	FECAL	June	2012	Isopoda	Armadillidiidae	Armadillidium	A	Isopoda Armadillidiidae Armadillidium A	99.36	1	BOLD	Texas
G4	2	Lasiurus borealis	FECAL	June	2012	Diptera	Stratiomyidae	A	.	Diptera Stratiomyidae A	91.67	1	BOLD	.
G4	3	Lasiurus borealis	FECAL	June	2012	Isopoda	Armadillidiidae	Armadillidium	A	Isopoda Armadillidiidae Armadillidium A	99.36	1	BOLD	Texas
G4	5	Lasiurus borealis	FECAL	June	2012	Isopoda	Armadillidiidae	Armadillidium	A	Isopoda Armadillidiidae Armadillidium A	100	1	BOLD	Texas
G4	6	Lasiurus borealis	FECAL	June	2012	Lepidoptera	Pieridae	Nathalis	iole	Lepidoptera Pieridae Nathalis iole	100	1	BOLD	Texas
G4	7	Lasiurus borealis	FECAL	June	2012	Diptera	Stratiomyidae	A	.	Diptera Stratiomyidae A	91.67	1	BOLD	.
G4	8	Lasiurus borealis	FECAL	June	2012	Isopoda	Armadillidiidae	Armadillidium	A	Isopoda Armadillidiidae Armadillidium A	100	1	BOLD	Texas
G4	9	Lasiurus borealis	FECAL	June	2012	Isopoda	Armadillidiidae	Armadillidium	A	Isopoda Armadillidiidae Armadillidium A	98.08	1	BOLD	Texas
G4	10	Lasiurus borealis	FECAL	June	2012	Isopoda	Armadillidiidae	Armadillidium	A	Isopoda Armadillidiidae Armadillidium A	100	1	BOLD	Texas
G4	11	Lasiurus borealis	FECAL	June	2012	Diptera	Ephydridae	A	.	Diptera Ephydridae A	96.15	1	BOLD	.
G4	13	Lasiurus borealis	FECAL	June	2012	Diptera	Ephydridae	A	.	Diptera Ephydridae A	94.87	1	BOLD	.
G4	14	Lasiurus borealis	FECAL	June	2012	Isopoda	Armadillidiidae	Armadillidium	A	Isopoda Armadillidiidae Armadillidium A	100	1	BOLD	Texas
G4	15	Lasiurus borealis	FECAL	June	2012	Isopoda	Armadillidiidae	Armadillidium	A	Isopoda Armadillidiidae Armadillidium A	99.36	1	BOLD	Texas
G4	16	Lasiurus borealis	FECAL	June	2012	Isopoda	Armadillidiidae	Armadillidium	A	Isopoda Armadillidiidae Armadillidium A	99.36	1	BOLD	Texas
H3	1	Lasiurus borealis	FECAL	May	2012	Lepidoptera	Noctuidae	Peridroma	saucia	Lepidoptera Noctuidae Peridroma saucia	100	1	BOLD	North America
H3	2	Lasiurus borealis	FECAL	May	2012	Lepidoptera	Noctuidae	Peridroma	saucia	Lepidoptera Noctuidae Peridroma saucia	99.36	1	BOLD	North America
H3	3	Lasiurus borealis	FECAL	May	2012	Lepidoptera	Noctuidae	Peridroma	saucia	Lepidoptera Noctuidae Peridroma saucia	100	1	BOLD	North America
H3	4	Lasiurus borealis	FECAL	May	2012	Lepidoptera	Noctuidae	Peridroma	saucia	Lepidoptera Noctuidae Peridroma saucia	99.36	1	BOLD	North America
H3	6	Lasiurus borealis	FECAL	May	2012	Lepidoptera	Noctuidae	Peridroma	saucia	Lepidoptera Noctuidae Peridroma saucia	100	1	BOLD	North America
H3	7	Lasiurus borealis	FECAL	May	2012	Lepidoptera	Noctuidae	Peridroma	saucia	Lepidoptera Noctuidae Peridroma saucia	100	1	BOLD	North America
H3	8	Lasiurus borealis	FECAL	May	2012	Lepidoptera	Noctuidae	Peridroma	saucia	Lepidoptera Noctuidae Peridroma saucia	100	1	BOLD	North America
H3	9	Lasiurus borealis	FECAL	May	2012	Lepidoptera	Noctuidae	Peridroma	saucia	Lepidoptera Noctuidae Peridroma saucia	100	1	BOLD	North America
H3	10	Lasiurus borealis	FECAL	May	2012	Lepidoptera	Noctuidae	Peridroma	saucia	Lepidoptera Noctuidae Peridroma saucia	99.36	1	BOLD	North America
H3	11	Lasiurus borealis	FECAL	May	2012	Lepidoptera	Noctuidae	Peridroma	saucia	Lepidoptera Noctuidae Peridroma saucia	100	1	BOLD	North America
H3	12	Lasiurus borealis	FECAL	May	2012	Lepidoptera	Noctuidae	Peridroma	saucia	Lepidoptera Noctuidae Peridroma saucia	99.36	1	BOLD	North America
H3	13	Lasiurus borealis	FECAL	May	2012	Lepidoptera	Noctuidae	Peridroma	saucia	Lepidoptera Noctuidae Peridroma saucia	100	1	BOLD	North America
H4	1	Lasiurus borealis	FECAL	June	2012	Orthoptera	Gryllidae	Gryllus	A	Orthoptera Gryllidae Gryllus A	100	1	BOLD	North America
H4	2	Lasiurus borealis	FECAL	June	2012	Orthoptera	Gryllidae	Gryllus	A	Orthoptera Gryllidae Gryllus A	100	1	BOLD	North America
H4	3	Lasiurus borealis	FECAL	June	2012	Orthoptera	Gryllidae	Gryllus	A	Orthoptera Gryllidae Gryllus A	99.36	1	BOLD	North America
H4	4	Lasiurus borealis	FECAL	June	2012	Orthoptera	Gryllidae	Gryllus	A	Orthoptera Gryllidae Gryllus A	98.72	1	BOLD	North America
H4	5	Lasiurus borealis	FECAL	June	2012	Orthoptera	Gryllidae	Gryllus	A	Orthoptera Gryllidae Gryllus A	100	1	BOLD	North America
H4	6	Lasiurus borealis	FECAL	June	2012	Orthoptera	Gryllidae	Gryllus	A	Orthoptera Gryllidae Gryllus A	100	1	BOLD	North America
H4	7	Lasiurus borealis	FECAL	June	2012	Orthoptera	Acrididae	Spharagemon	collare	Orthoptera Acrididae Spharagemon collare	98.08	1	BOLD	North America
H4	8	Lasiurus borealis	FECAL	June	2012	Orthoptera	Gryllidae	Gryllus	A	Orthoptera Gryllidae Gryllus A	100	1	BOLD	North America
H4	9	Lasiurus borealis	FECAL	June	2012	Orthoptera	Acrididae	Spharagemon	collare	Orthoptera Acrididae Spharagemon collare	99.36	1	BOLD	North America
H4	10	Lasiurus borealis	FECAL	June	2012	Orthoptera	Gryllidae	Gryllus	A	Orthoptera Gryllidae Gryllus A	100	1	BOLD	North America
H4	11	Lasiurus borealis	FECAL	June	2012	Orthoptera	Gryllidae	Gryllus	A	Orthoptera Gryllidae Gryllus A	100	1	BOLD	North America
H4	12	Lasiurus borealis	FECAL	June	2012	Orthoptera	Gryllidae	Gryllus	A	Orthoptera Gryllidae Gryllus A	100	1	BOLD	North America
H4	13	Lasiurus borealis	FECAL	June	2012	Orthoptera	Acrididae	Spharagemon	collare	Orthoptera Acrididae Spharagemon collare	98.72	1	BOLD	North America
H4	14	Lasiurus borealis	FECAL	June	2012	Diptera	Tephritidae	Eurosta	B	Diptera Tephritidae Eurosta B	98.03	1	BOLD	North America
H4	15	Lasiurus borealis	FECAL	June	2012	Orthoptera	Gryllidae	Gryllus	A	Orthoptera Gryllidae Gryllus A	100	1	BOLD	North America
H4	16	Lasiurus borealis	FECAL	June	2012	Orthoptera	Gryllidae	Gryllus	A	Orthoptera Gryllidae Gryllus A	100	1	BOLD	North America
H4	17	Lasiurus borealis	FECAL	June	2012	Diptera	Tephritidae	Eurosta	B	Diptera Tephritidae Eurosta B	98.06	1	BOLD	North America
H6	2	Lasiurus borealis	FECAL	May	2012	Coleoptera	Ptinidae	Stegobium	paniceum	Coleoptera Ptinidae Stegobium paniceum	99.36	1	BOLD	North America
H6	3	Lasiurus borealis	FECAL	May	2012	Hemiptera	C	.	.	Hemiptera C	93.59	1	BOLD	.
H6	4	Lasiurus borealis	FECAL	May	2012	Diptera	Ephydridae	A	.	Diptera Ephydridae A	93.59	1	BOLD	Russia
H6	5	Lasiurus borealis	FECAL	May	2012	Lepidoptera	Noctuidae	Agrotis	malefida	Lepidoptera Noctuidae Agrotis malefida	100	1	BOLD	North America
H6	6	Lasiurus borealis	FECAL	May	2012	Coleoptera	Carabidae	Anisodactylus	merula	Coleoptera Carabidae Anisodactylus merula	100	1	BOLD	North America
H6	7	Lasiurus borealis	FECAL	May	2012	Diptera	Ephydridae	A	.	Diptera Ephydridae A	93.59	1	BOLD	Russia
H6	8	Lasiurus borealis	FECAL	May	2012	Hemiptera	C	.	.	Hemiptera C	92.31	1	BOLD	.
H6	9	Lasiurus borealis	FECAL	May	2012	Hemiptera	C	.	.	Hemiptera C	93.59	1	BOLD	.
H6	10	Lasiurus borealis	FECAL	May	2012	Coleoptera	Ptinidae	Stegobium	paniceum	Coleoptera Ptinidae Stegobium paniceum	99.36	1	BOLD	North America
H6	11	Lasiurus borealis	FECAL	May	2012	Hemiptera	C	.	.	Hemiptera C	93.59	1	BOLD	.
H6	12	Lasiurus borealis	FECAL	May	2012	Diptera	Ephydridae	A	.	Diptera Ephydridae A	93.59	1	BOLD	Russia
H6	13	Lasiurus borealis	FECAL	May	2012	Lepidoptera	Noctuidae	Agrotis	malefida	Lepidoptera Noctuidae Agrotis malefida	100	1	BOLD	North America
H6	14	Lasiurus borealis	FECAL	May	2012	Coleoptera	Carabidae	Anisodactylus	merula	Coleoptera Carabidae Anisodactylus merula	100	1	BOLD	North America
H7	1	Lasiurus borealis	FECAL	May	2012	Coleoptera	Ptinidae	Stegobium	paniceum	Coleoptera Ptinidae Stegobium paniceum	100	1	BOLD	North America
H7	2	Lasiurus borealis	FECAL	May	2012	Coleoptera	Ptinidae	Stegobium	paniceum	Coleoptera Ptinidae Stegobium paniceum	100	1	BOLD	North America
H7	3	Lasiurus borealis	FECAL	May	2012	Coleoptera	Ptinidae	Stegobium	paniceum	Coleoptera Ptinidae Stegobium paniceum	100	1	BOLD	North America
H7	4	Lasiurus borealis	FECAL	May	2012	Coleoptera	Ptinidae	Stegobium	paniceum	Coleoptera Ptinidae Stegobium paniceum	100	1	BOLD	North America
H7	5	Lasiurus borealis	FECAL	May	2012	Coleoptera	Ptinidae	Stegobium	paniceum	Coleoptera Ptinidae Stegobium paniceum	100	1	BOLD	North America
H7	6	Lasiurus borealis	FECAL	May	2012	Coleoptera	Ptinidae	Stegobium	paniceum	Coleoptera Ptinidae Stegobium paniceum	99.36	1	BOLD	North America
H7	7	Lasiurus borealis	FECAL	May	2012	Coleoptera	Ptinidae	Stegobium	paniceum	Coleoptera Ptinidae Stegobium paniceum	99.36	1	BOLD	North America
H7	8	Lasiurus borealis	FECAL	May	2012	Coleoptera	Ptinidae	Stegobium	paniceum	Coleoptera Ptinidae Stegobium paniceum	100	1	BOLD	North America
H7	9	Lasiurus borealis	FECAL	May	2012	Coleoptera	Ptinidae	Stegobium	paniceum	Coleoptera Ptinidae Stegobium paniceum	100	1	BOLD	North America
H7	10	Lasiurus borealis	FECAL	May	2012	Coleoptera	Ptinidae	Stegobium	paniceum	Coleoptera Ptinidae Stegobium paniceum	100	1	BOLD	North America
H7	11	Lasiurus borealis	FECAL	May	2012	Coleoptera	Ptinidae	Stegobium	paniceum	Coleoptera Ptinidae Stegobium paniceum	100	1	BOLD	North America
H7	12	Lasiurus borealis	FECAL	May	2012	Coleoptera	Ptinidae	Stegobium	paniceum	Coleoptera Ptinidae Stegobium paniceum	100	1	BOLD	North America
H7	13	Lasiurus borealis	FECAL	May	2012	Coleoptera	Ptinidae	Stegobium	paniceum	Coleoptera Ptinidae Stegobium paniceum	99.36	1	BOLD	North America
H7	14	Lasiurus borealis	FECAL	May	2012	Coleoptera	Ptinidae	Stegobium	paniceum	Coleoptera Ptinidae Stegobium paniceum	100	1	BOLD	North America
H7	15	Lasiurus borealis	FECAL	May	2012	Coleoptera	Ptinidae	Stegobium	paniceum	Coleoptera Ptinidae Stegobium paniceum	100	1	BOLD	North America
J2	1	Lasiurus borealis	FECAL	March	2013	Lepidoptera	Erebidae	Phoberia	A	Lepidoptera Erebidae Phoberia A	98.72	1	BOLD	North America
J2	2	Lasiurus borealis	FECAL	March	2013	Lepidoptera	Noctuidae	Peridroma	saucia	Lepidoptera Noctuidae Peridroma saucia	98.72	1	BOLD	North America; Only identified to Peridroma, but clustered within P. saucia
J2	3	Lasiurus borealis	FECAL	March	2013	Lepidoptera	Noctuidae	Orthosia	alurina	Lepidoptera Noctuidae Orthosia alurina	100	1	BOLD	North America
J2	4	Lasiurus borealis	FECAL	March	2013	Lepidoptera	Noctuidae	Orthosia	alurina	Lepidoptera Noctuidae Orthosia alurina	100	1	BOLD	North America
J2	5	Lasiurus borealis	FECAL	March	2013	Lepidoptera	Noctuidae	Peridroma	saucia	Lepidoptera Noctuidae Peridroma saucia	100	1	BOLD	North America
J2	6	Lasiurus borealis	FECAL	March	2013	Lepidoptera	Noctuidae	Orthosia	alurina	Lepidoptera Noctuidae Orthosia alurina	100	1	BOLD	North America
J2	7	Lasiurus borealis	FECAL	March	2013	Lepidoptera	Noctuidae	Peridroma	saucia	Lepidoptera Noctuidae Peridroma saucia	100	1	BOLD	North America
J2	8	Lasiurus borealis	FECAL	March	2013	Lepidoptera	Noctuidae	Orthosia	alurina	Lepidoptera Noctuidae Orthosia alurina	100	1	BOLD	North America
J2	9	Lasiurus borealis	FECAL	March	2013	Lepidoptera	Noctuidae	Orthosia	alurina	Lepidoptera Noctuidae Orthosia alurina	100	1	BOLD	North America
J2	10	Lasiurus borealis	FECAL	March	2013	Lepidoptera	Noctuidae	Orthosia	alurina	Lepidoptera Noctuidae Orthosia alurina	100	1	BOLD	North America
J2	11	Lasiurus borealis	FECAL	March	2013	Lepidoptera	Geometridae	A	.	Lepidoptera Geometridae A	98.99	1	BOLD	.
J2	12	Lasiurus borealis	FECAL	March	2013	Lepidoptera	Noctuidae	Peridroma	saucia	Lepidoptera Noctuidae Peridroma saucia	100	1	BOLD	North America
J2	13	Lasiurus borealis	FECAL	March	2013	Lepidoptera	Noctuidae	Peridroma	saucia	Lepidoptera Noctuidae Peridroma saucia	99.36	1	BOLD	North America
J2	14	Lasiurus borealis	FECAL	March	2013	Lepidoptera	Noctuidae	Orthosia	alurina	Lepidoptera Noctuidae Orthosia alurina	99.36	1	BOLD	North America
J2	15	Lasiurus borealis	FECAL	March	2013	Lepidoptera	Noctuidae	Orthosia	alurina	Lepidoptera Noctuidae Orthosia alurina	100	1	BOLD	North America
J2	16	Lasiurus borealis	FECAL	March	2013	Lepidoptera	Erebidae	Phoberia	A	Lepidoptera Erebidae Phoberia A	98.08	1	BOLD	North America
J2	17	Lasiurus borealis	FECAL	March	2013	Lepidoptera	Noctuidae	Orthosia	alurina	Lepidoptera Noctuidae Orthosia alurina	99.36	1	BOLD	North America
J2	18	Lasiurus borealis	FECAL	March	2013	Lepidoptera	Noctuidae	Orthosia	alurina	Lepidoptera Noctuidae Orthosia alurina	99.36	1	BOLD	North America
J4	1	Lasiurus borealis	FECAL	May	2013	Orthoptera	Gryllidae	Gryllus	A	Orthoptera Gryllidae Gryllus A	99.36	1	BOLD	Texas
J4	2	Lasiurus borealis	FECAL	May	2013	Orthoptera	Gryllidae	Gryllus	A	Orthoptera Gryllidae Gryllus A	99.02	1	BOLD	Texas
J4	3	Lasiurus borealis	FECAL	May	2013	Lepidoptera	Pyralidae	Homoeosoma	electella	Lepidoptera Pyralidae Homoeosoma electella	99.36	1	BOLD	Texas
J4	4	Lasiurus borealis	FECAL	May	2013	Lepidoptera	Pyralidae	Homoeosoma	electella	Lepidoptera Pyralidae Homoeosoma electella	99.36	1	BOLD	Texas
J4	5	Lasiurus borealis	FECAL	May	2013	Orthoptera	Gryllidae	Gryllus	A	Orthoptera Gryllidae Gryllus A	98.72	1	BOLD	Texas
J4	6	Lasiurus borealis	FECAL	May	2013	Lepidoptera	Pyralidae	Homoeosoma	electella	Lepidoptera Pyralidae Homoeosoma electella	100	1	BOLD	Texas
J4	7	Lasiurus borealis	FECAL	May	2013	Orthoptera	Gryllidae	Gryllus	A	Orthoptera Gryllidae Gryllus A	99.36	1	BOLD	Texas
J4	8	Lasiurus borealis	FECAL	May	2013	Lepidoptera	Pyralidae	Homoeosoma	electella	Lepidoptera Pyralidae Homoeosoma electella	100	1	BOLD	Texas
J4	9	Lasiurus borealis	FECAL	May	2013	Orthoptera	Gryllidae	Gryllus	A	Orthoptera Gryllidae Gryllus A	99.36	1	BOLD	Texas
J4	10	Lasiurus borealis	FECAL	May	2013	Lepidoptera	Pyralidae	Homoeosoma	electella	Lepidoptera Pyralidae Homoeosoma electella	100	1	BOLD	Texas
J4	11	Lasiurus borealis	FECAL	May	2013	Lepidoptera	Pyralidae	Homoeosoma	electella	Lepidoptera Pyralidae Homoeosoma electella	100	1	BOLD	Texas
J4	12	Lasiurus borealis	FECAL	May	2013	Orthoptera	Gryllidae	Gryllus	A	Orthoptera Gryllidae Gryllus A	99.36	1	BOLD	Texas
J4	13	Lasiurus borealis	FECAL	May	2013	Lepidoptera	Pyralidae	Homoeosoma	electella	Lepidoptera Pyralidae Homoeosoma electella	100	1	BOLD	Texas
J4	14	Lasiurus borealis	FECAL	May	2013	Orthoptera	Gryllidae	Gryllus	A	Orthoptera Gryllidae Gryllus A	99.36	1	BOLD	Texas
J5	1	Lasiurus borealis	FECAL	July	2013	Coleoptera	Tenebrionidae	Tenebrio	molitor	Coleoptera Tenebrionidae Tenebrio molitor	100	1	BOLD	North America
J5	2	Lasiurus borealis	FECAL	July	2013	Coleoptera	Tenebrionidae	Tenebrio	molitor	Coleoptera Tenebrionidae Tenebrio molitor	100	1	BOLD	North America
J5	3	Lasiurus borealis	FECAL	July	2013	Coleoptera	Tenebrionidae	Tenebrio	molitor	Coleoptera Tenebrionidae Tenebrio molitor	100	1	BOLD	North America
J5	4	Lasiurus borealis	FECAL	July	2013	Coleoptera	Tenebrionidae	Tenebrio	molitor	Coleoptera Tenebrionidae Tenebrio molitor	99.36	1	BOLD	North America
J5	5	Lasiurus borealis	FECAL	July	2013	Coleoptera	Tenebrionidae	Tenebrio	molitor	Coleoptera Tenebrionidae Tenebrio molitor	100	1	BOLD	North America
J5	6	Lasiurus borealis	FECAL	July	2013	Coleoptera	Tenebrionidae	Tenebrio	molitor	Coleoptera Tenebrionidae Tenebrio molitor	100	1	BOLD	North America
J5	7	Lasiurus borealis	FECAL	July	2013	Coleoptera	Tenebrionidae	Tenebrio	molitor	Coleoptera Tenebrionidae Tenebrio molitor	100	1	BOLD	North America
J5	8	Lasiurus borealis	FECAL	July	2013	Coleoptera	Tenebrionidae	Tenebrio	molitor	Coleoptera Tenebrionidae Tenebrio molitor	100	1	BOLD	North America
J5	9	Lasiurus borealis	FECAL	July	2013	Coleoptera	Tenebrionidae	Tenebrio	molitor	Coleoptera Tenebrionidae Tenebrio molitor	100	1	BOLD	North America
J5	10	Lasiurus borealis	FECAL	July	2013	Coleoptera	Tenebrionidae	Tenebrio	molitor	Coleoptera Tenebrionidae Tenebrio molitor	99.36	1	BOLD	North America
J5	11	Lasiurus borealis	FECAL	July	2013	Coleoptera	Tenebrionidae	Tenebrio	molitor	Coleoptera Tenebrionidae Tenebrio molitor	100	1	BOLD	North America
J5	12	Lasiurus borealis	FECAL	July	2013	Coleoptera	Tenebrionidae	Tenebrio	molitor	Coleoptera Tenebrionidae Tenebrio molitor	100	1	BOLD	North America
J5	13	Lasiurus borealis	FECAL	July	2013	Coleoptera	Tenebrionidae	Tenebrio	molitor	Coleoptera Tenebrionidae Tenebrio molitor	100	1	BOLD	North America
J5	14	Lasiurus borealis	FECAL	July	2013	Coleoptera	Tenebrionidae	Tenebrio	molitor	Coleoptera Tenebrionidae Tenebrio molitor	100	1	BOLD	North America
K2	1	Lasiurus borealis	FECAL	May	2012	Coleoptera	Ptinidae	Stegobium	paniceum	Coleoptera Ptinidae Stegobium paniceum	100	1	BOLD	North America
K2	2	Lasiurus borealis	FECAL	May	2012	Lepidoptera	Pieridae	Pontia	protodice	Lepidoptera Pieridae Pontia protodice	100	1	BOLD	Texas
K2	3	Lasiurus borealis	FECAL	May	2012	Diptera	C	.	.	Diptera C	89.74	1	BOLD	.
K2	4	Lasiurus borealis	FECAL	May	2012	Diptera	C	.	.	Diptera C	89.74	1	BOLD	.
K2	5	Lasiurus borealis	FECAL	May	2012	Diptera	C	.	.	Diptera C	89.74	1	BOLD	.
K2	6	Lasiurus borealis	FECAL	May	2012	Lepidoptera	Noctuidae	Rachiplusia	ou	Lepidoptera Noctuidae Rachiplusia ou	100	1	BOLD	Texas
K2	7	Lasiurus borealis	FECAL	May	2012	Coleoptera	Ptinidae	Stegobium	paniceum	Coleoptera Ptinidae Stegobium paniceum	100	1	BOLD	North America
K2	8	Lasiurus borealis	FECAL	May	2012	Lepidoptera	Noctuidae	Rachiplusia	ou	Lepidoptera Noctuidae Rachiplusia ou	100	1	BOLD	North America
K2	9	Lasiurus borealis	FECAL	May	2012	Lepidoptera	Noctuidae	Rachiplusia	ou	Lepidoptera Noctuidae Rachiplusia ou	100	1	BOLD	North America
K2	10	Lasiurus borealis	FECAL	May	2012	Lepidoptera	Noctuidae	Rachiplusia	ou	Lepidoptera Noctuidae Rachiplusia ou	100	1	BOLD	Texas
K2	11	Lasiurus borealis	FECAL	May	2012	Lepidoptera	Noctuidae	Rachiplusia	ou	Lepidoptera Noctuidae Rachiplusia ou	100	1	BOLD	Texas
K2	12	Lasiurus borealis	FECAL	May	2012	Lepidoptera	Noctuidae	Rachiplusia	ou	Lepidoptera Noctuidae Rachiplusia ou	100	1	BOLD	Texas
K2	13	Lasiurus borealis	FECAL	May	2012	Lepidoptera	Noctuidae	Rachiplusia	ou	Lepidoptera Noctuidae Rachiplusia ou	100	1	BOLD	Texas
K2	14	Lasiurus borealis	FECAL	May	2012	Lepidoptera	Noctuidae	Rachiplusia	ou	Lepidoptera Noctuidae Rachiplusia ou	100	1	BOLD	Texas
K2	15	Lasiurus borealis	FECAL	May	2012	Lepidoptera	Noctuidae	Rachiplusia	ou	Lepidoptera Noctuidae Rachiplusia ou	98.96	1	BOLD	Several families >98% match
K2	16	Lasiurus borealis	FECAL	May	2012	Lepidoptera	Noctuidae	Rachiplusia	ou	Lepidoptera Noctuidae Rachiplusia ou	100	1	BOLD	Texas
L2	1	Lasiurus borealis	FECAL	August	2013	Lepidoptera	Noctuidae	Spodoptera	frugiperda	Lepidoptera Noctuidae Spodoptera frugiperda	100	1	BOLD	Texas
L2	2	Lasiurus borealis	FECAL	August	2013	Lepidoptera	Noctuidae	Spodoptera	frugiperda	Lepidoptera Noctuidae Spodoptera frugiperda	100	1	BOLD	Texas
L2	3	Lasiurus borealis	FECAL	August	2013	Lepidoptera	Noctuidae	Spodoptera	frugiperda	Lepidoptera Noctuidae Spodoptera frugiperda	100	1	BOLD	Texas
L2	4	Lasiurus borealis	FECAL	August	2013	Lepidoptera	Noctuidae	Spodoptera	frugiperda	Lepidoptera Noctuidae Spodoptera frugiperda	99.36	1	BOLD	Texas
L2	5	Lasiurus borealis	FECAL	August	2013	Neuroptera	Hemerobiidae	Sympherobius	A	Neuroptera Hemerobiidae Sympherobius A	97.44	1	BOLD	.
L2	6	Lasiurus borealis	FECAL	August	2013	Lepidoptera	Noctuidae	Spodoptera	frugiperda	Lepidoptera Noctuidae Spodoptera frugiperda	100	1	BOLD	Texas
L2	7	Lasiurus borealis	FECAL	August	2013	Lepidoptera	Noctuidae	Spodoptera	frugiperda	Lepidoptera Noctuidae Spodoptera frugiperda	100	1	BOLD	Texas
L2	8	Lasiurus borealis	FECAL	August	2013	Neuroptera	Chrysopidae	Chrysoperla	rufilabris	Neuroptera Chrysopidae Chrysoperla rufilabris	99.35	1	BOLD	Texas
L2	9	Lasiurus borealis	FECAL	August	2013	Neuroptera	Chrysopidae	Chrysoperla	rufilabris	Neuroptera Chrysopidae Chrysoperla rufilabris	100	1	BOLD	Texas
L2	10	Lasiurus borealis	FECAL	August	2013	Orthoptera	Gryllidae	Gryllus	A	Orthoptera Gryllidae Gryllus A	99.36	1	BOLD	Texas
L3	1	Lasiurus borealis	FECAL	August	2013	Lepidoptera	Noctuidae	Elaphria	A	Lepidoptera Noctuidae Elaphria A	100	1	BOLD	Texas; Only identified to Elaphria, but clustered within E. grata
L3	3	Lasiurus borealis	FECAL	August	2013	Lepidoptera	Noctuidae	Elaphria	A	Lepidoptera Noctuidae Elaphria A	100	1	BOLD	Several families all 100%. Only identified to Lepidoptera, but clustered within E. grata
L3	4	Lasiurus borealis	FECAL	August	2013	Lepidoptera	Noctuidae	Elaphria	A	Lepidoptera Noctuidae Elaphria A	99.36	1	BOLD	Texas; Only identified to Elaphria, but clustered within E. grata
L3	5	Lasiurus borealis	FECAL	August	2013	Lepidoptera	Noctuidae	Elaphria	A	Lepidoptera Noctuidae Elaphria A	100	1	BOLD	Several families all 100%. Only identified to Lepidoptera, but clustered within E. grata
L3	6	Lasiurus borealis	FECAL	August	2013	Lepidoptera	Noctuidae	Elaphria	A	Lepidoptera Noctuidae Elaphria A	100	1	BOLD	Several families all 100%. Only identified to Lepidoptera, but clustered within E. grata
L3	7	Lasiurus borealis	FECAL	August	2013	Lepidoptera	Noctuidae	Elaphria	A	Lepidoptera Noctuidae Elaphria A	100	1	BOLD	Several families all 100%. Only identified to Lepidoptera, but clustered within E. grata
L3	8	Lasiurus borealis	FECAL	August	2013	Lepidoptera	Lycaenidae	Strymon	melinus	Lepidoptera Lycaenidae Strymon melinus	100	1	BOLD	Texas
L3	9	Lasiurus borealis	FECAL	August	2013	Orthoptera	Gryllidae	Gryllus	A	Orthoptera Gryllidae Gryllus A	100	1	BOLD	Texas
L3	10	Lasiurus borealis	FECAL	August	2013	Orthoptera	Gryllidae	Gryllus	A	Orthoptera Gryllidae Gryllus A	100	1	BOLD	Texas
L4	1	Lasiurus borealis	FECAL	August	2013	Orthoptera	Gryllidae	Gryllus	A	Orthoptera Gryllidae Gryllus A	100	1	BOLD	Texas
L4	2	Lasiurus borealis	FECAL	August	2013	Lepidoptera	Noctuidae	Spodoptera	frugiperda	Lepidoptera Noctuidae Spodoptera frugiperda	100	1	BOLD	Texas
L4	3	Lasiurus borealis	FECAL	August	2013	Orthoptera	Gryllidae	Gryllus	A	Orthoptera Gryllidae Gryllus A	100	1	BOLD	Texas
L4	4	Lasiurus borealis	FECAL	August	2013	Lepidoptera	Noctuidae	Spodoptera	frugiperda	Lepidoptera Noctuidae Spodoptera frugiperda	100	1	BOLD	Texas
L4	5	Lasiurus borealis	FECAL	August	2013	Orthoptera	Gryllidae	Gryllus	A	Orthoptera Gryllidae Gryllus A	100	1	BOLD	Texas
L4	6	Lasiurus borealis	FECAL	August	2013	Diptera	A	.	.	Diptera A	94.87	1	BOLD	.
L4	7	Lasiurus borealis	FECAL	August	2013	Diptera	B	.	.	Diptera B	96.3	1	BOLD	.
L4	8	Lasiurus borealis	FECAL	August	2013	Diptera	Agromyzidae	.	.	Diptera Agromyzidae	96.3	1	BOLD	.
L4	9	Lasiurus borealis	FECAL	August	2013	Lepidoptera	F	.	.	Lepidoptera F	100	1	BOLD	.
L4	11	Lasiurus borealis	FECAL	August	2013	Orthoptera	Gryllidae	Gryllus	A	Orthoptera Gryllidae Gryllus A	99.36	1	BOLD	Texas
L4	12	Lasiurus borealis	FECAL	August	2013	Orthoptera	Gryllidae	Gryllus	A	Orthoptera Gryllidae Gryllus A	100	1	BOLD	Texas
L4	13	Lasiurus borealis	FECAL	August	2013	Orthoptera	Gryllidae	Gryllus	A	Orthoptera Gryllidae Gryllus A	99.36	1	BOLD	Texas
L4	14	Lasiurus borealis	FECAL	August	2013	Orthoptera	Gryllidae	Gryllus	A	Orthoptera Gryllidae Gryllus A	100	1	BOLD	Texas
L4	15	Lasiurus borealis	FECAL	August	2013	Orthoptera	Gryllidae	Gryllus	A	Orthoptera Gryllidae Gryllus A	100	1	BOLD	Texas
L4	16	Lasiurus borealis	FECAL	August	2013	Orthoptera	Gryllidae	Gryllus	A	Orthoptera Gryllidae Gryllus A	100	1	BOLD	Texas
L5	1	Lasiurus borealis	FECAL	August	2013	Orthoptera	Gryllidae	Gryllus	A	Orthoptera Gryllidae Gryllus A	100	1	BOLD	Texas
L5	2	Lasiurus borealis	FECAL	August	2013	Orthoptera	Gryllidae	Gryllus	A	Orthoptera Gryllidae Gryllus A	100	1	BOLD	Texas
L5	3	Lasiurus borealis	FECAL	August	2013	Orthoptera	Gryllidae	Gryllus	A	Orthoptera Gryllidae Gryllus A	100	1	BOLD	Texas
L5	4	Lasiurus borealis	FECAL	August	2013	Orthoptera	Gryllidae	Gryllus	A	Orthoptera Gryllidae Gryllus A	99.35	1	BOLD	Texas
L5	5	Lasiurus borealis	FECAL	August	2013	Orthoptera	Gryllidae	Gryllus	A	Orthoptera Gryllidae Gryllus A	100	1	BOLD	Texas
L5	6	Lasiurus borealis	FECAL	August	2013	Orthoptera	Gryllidae	Gryllus	A	Orthoptera Gryllidae Gryllus A	100	1	BOLD	Texas
L5	7	Lasiurus borealis	FECAL	August	2013	Orthoptera	Gryllidae	Gryllus	A	Orthoptera Gryllidae Gryllus A	100	1	BOLD	Texas
L5	8	Lasiurus borealis	FECAL	August	2013	Orthoptera	Gryllidae	Gryllus	A	Orthoptera Gryllidae Gryllus A	100	1	BOLD	Texas
L5	9	Lasiurus borealis	FECAL	August	2013	Orthoptera	Gryllidae	Gryllus	A	Orthoptera Gryllidae Gryllus A	100	1	BOLD	Texas
L5	10	Lasiurus borealis	FECAL	August	2013	Orthoptera	Gryllidae	Gryllus	A	Orthoptera Gryllidae Gryllus A	100	1	BOLD	Texas
M1	1	Lasiurus borealis	FECAL	August	2013	Coleoptera	Tenebrionidae	Tenebrio	molitor	Coleoptera Tenebrionidae Tenebrio molitor	100	1	BOLD	North America
M1	2	Lasiurus borealis	FECAL	August	2013	Coleoptera	Tenebrionidae	Tenebrio	molitor	Coleoptera Tenebrionidae Tenebrio molitor	100	1	BOLD	North America
M1	3	Lasiurus borealis	FECAL	August	2013	Coleoptera	Tenebrionidae	Tenebrio	molitor	Coleoptera Tenebrionidae Tenebrio molitor	100	1	BOLD	North America
M1	4	Lasiurus borealis	FECAL	August	2013	Coleoptera	Tenebrionidae	Tenebrio	molitor	Coleoptera Tenebrionidae Tenebrio molitor	100	1	BOLD	North America
M1	5	Lasiurus borealis	FECAL	August	2013	Coleoptera	Tenebrionidae	Tenebrio	molitor	Coleoptera Tenebrionidae Tenebrio molitor	100	1	BOLD	North America
M1	6	Lasiurus borealis	FECAL	August	2013	Coleoptera	Tenebrionidae	Tenebrio	molitor	Coleoptera Tenebrionidae Tenebrio molitor	100	1	BOLD	North America
M1	7	Lasiurus borealis	FECAL	August	2013	Coleoptera	Tenebrionidae	Tenebrio	molitor	Coleoptera Tenebrionidae Tenebrio molitor	100	1	BOLD	North America
M1	8	Lasiurus borealis	FECAL	August	2013	Coleoptera	Tenebrionidae	Tenebrio	molitor	Coleoptera Tenebrionidae Tenebrio molitor	100	1	BOLD	North America
M1	9	Lasiurus borealis	FECAL	August	2013	Coleoptera	Tenebrionidae	Tenebrio	molitor	Coleoptera Tenebrionidae Tenebrio molitor	100	1	BOLD	North America
M1	10	Lasiurus borealis	FECAL	August	2013	Coleoptera	Tenebrionidae	Tenebrio	molitor	Coleoptera Tenebrionidae Tenebrio molitor	100	1	BOLD	North America
M1	11	Lasiurus borealis	FECAL	August	2013	Coleoptera	Tenebrionidae	Tenebrio	molitor	Coleoptera Tenebrionidae Tenebrio molitor	100	1	BOLD	North America
M1	12	Lasiurus borealis	FECAL	August	2013	Coleoptera	Tenebrionidae	Tenebrio	molitor	Coleoptera Tenebrionidae Tenebrio molitor	99.36	1	BOLD	North America
M5	1	Lasiurus borealis	FECAL	August	2013	Coleoptera	Tenebrionidae	Tenebrio	molitor	Coleoptera Tenebrionidae Tenebrio molitor	100	1	BOLD	North America
M5	2	Lasiurus borealis	FECAL	August	2013	Coleoptera	Tenebrionidae	Tenebrio	molitor	Coleoptera Tenebrionidae Tenebrio molitor	100	1	BOLD	North America
M5	3	Lasiurus borealis	FECAL	August	2013	Coleoptera	Tenebrionidae	Tenebrio	molitor	Coleoptera Tenebrionidae Tenebrio molitor	100	1	BOLD	North America
M5	4	Lasiurus borealis	FECAL	August	2013	Coleoptera	Tenebrionidae	Tenebrio	molitor	Coleoptera Tenebrionidae Tenebrio molitor	100	1	BOLD	North America
M5	5	Lasiurus borealis	FECAL	August	2013	Coleoptera	Tenebrionidae	Tenebrio	molitor	Coleoptera Tenebrionidae Tenebrio molitor	100	1	BOLD	North America
M5	6	Lasiurus borealis	FECAL	August	2013	Coleoptera	Tenebrionidae	Tenebrio	molitor	Coleoptera Tenebrionidae Tenebrio molitor	100	1	BOLD	North America
M5	7	Lasiurus borealis	FECAL	August	2013	Coleoptera	Tenebrionidae	Tenebrio	molitor	Coleoptera Tenebrionidae Tenebrio molitor	100	1	BOLD	North America
M5	8	Lasiurus borealis	FECAL	August	2013	Coleoptera	Tenebrionidae	Tenebrio	molitor	Coleoptera Tenebrionidae Tenebrio molitor	100	1	BOLD	North America
M5	9	Lasiurus borealis	FECAL	August	2013	Coleoptera	Tenebrionidae	Tenebrio	molitor	Coleoptera Tenebrionidae Tenebrio molitor	100	1	BOLD	North America
M5	10	Lasiurus borealis	FECAL	August	2013	Coleoptera	Tenebrionidae	Tenebrio	molitor	Coleoptera Tenebrionidae Tenebrio molitor	100	1	BOLD	North America
M5	11	Lasiurus borealis	FECAL	August	2013	Coleoptera	Tenebrionidae	Tenebrio	molitor	Coleoptera Tenebrionidae Tenebrio molitor	100	1	BOLD	North America
M5	12	Lasiurus borealis	FECAL	August	2013	Coleoptera	Tenebrionidae	Tenebrio	molitor	Coleoptera Tenebrionidae Tenebrio molitor	100	1	BOLD	North America
M5	13	Lasiurus borealis	FECAL	August	2013	Coleoptera	Tenebrionidae	Tenebrio	molitor	Coleoptera Tenebrionidae Tenebrio molitor	100	1	.	North America
M5	14	Lasiurus borealis	FECAL	August	2013	Coleoptera	Tenebrionidae	Tenebrio	molitor	Coleoptera Tenebrionidae Tenebrio molitor	100	1	.	North America
M5	15	Lasiurus borealis	FECAL	August	2013	Coleoptera	Tenebrionidae	Tenebrio	molitor	Coleoptera Tenebrionidae Tenebrio molitor	100	1	.	North America
N4	1	Lasiurus borealis	FECAL	June	2012	Coleoptera	Curculionidae	Hypera	postica	Coleoptera Curculionidae Hypera postica	100	1	BOLD	North America
N4	2	Lasiurus borealis	FECAL	June	2012	Coleoptera	Curculionidae	Hypera	postica	Coleoptera Curculionidae Hypera postica	100	1	BOLD	North America
N4	3	Lasiurus borealis	FECAL	June	2012	Coleoptera	Curculionidae	Hypera	postica	Coleoptera Curculionidae Hypera postica	100	1	BOLD	North America
N4	4	Lasiurus borealis	FECAL	June	2012	Coleoptera	Curculionidae	Hypera	postica	Coleoptera Curculionidae Hypera postica	100	1	BOLD	North America
N4	5	Lasiurus borealis	FECAL	June	2012	Coleoptera	Curculionidae	Hypera	postica	Coleoptera Curculionidae Hypera postica	100	1	BOLD	North America
N4	6	Lasiurus borealis	FECAL	June	2012	Coleoptera	Curculionidae	Hypera	postica	Coleoptera Curculionidae Hypera postica	100	1	BOLD	North America
N4	7	Lasiurus borealis	FECAL	June	2012	Coleoptera	Curculionidae	Hypera	postica	Coleoptera Curculionidae Hypera postica	100	1	BOLD	North America
N4	8	Lasiurus borealis	FECAL	June	2012	Coleoptera	Curculionidae	Hypera	postica	Coleoptera Curculionidae Hypera postica	99.36	1	BOLD	North America
N4	9	Lasiurus borealis	FECAL	June	2012	Coleoptera	Curculionidae	Hypera	postica	Coleoptera Curculionidae Hypera postica	100	1	BOLD	North America
N4	10	Lasiurus borealis	FECAL	June	2012	Coleoptera	Curculionidae	Hypera	postica	Coleoptera Curculionidae Hypera postica	100	1	BOLD	North America
N4	11	Lasiurus borealis	FECAL	June	2012	Coleoptera	Curculionidae	Hypera	postica	Coleoptera Curculionidae Hypera postica	100	1	BOLD	North America
N4	12	Lasiurus borealis	FECAL	June	2012	Coleoptera	Curculionidae	Hypera	postica	Coleoptera Curculionidae Hypera postica	100	1	BOLD	North America
N4	13	Lasiurus borealis	FECAL	June	2012	Coleoptera	Curculionidae	Hypera	postica	Coleoptera Curculionidae Hypera postica	100	1	BOLD	North America
N4	14	Lasiurus borealis	FECAL	June	2012	Coleoptera	Curculionidae	Hypera	postica	Coleoptera Curculionidae Hypera postica	100	1	BOLD	North America
N4	15	Lasiurus borealis	FECAL	June	2012	Coleoptera	Curculionidae	Hypera	postica	Coleoptera Curculionidae Hypera postica	100	1	BOLD	North America
N4	16	Lasiurus borealis	FECAL	June	2012	Coleoptera	Curculionidae	Hypera	postica	Coleoptera Curculionidae Hypera postica	100	1	BOLD	North America
O5	1	Lasiurus borealis	FECAL	May	2012	Lepidoptera	Nymphalidae	Euptoieta	A	Lepidoptera Nymphalidae Euptoieta A	98.72	1	BOLD	North America
O5	2	Lasiurus borealis	FECAL	May	2012	Coleoptera	Ptinidae	Stegobium	paniceum	Coleoptera Ptinidae Stegobium paniceum	100	1	BOLD	North America
O5	3	Lasiurus borealis	FECAL	May	2012	Diptera	Tephritidae	Eurosta	solidaginis	Diptera Tephritidae Eurosta solidaginis	100	1	BOLD	North America
O5	4	Lasiurus borealis	FECAL	May	2012	Diptera	Tephritidae	Eurosta	solidaginis	Diptera Tephritidae Eurosta solidaginis	100	1	BOLD	North America
O5	5	Lasiurus borealis	FECAL	May	2012	Diptera	Tephritidae	Eurosta	A	Diptera Tephritidae Eurosta A	98.71	1	BOLD	North America
O5	6	Lasiurus borealis	FECAL	May	2012	Coleoptera	Ptinidae	Stegobium	paniceum	Coleoptera Ptinidae Stegobium paniceum	100	1	BOLD	North America
O5	7	Lasiurus borealis	FECAL	May	2012	Coleoptera	Ptinidae	Stegobium	paniceum	Coleoptera Ptinidae Stegobium paniceum	100	1	BOLD	North America
O5	8	Lasiurus borealis	FECAL	May	2012	Diptera	Tephritidae	Eurosta	solidaginis	Diptera Tephritidae Eurosta solidaginis	99.36	1	BOLD	North America
O5	9	Lasiurus borealis	FECAL	May	2012	Diptera	Tephritidae	Eurosta	A	Diptera Tephritidae Eurosta A	98.71	1	BOLD	North America
O5	10	Lasiurus borealis	FECAL	May	2012	Blattodea	Ectobiidae	Parcoblatta	A	Blattodea Ectobiidae Parcoblatta A	100	1	BOLD	North America
O5	11	Lasiurus borealis	FECAL	May	2012	Diptera	Tephritidae	Eurosta	solidaginis	Diptera Tephritidae Eurosta solidaginis	100	1	BOLD	North America
O5	12	Lasiurus borealis	FECAL	May	2012	Coleoptera	Ptinidae	Stegobium	paniceum	Coleoptera Ptinidae Stegobium paniceum	100	1	BOLD	North America
O5	13	Lasiurus borealis	FECAL	May	2012	Diptera	Tephritidae	Eurosta	A	Diptera Tephritidae Eurosta A	98.06	1	BOLD	North America
O5	14	Lasiurus borealis	FECAL	May	2012	Diptera	Tephritidae	Eurosta	A	Diptera Tephritidae Eurosta A	98.71	1	BOLD	North America
O5	15	Lasiurus borealis	FECAL	May	2012	Coleoptera	Ptinidae	Stegobium	paniceum	Coleoptera Ptinidae Stegobium paniceum	100	1	BOLD	North America
O5	16	Lasiurus borealis	FECAL	May	2012	Coleoptera	Ptinidae	Stegobium	paniceum	Coleoptera Ptinidae Stegobium paniceum	100	1	BOLD	North America
O5	17	Lasiurus borealis	FECAL	May	2012	Diptera	Tephritidae	Eurosta	solidaginis	Diptera Tephritidae Eurosta solidaginis	100	1	BOLD	North America
Q4	1	Lasiurus borealis	FECAL	August	2011	Ephemeroptera	Caenidae	Caenis	A	Ephemeroptera Caenidae Caenis A	97.92	1	BOLD	.
Q4	2	Lasiurus borealis	FECAL	August	2011	Ephemeroptera	Caenidae	Caenis	A	Ephemeroptera Caenidae Caenis A	98.69	1	BOLD	.
Q4	3	Lasiurus borealis	FECAL	August	2011	Ephemeroptera	Caenidae	Caenis	A	Ephemeroptera Caenidae Caenis A	98.69	1	BOLD	.
Q4	4	Lasiurus borealis	FECAL	August	2011	Ephemeroptera	Caenidae	Caenis	A	Ephemeroptera Caenidae Caenis A	98.69	1	BOLD	.
Q4	5	Lasiurus borealis	FECAL	August	2011	Ephemeroptera	Caenidae	Caenis	A	Ephemeroptera Caenidae Caenis A	98.69	1	BOLD	.
Q4	6	Lasiurus borealis	FECAL	August	2011	Ephemeroptera	Caenidae	Caenis	A	Ephemeroptera Caenidae Caenis A	98.69	1	BOLD	.
Q4	7	Lasiurus borealis	FECAL	August	2011	Ephemeroptera	Caenidae	Caenis	A	Ephemeroptera Caenidae Caenis A	98.69	1	BOLD	.
Q4	8	Lasiurus borealis	FECAL	August	2011	Ephemeroptera	Caenidae	Caenis	A	Ephemeroptera Caenidae Caenis A	98.69	1	BOLD	.
Q4	9	Lasiurus borealis	FECAL	August	2011	Ephemeroptera	Caenidae	Caenis	A	Ephemeroptera Caenidae Caenis A	98.69	1	BOLD	.
Q4	10	Lasiurus borealis	FECAL	August	2011	Ephemeroptera	Caenidae	Caenis	A	Ephemeroptera Caenidae Caenis A	98.69	1	BOLD	.
Q4	11	Lasiurus borealis	FECAL	August	2011	Ephemeroptera	Caenidae	Caenis	A	Ephemeroptera Caenidae Caenis A	98.69	1	BOLD	.
Q4	13	Lasiurus borealis	FECAL	August	2011	Ephemeroptera	Caenidae	Caenis	A	Ephemeroptera Caenidae Caenis A	98.69	1	BOLD	.
Q4	14	Lasiurus borealis	FECAL	August	2011	Ephemeroptera	Caenidae	Caenis	A	Ephemeroptera Caenidae Caenis A	98.69	1	BOLD	.
R4	1	Lasiurus borealis	FECAL	September	2013	Orthoptera	Gryllidae	Gryllus	A	Orthoptera Gryllidae Gryllus A	100	1	BOLD	North America
R4	2	Lasiurus borealis	FECAL	September	2013	Orthoptera	Gryllidae	Gryllus	A	Orthoptera Gryllidae Gryllus A	100	1	BOLD	North America
R4	3	Lasiurus borealis	FECAL	September	2013	Orthoptera	Gryllidae	Gryllus	A	Orthoptera Gryllidae Gryllus A	99.36	1	BOLD	North America
R4	4	Lasiurus borealis	FECAL	September	2013	Orthoptera	Gryllidae	Gryllus	A	Orthoptera Gryllidae Gryllus A	100	1	BOLD	North America
R4	5	Lasiurus borealis	FECAL	September	2013	Orthoptera	Gryllidae	Gryllus	A	Orthoptera Gryllidae Gryllus A	100	1	BOLD	North America
R4	6	Lasiurus borealis	FECAL	September	2013	Orthoptera	Gryllidae	Gryllus	A	Orthoptera Gryllidae Gryllus A	100	1	BOLD	North America
R4	7	Lasiurus borealis	FECAL	September	2013	Orthoptera	Gryllidae	Gryllus	A	Orthoptera Gryllidae Gryllus A	100	1	BOLD	North America
R4	8	Lasiurus borealis	FECAL	September	2013	Orthoptera	Gryllidae	Gryllus	A	Orthoptera Gryllidae Gryllus A	100	1	BOLD	North America
R4	9	Lasiurus borealis	FECAL	September	2013	Orthoptera	Gryllidae	Gryllus	A	Orthoptera Gryllidae Gryllus A	100	1	BOLD	North America
R4	10	Lasiurus borealis	FECAL	September	2013	Orthoptera	Gryllidae	Gryllus	A	Orthoptera Gryllidae Gryllus A	100	1	BOLD	North America
R4	11	Lasiurus borealis	FECAL	September	2013	Orthoptera	Gryllidae	Gryllus	A	Orthoptera Gryllidae Gryllus A	100	1	BOLD	North America
R4	12	Lasiurus borealis	FECAL	September	2013	Orthoptera	Gryllidae	Gryllus	A	Orthoptera Gryllidae Gryllus A	100	1	BOLD	North America
R4	13	Lasiurus borealis	FECAL	September	2013	Orthoptera	Gryllidae	Gryllus	A	Orthoptera Gryllidae Gryllus A	100	1	BOLD	North America
R4	14	Lasiurus borealis	FECAL	September	2013	Orthoptera	Gryllidae	Gryllus	A	Orthoptera Gryllidae Gryllus A	100	1	BOLD	North America
R4	15	Lasiurus borealis	FECAL	September	2013	Orthoptera	Gryllidae	Gryllus	A	Orthoptera Gryllidae Gryllus A	100	1	BOLD	North America
S3	1	Lasiurus borealis	FECAL	July	2011	Lepidoptera	F	.	.	Lepidoptera F	100	1	BOLD	Several 100% matches
S3	2	Lasiurus borealis	FECAL	July	2011	Lepidoptera	F	.	.	Lepidoptera F	100	1	BOLD	Several 100% matches
S3	3	Lasiurus borealis	FECAL	July	2011	Lepidoptera	F	.	.	Lepidoptera F	100	1	BOLD	Several 100% matches
S3	4	Lasiurus borealis	FECAL	July	2011	Lepidoptera	F	.	.	Lepidoptera F	100	1	BOLD	Several 100% matches
S3	5	Lasiurus borealis	FECAL	July	2011	Lepidoptera	F	.	.	Lepidoptera F	100	1	BOLD	Several 100% matches
S3	6	Lasiurus borealis	FECAL	July	2011	Lepidoptera	F	.	.	Lepidoptera F	100	1	BOLD	Several 100% matches
S3	7	Lasiurus borealis	FECAL	July	2011	Lepidoptera	F	.	.	Lepidoptera F	100	1	BOLD	Several 100% matches
